# Supplementary material for: Shared requirement for MYC upstream super-enhancer region in tissue regeneration and cancer
Source: Life Sci Alliance. 2025 Apr 3;8(6):e202403090. doi: 10.26508/lsa.202403090 (PMC11969384; doi:10.26508/lsa.202403090)
Supplement: Supplementary file 1 [file LSA-2024-03090_TableS1.xlsx]

## Sheet: Gene within 5Mb of Myc
Supplementary Table S1: Mean expression (normalized read counts) of genes within 5Mb region around Myc whose expression can be detected in scRNA-seq data.
Genotype	WT								Myc Δ2-540/Δ2-540								WT Irradiation (2dpi)								Myc Δ2-540/Δ2-540 Irradiation (2dpi)
Cluster Gene	SC	TA	EP	EC	PN	EE	TC	GC	SC	TA	EP	EC	PN	EE	TC	GC	SC	TA	EP	EC	PN	EE	TC	GC	SC	TA	EP	EC	PN	EE	TC	GC
Myc	0.983	0.4696	0.1014	0.0214	0.089	0.2675	0.1015	0.2698	0.0276	0.0067	0.0029	0	0.0936	0.0356	0.0978	0.1064	1.3751	1.1427	1.0695	0.0278	0.2051	0.2517	0.0658	0.3405	0.0073	0.0008	0.0006	0	0.0946	0.0119	0.011	0.0338
Fam49b	0.806	0.9269	0.6917	0.6948	0.6019	1.2693	1.4588	0.8092	0.8179	0.9545	0.8399	0.8322	1.3815	1.47	1.4192	0.8691	0.8123	0.9554	0.6943	0.8274	0.7664	1.3253	1.1568	0.7587	0.7468	0.8311	0.683	0.7134	0.745	1.9104	1.2513	0.5874
Nsmce2	0.7467	0.9375	0.6353	0.5186	0.3544	0.4969	0.486	0.5632	0.7101	0.8481	0.6575	0.4536	0.6049	0.303	0.7063	0.5248	0.7405	0.8266	0.8076	0.5472	0.4602	0.3452	0.1929	0.425	0.7271	0.9548	0.6109	0.427	0.4036	0.3725	0.3986	0.3318
Gsdmc4	0.726	2.532	8.7972	0.6179	0.3366	0.3846	0.4823	0.5642	0.2074	0.4029	1.718	0.0893	0.2387	0.0304	0.0185	0.1265	0	0.0007	0.1924	0.003	0	0	0	0	0.0068	0.0044	0.0051	0	0	0	0	0
Trib1	0.4437	0.2591	0.2298	2.4042	0.843	0.7727	0.2732	0.5534	0.5504	0.3975	0.4556	1.8144	1.0253	0.6644	0.2765	0.6771	0.5683	0.4182	0.7972	2.8488	0.7276	0.9586	0.1743	0.7015	0.6981	0.6061	0.8725	0.6912	1.1123	1.031	0.3294	0.8469
Lratd2	0.2913	0.2322	0.3065	0.5813	0.7535	0.2815	0.1378	0.4596	0.3485	0.2994	0.4317	0.5305	1.1676	0.4156	0.2063	0.6753	0.3587	0.2893	0.3828	0.3911	0.642	0.2738	0.0593	0.4132	0.3487	0.2796	0.3569	0.4799	0.5875	0.335	0.2758	0.4865
Gsdmc2	0.2066	0.8604	2.1084	0.1485	0.0441	0.1413	0.1002	0.1857	0.0475	0.1277	0.4204	0.0209	0	0.0095	0	0.0449	0.0043	0	0.0326	0	0	0	0	0	0.0021	0	0	0	0	0	0	0
Gsdmc3	0.1256	0.4439	1.1678	0.0926	0.0093	0.0425	0.0768	0.0986	0.0192	0.0461	0.1719	0.0129	0	0.0063	0	0.0215	0	0	0	0.0015	0	0	0	0	0	0	0	0	0	0	0	0
9930014A18Rik	0.1183	0.0982	0.0702	0.0192	0.0854	0.0781	0.099	0.0534	0.0841	0.0753	0.0541	0.0361	0.0693	0.0256	0.0372	0.0546	0.0944	0.1419	0.0656	0.0313	0.0916	0.0103	0.0292	0.0621	0.0491	0.0612	0.0555	0.0326	0.0742	0.1084	0	0.0529
Asap1	0.0967	0.1043	0.0783	1.0038	0.0475	0.3087	0.0894	0.0583	0.0599	0.0673	0.0954	0.7649	0.117	0.4795	0.1344	0.0699	0.1937	0.1088	0.1695	2.7451	0.0492	0.4646	0.2107	0.2502	0.091	0.0583	0.0903	0.4608	0.0525	0.5568	0.197	0.1837
Pvt1	0.0103	0.0081	0	0	0.0435	0.0405	0.1083	0.0508	0.0007	0	0	0	0.2682	0	0.1005	0.0354	0.3914	0.357	0.4085	0.0036	0.1863	0.1332	0.4529	0.1836	0.0321	0.033	0.0282	0	0.1941	0.0207	0.3674	0.0681
Gm38563	0.0069	0.0022	0.0188	0.003	0	0.0059	0.0058	0.003	0.0107	0.0028	0.0252	0.0146	0	0	0	0.0009	0.058	0.0217	0.0819	0.0123	0	0.0096	0	0.0108	0.0088	0.0106	0.0231	0.0141	0.0158	0.0131	0	0.0011
Gm36677	0	0.0006	0	0	0	0.0035	0	0.0016	0.0018	0.0002	0.0018	0	0	0.0069	0	0.007	0	0	0.002	0	0.0056	0	0	0.0033	0.0018	0	0.0017	0	0	0	0	0
SC: Stem cell; TA: Transit amplifying cell; EP: Enterocyte progenitor; EC: Enterocyte;
PN: Paneth cells; EE: teroendocrine; TC: Tuft cell; GC: Goblet cell
