# Supplementary material for: Shared requirement for MYC upstream super-enhancer region in tissue regeneration and cancer
Source: Life Sci Alliance. 2025 Apr 3;8(6):e202403090. doi: 10.26508/lsa.202403090 (PMC11969384; doi:10.26508/lsa.202403090)
Supplement: Supplementary file 2 [file LSA-2024-03090_TableS2.xlsx]

## Sheet: GOBP
Supplementary Table S2: GSEA analysis of WTIR vs MycΔ2-540/Δ2-540IR stem cells after irradiation (2dpi).
GSEA result (Top 100) for Gene Ontology Biological Process (GOBP) terms within the stem cell (SC) cluster
ID	setSize	ES	NES	pvalue	p.adjust
GOBP_RIBOSOME_BIOGENESIS	290	0.65855	1.74888	3.65358e-08	0.000173326
GOBP_NCRNA_PROCESSING	356	0.612548	1.65536	7.98566e-08	0.00018942
GOBP_RRNA_METABOLIC_PROCESS	238	0.662988	1.75269	8.26613e-07	0.00130715
GOBP_RIBONUCLEOPROTEIN_COMPLEX_BIOGENESIS	402	0.569924	1.54717	1.70293e-06	0.00201968
GOBP_FOREBRAIN_REGIONALIZATION	11	-0.96281	-1.46287	2.61593e-05	0.02482
GOBP_RESPONSE_TO_ETHANOL	48	-0.8583	-1.58307	8.63348e-05	0.068262
GOBP_REGULATION_OF_CAMP_DEPENDENT_PROTEIN_KINASE_ACTIVITY	12	0.944239	1.70932	0.000152429	0.103304
GOBP_COLLATERAL_SPROUTING	24	0.882236	1.71817	0.000537363	0.266984
GOBP_REGULATION_OF_STORE_OPERATED_CALCIUM_ENTRY	15	0.925062	1.6673	0.000459753	0.266984
GOBP_MITOCHONDRIAL_ELECTRON_TRANSPORT_CYTOCHROME_C_TO_OXYGEN	12	-0.933625	-1.42798	0.000562783	0.266984
GOBP_TISSUE_REGENERATION	40	0.828546	1.71913	0.000730605	0.31509
GOBP_ORGANELLE_FUSION	125	-0.737687	-1.54225	0.000856667	0.330401
GOBP_SYNAPTIC_TRANSMISSION_GABAERGIC	40	-0.848942	-1.51661	0.0009054	0.330401
GOBP_EXOCYTIC_PROCESS	79	-0.785367	-1.55533	0.00107002	0.342575
GOBP_CELL_PROLIFERATION_IN_HINDBRAIN	11	-0.938105	-1.42533	0.00108318	0.342575
GOBP_REGULATION_OF_CARDIOCYTE_DIFFERENTIATION	23	0.877267	1.69837	0.00121202	0.359363
GOBP_ORGANELLE_MEMBRANE_FUSION	96	-0.752327	-1.53741	0.00139632	0.368009
GOBP_HISTAMINE_TRANSPORT	13	-0.923784	-1.40454	0.00132784	0.368009
GOBP_EPIBOLY	26	0.852709	1.67308	0.00231652	0.453904
GOBP_REGULATION_OF_ENDOCRINE_PROCESS	30	0.837833	1.67225	0.00287137	0.453904
GOBP_STORE_OPERATED_CALCIUM_ENTRY	21	0.873005	1.66946	0.0032282	0.453904
GOBP_REGULATION_OF_COLLATERAL_SPROUTING	17	0.895109	1.63775	0.0028164	0.453904
GOBP_RESPONSE_TO_ALKALOID	62	-0.794439	-1.53227	0.00310842	0.453904
GOBP_SYNAPTIC_TRANSMISSION_GLUTAMATERGIC	68	-0.782406	-1.5302	0.00331314	0.453904
GOBP_MEMBRANE_FUSION	121	-0.712931	-1.48893	0.00338148	0.453904
GOBP_REGULATION_OF_SYNAPTIC_TRANSMISSION_GABAERGIC	27	-0.864931	-1.46582	0.00344447	0.453904
GOBP_ENDOCARDIAL_CUSHION_DEVELOPMENT	32	-0.846967	-1.46456	0.00327465	0.453904
GOBP_TRNA_METABOLIC_PROCESS	168	0.570218	1.43384	0.00304672	0.453904
GOBP_REGULATION_OF_FEEDING_BEHAVIOR	19	-0.890286	-1.42478	0.00338096	0.453904
GOBP_REGULATION_OF_CHROMOSOME_ORGANIZATION	199	0.550489	1.42462	0.00232636	0.453904
GOBP_DNA_CONFORMATION_CHANGE	217	0.544035	1.41129	0.0023778	0.453904
GOBP_REGULATION_OF_SKELETAL_MUSCLE_CELL_DIFFERENTIATION	15	-0.905242	-1.41105	0.00293223	0.453904
GOBP_PONS_DEVELOPMENT	11	-0.926979	-1.40842	0.0031872	0.453904
GOBP_POSITIVE_REGULATION_OF_FIBROBLAST_MIGRATION	14	-0.910396	-1.40067	0.00253532	0.453904
GOBP_REGULATION_OF_CELL_PROJECTION_ASSEMBLY	174	0.551544	1.39647	0.00312046	0.453904
GOBP_NCRNA_METABOLIC_PROCESS	467	0.462521	1.25079	0.00313296	0.453904
GOBP_POSITIVE_REGULATION_OF_SYNAPTIC_TRANSMISSION_GLUTAMATERGIC	18	-0.893638	-1.40837	0.00366529	0.46995
GOBP_NEURAL_NUCLEUS_DEVELOPMENT	17	-0.894825	-1.40006	0.00405473	0.506201
GOBP_RIBOSOMAL_LARGE_SUBUNIT_BIOGENESIS	68	0.707838	1.57088	0.00416403	0.506517
GOBP_ORGANIC_CATION_TRANSPORT	27	-0.860478	-1.45828	0.0047398	0.56214
GOBP_NEGATIVE_REGULATION_OF_PROTEIN_SERINE_THREONINE_KINASE_ACTIVITY	96	0.632614	1.48014	0.00516748	0.597915
GOBP_BERGMANN_GLIAL_CELL_DIFFERENTIATION	10	-0.925352	-1.40233	0.00529589	0.598184
GOBP_STRESS_FIBER_ASSEMBLY	101	0.626233	1.47982	0.00626185	0.670037
GOBP_ACTIN_FILAMENT_BUNDLE_ORGANIZATION	153	0.581044	1.42249	0.00630676	0.670037
GOBP_CATECHOLAMINE_UPTAKE	12	-0.907158	-1.3875	0.00635575	0.670037
GOBP_PROTEIN_KINASE_A_SIGNALING	24	0.837768	1.63157	0.00710332	0.673958
GOBP_DETECTION_OF_CHEMICAL_STIMULUS_INVOLVED_IN_SENSOR_PERCEPTION_OF_TASTE	10	0.912176	1.63115	0.00701998	0.673958
GOBP_ENDOCRINE_HORMONE_SECRETION	37	0.789342	1.60724	0.00699443	0.673958
GOBP_NEGATIVE_REGULATION_OF_PROTEIN_KINASE_B_SIGNALING	40	0.774484	1.60696	0.00696346	0.673958
GOBP_FATTY_ACID_CATABOLIC_PROCESS	90	-0.724722	-1.47173	0.00724644	0.673958
GOBP_RESPONSE_TO_CAFFEINE	11	-0.918881	-1.39612	0.00738739	0.673958
GOBP_VASCULAR_ENDOTHELIAL_CELL_PROLIFERATION	18	-0.88513	-1.39496	0.00723867	0.673958
GOBP_REGULATION_OF_GLYCOPROTEIN_METABOLIC_PROCESS	39	0.780752	1.60651	0.00786998	0.674272
GOBP_SECRETORY_GRANULE_LOCALIZATION	16	0.87425	1.59406	0.00802283	0.674272
GOBP_FATTY_ACID_BETA_OXIDATION	67	-0.756511	-1.47666	0.00795303	0.674272
GOBP_STEM_CELL_DIFFERENTIATION	163	0.555807	1.39751	0.00779588	0.674272
GOBP_POSITIVE_REGULATION_OF_BEHAVIOR	20	-0.864516	-1.38991	0.0081015	0.674272
GOBP_REGULATION_OF_ACTOMYOSIN_STRUCTURE_ORGANIZATION	96	0.615804	1.44081	0.00877579	0.717799
GOBP_LUTEINIZATION	10	0.905257	1.61877	0.00953336	0.720743
GOBP_NEGATIVE_REGULATION_OF_B_CELL_ACTIVATION	24	0.830992	1.61837	0.00965068	0.720743
GOBP_STRESS_RESPONSE_TO_METAL_ION	10	0.904819	1.61799	0.00953336	0.720743
GOBP_PHOSPHOLIPASE_C_ACTIVATING_G_PROTEIN_COUPLED_RECEPTOR_SIGNALING_PATHWAY	36	0.779345	1.59216	0.00983903	0.720743
GOBP_RIBOSOMAL_SMALL_SUBUNIT_BIOGENESIS	71	0.671023	1.51033	0.0102876	0.720743
GOBP_NEGATIVE_REGULATION_OF_DEVELOPMENTAL_GROWTH	101	0.612776	1.44802	0.010341	0.720743
GOBP_MEMBRANE_DOCKING	75	-0.734363	-1.44404	0.0101974	0.720743
GOBP_HISTAMINE_SECRETION	11	-0.916212	-1.39207	0.010483	0.720743
GOBP_RESPONSE_TO_ISOQUINOLINE_ALKALOID	15	-0.886311	-1.38154	0.00990325	0.720743
GOBP_SPONTANEOUS_SYNAPTIC_TRANSMISSION	12	-0.902181	-1.37989	0.0094599	0.720743
GOBP_HEAT_GENERATION	14	-0.892197	-1.37267	0.00930454	0.720743
GOBP_NEGATIVE_REGULATION_OF_RESPONSE_TO_FOOD	11	0.900212	1.62944	0.0114094	0.72168
GOBP_POSITIVE_REGULATION_OF_DOUBLE_STRAND_BREAK_REPAIR	64	0.686293	1.50831	0.011123	0.72168
GOBP_DEFENSE_RESPONSE_TO_GRAM_POSITIVE_BACTERIUM	82	0.621401	1.45068	0.0110159	0.72168
GOBP_DNA_PACKAGING	163	0.54548	1.37154	0.011286	0.72168
GOBP_RNA_MODIFICATION	139	0.567079	1.36461	0.0108738	0.72168
GOBP_RESPONSE_TO_WOUNDING	374	0.448084	1.21547	0.0109645	0.72168
GOBP_MATURATION_OF_SSU_RRNA	49	0.699682	1.50309	0.0122589	0.74559
GOBP_NUCLEUS_ORGANIZATION	123	0.596526	1.42612	0.0119878	0.74559
GOBP_NEGATIVE_REGULATION_OF_GROWTH	211	0.504049	1.3035	0.0121747	0.74559
GOBP_ORGAN_OR_TISSUE_SPECIFIC_IMMUNE_RESPONSE	36	0.765991	1.56488	0.0130821	0.760172
GOBP_GLUTAMATE_RECEPTOR_SIGNALING_PATHWAY	30	-0.829019	-1.42586	0.0131173	0.760172
GOBP_MONOCARBOXYLIC_ACID_CATABOLIC_PROCESS	105	-0.693064	-1.42483	0.0129968	0.760172
GOBP_PULMONARY_VALVE_DEVELOPMENT	15	-0.881866	-1.37461	0.0131396	0.760172
GOBP_REGULATION_OF_BEHAVIOR	53	-0.770671	-1.45265	0.0133107	0.760796
GOBP_GANGLION_DEVELOPMENT	10	0.897325	1.60459	0.0136517	0.770996
GOBP_POSITIVE_REGULATION_OF_AXONOGENESIS	82	0.610461	1.42514	0.0139909	0.78008
GOBP_VOCALIZATION_BEHAVIOR	11	-0.911417	-1.38478	0.0141414	0.78008
GOBP_GASTRULATION_WITH_MOUTH_FORMING_SECOND	31	-0.82492	-1.42608	0.0148905	0.811957
GOBP_RESPONSE_TO_LEPTIN	17	0.861703	1.57662	0.0152576	0.822525
GOBP_POSITIVE_REGULATION_OF_CARDIOCYTE_DIFFERENTIATION	14	0.869223	1.57154	0.015438	0.822895
GOBP_NEGATIVE_REGULATION_OF_B_CELL_PROLIFERATION	14	0.868441	1.57013	0.0161055	0.840678
GOBP_POSITIVE_REGULATION_OF_EXOCYTOSIS	76	-0.712999	-1.40469	0.016126	0.840678
GOBP_SEROTONIN_TRANSPORT	19	-0.867123	-1.38771	0.0164143	0.846405
GOBP_SPHINGOLIPID_MEDIATED_SIGNALING_PATHWAY	10	0.888573	1.58894	0.0173215	0.855969
GOBP_POSITIVE_REGULATION_OF_MUSCLE_HYPERTROPHY	31	0.788484	1.57235	0.0168708	0.855969
GOBP_POSITIVE_REGULATION_OF_GLUTAMATE_SECRETION	10	-0.909325	-1.37805	0.0173185	0.855969
GOBP_MAINTENANCE_OF_CELL_NUMBER	141	0.534397	1.28158	0.0172181	0.855969
GOBP_RESPONSE_TO_INTERFERON_BETA	36	0.749806	1.53181	0.0179498	0.870609
GOBP_DEVELOPMENTAL_CELL_GROWTH	213	0.494955	1.28188	0.0179848	0.870609
GOBP_VESICLE_FUSION_TO_PLASMA_MEMBRANE	21	-0.85013	-1.37063	0.0184867	0.885867
GOBP_NEGATIVE_REGULATION_OF_LIPID_BIOSYNTHETIC_PROCESS	48	0.691542	1.48853	0.0191438	0.901543

## Sheet: MSigDB (Hallmark)
Supplementary Table S2: GSEA analysis of WTIR vs MycΔ2-540/Δ2-540IR stem cells after irradiation (2dpi).
GSEA results for Molecular Signatures Database (MSigDB) Hallmark gene set
ID	setSize	ES	NES	pvalue	p.adjust
HALLMARK_MYC_TARGETS_V1	191	0.62999	1.61704	6.51932e-05	0.00325966
HALLMARK_E2F_TARGETS	196	0.604679	1.54917	0.000204117	0.00510293
HALLMARK_G2M_CHECKPOINT	187	0.560195	1.42773	0.00232962	0.038827
HALLMARK_UNFOLDED_PROTEIN_RESPONSE	108	0.544339	1.33623	0.0452565	0.565706
HALLMARK_NOTCH_SIGNALING	30	-0.767613	-1.32667	0.0672	0.567589
HALLMARK_ALLOGRAFT_REJECTION	118	0.505266	1.24033	0.0681107	0.567589
HALLMARK_MYC_TARGETS_V2	58	0.546792	1.22724	0.122744	0.853156
HALLMARK_IL6_JAK_STAT3_SIGNALING	66	0.521059	1.20163	0.140684	0.853156
HALLMARK_MTORC1_SIGNALING	190	0.43817	1.11967	0.153568	0.853156
HALLMARK_GLYCOLYSIS	181	0.42429	1.07956	0.214765	1
HALLMARK_APICAL_JUNCTION	155	-0.498928	-1.05324	0.364497	1
HALLMARK_HEDGEHOG_SIGNALING	27	0.521308	1.04524	0.443864	1
HALLMARK_ESTROGEN_RESPONSE_LATE	170	-0.488338	-1.03611	0.387707	1
HALLMARK_EPITHELIAL_MESENCHYMAL_TRANSITION	125	-0.495397	-1.02583	0.42665	1
HALLMARK_P53_PATHWAY	184	0.391244	0.994993	0.492958	1
HALLMARK_TNFA_SIGNALING_VIA_NFKB	176	-0.467387	-0.993565	0.474616	1
HALLMARK_HEME_METABOLISM	164	-0.460323	-0.976439	0.516471	1
HALLMARK_INTERFERON_ALPHA_RESPONSE	88	0.401891	0.957888	0.562212	1
HALLMARK_INFLAMMATORY_RESPONSE	134	-0.449638	-0.938389	0.594012	1
HALLMARK_KRAS_SIGNALING_UP	149	-0.44493	-0.93578	0.611442	1
HALLMARK_HYPOXIA	167	0.368522	0.931193	0.696774	1
HALLMARK_REACTIVE_OXIGEN_SPECIES_PATHWAY	47	-0.501216	-0.93095	0.592262	1
HALLMARK_SPERMATOGENESIS	85	-0.464969	-0.928325	0.597938	1
HALLMARK_KRAS_SIGNALING_DN	103	-0.455261	-0.926087	0.602996	1
HALLMARK_PEROXISOME	93	0.371268	0.891199	0.719457	1
HALLMARK_XENOBIOTIC_METABOLISM	164	-0.415117	-0.880547	0.754118	1
HALLMARK_COMPLEMENT	148	0.352084	0.874274	0.853659	1
HALLMARK_MYOGENESIS	138	-0.40743	-0.853363	0.77685	1
HALLMARK_DNA_REPAIR	146	0.341921	0.847806	0.909091	1
HALLMARK_BILE_ACID_METABOLISM	91	-0.411048	-0.82383	0.794155	1
HALLMARK_WNT_BETA_CATENIN_SIGNALING	38	-0.458565	-0.821563	0.755008	1
HALLMARK_APICAL_SURFACE	31	-0.472963	-0.820782	0.773734	1
HALLMARK_PANCREAS_BETA_CELLS	34	-0.462453	-0.817862	0.788018	1
HALLMARK_OXIDATIVE_PHOSPHORYLATION	194	-0.364405	-0.782238	0.923345	1
HALLMARK_INTERFERON_GAMMA_RESPONSE	158	-0.367948	-0.777957	0.908876	1
HALLMARK_ESTROGEN_RESPONSE_EARLY	180	0.304026	0.775497	0.993421	1
HALLMARK_UV_RESPONSE_UP	138	-0.368196	-0.771188	0.918854	1
HALLMARK_ANGIOGENESIS	25	-0.449083	-0.756063	0.874587	1
HALLMARK_UV_RESPONSE_DN	129	-0.361392	-0.751195	0.94303	1
HALLMARK_CHOLESTEROL_HOMEOSTASIS	69	0.318935	0.746639	0.962406	1
HALLMARK_PROTEIN_SECRETION	92	-0.372578	-0.746152	0.92122	1
HALLMARK_IL2_STAT5_SIGNALING	163	-0.350176	-0.742019	0.958726	1
HALLMARK_APOPTOSIS	141	0.294104	0.729658	0.993711	1
HALLMARK_COAGULATION	100	-0.352128	-0.712769	0.964512	1
HALLMARK_ADIPOGENESIS	186	-0.332032	-0.711463	0.987209	1
HALLMARK_FATTY_ACID_METABOLISM	144	-0.32641	-0.683967	0.989247	1
HALLMARK_ANDROGEN_RESPONSE	90	-0.336874	-0.676126	0.983418	1
HALLMARK_PI3K_AKT_MTOR_SIGNALING	95	0.266703	0.641067	1	1
HALLMARK_MITOTIC_SPINDLE	195	0.237309	0.60858	1	1
HALLMARK_TGF_BETA_SIGNALING	50	-0.323769	-0.608487	0.988522	1
