# Supplementary material for: Shared requirement for MYC upstream super-enhancer region in tissue regeneration and cancer
Source: Life Sci Alliance. 2025 Apr 3;8(6):e202403090. doi: 10.26508/lsa.202403090 (PMC11969384; doi:10.26508/lsa.202403090)
Supplement: Supplementary file 3 [file LSA-2024-03090_TableS3.xlsx]

## Sheet: Stem cell (non-IR)
Supplementary Table S3: Mean expression (Normalised read counts) of conserved Myc targets
Myc conserved target gene expression (non-irradiated) in stem cells
Gene	Mean [normalised readcounts]		log2 Fold change WT vs MycΔ2-540/Δ2-540	P Value
	Wildtype	MycΔ2-540/Δ2-540
Rrs1	1.06215	0.654848	0.697751	2.73671e-06
Imp4	1.12642	0.849255	0.407482	0.0438917
Gulp1	0.0131992	0.000886848	3.89561	0.760332
Wdr75	0.689782	0.559959	0.300819	0.161681
Hspe1	15.9464	12.2634	0.378866	6.63952e-47
Nop58	3.39779	2.66792	0.348883	2.77612e-11
Atic	1.99057	1.32316	0.589192	1.64137e-17
Rpl37a	86.6878	42.8833	1.01542	0
Nifk	1.24927	0.78025	0.679077	7.70375e-08
Ddx18	1.7287	1.54491	0.162164	0.959203
Surf6	0.252472	0.207296	0.284436	0.169267
Slc2a6	0	0	0	1
Ddx31	0.0888607	0.0631055	0.493779	0.988886
Spout1	0.408611	0.350403	0.221716	0.0109328
Exosc2	0.372951	0.327768	0.186309	0.0312768
Acp2	0.189284	0.209667	-0.147546	0.000552874
Polr1b	0.205885	0.138233	0.574741	0.679066
Nop56	2.24161	1.67512	0.420269	3.64991e-09
Ahcy	0.448922	0.495351	-0.141987	8.42536e-09
Pck1	0.0154628	0.0141091	0.132171	0.807152
Rps21	80.9735	38.1583	1.08545	0
Rpl22l1	22.4382	8.49274	1.40165	0
Gpatch4	1.00008	0.563377	0.827946	5.74389e-09
Mef2d	0.188926	0.176917	0.0947526	0.059247
Wdr3	0.345501	0.310553	0.153853	0.0161271
Dph5	0.449542	0.311762	0.52801	0.572306
Rpl34	73.9011	37.0118	0.997609	0
Rps20	139.439	56.7086	1.29799	0
Mdn1	0.36993	0.310329	0.253456	0.161946
Nol6	0.168423	0.148747	0.179236	0.0773129
Tex10	0.413044	0.321189	0.362873	0.267714
Ctps	0.437887	0.38031	0.20338	0.0229936
Mrto4	1.50093	1.00883	0.573179	3.39006e-08
Dhrs3	0.28916	0.357493	-0.30605	4.09717e-10
Srm	0.623399	0.298472	1.06256	1.31081e-06
Noc2l	1.11047	0.745068	0.575724	0.000267992
Ppat	0.703714	0.477734	0.558781	0.218398
Pus1	1.08653	0.728466	0.576795	0.000253132
Ddx55	0.425589	0.367743	0.210761	0.107511
Dhx37	0.0932808	0.0956062	-0.0355238	0.22241
Eif3b	1.50361	1.45283	0.0495631	0.0932166
Rpl32	120.554	51.8975	1.21594	0
Nop2	0.454468	0.288885	0.653683	0.235538
Nop53	2.37714	1.49408	0.669972	6.07026e-31
Exosc5	1.27125	1.03932	0.29061	0.358731
Fbl	3.98971	2.51929	0.663265	1.19763e-53
Grwd1	0.462362	0.255422	0.856143	0.0263043
Uevld	0.104423	0.0858054	0.2833	0.390942
Prmt3	0.330351	0.198536	0.734604	0.21412
Rps3	78.9253	37.1754	1.08614	0
Timm44	1.47327	1.04526	0.495159	5.66137e-07
Rab11fip1	0.654023	0.822492	-0.330662	7.9054e-18
Mak16	1.24087	0.818796	0.599782	2.01222e-05
Tma16	0.614969	0.456886	0.42868	0.347947
Naf1	0.426927	0.268687	0.668065	0.321496
Nob1	0.718194	0.432084	0.733063	0.00459421
Klhdc4	0.342602	0.334072	0.0363754	0.000427703
Rpl13	146.892	66.825	1.13629	0
Ppan	0.736732	0.429579	0.778217	0.000156412
Usp2	0.271799	0.249178	0.125362	0.143479
Rps25	41.205	24.2268	0.766217	6.34881e-281
Ddx10	0.701981	0.6616	0.0854734	0.00195729
Hexa	1.41848	1.37822	0.0415365	0.0286711
Rpl29	47.8622	24.4853	0.966972	0
Ltv1	0.739697	0.876299	-0.244488	4.36697e-15
Rps12	131.995	55.6272	1.24662	0
Rrp1	2.4087	2.20374	0.128301	0.310441
Dazap1	1.63393	1.53318	0.0918126	0.262789
Utp20	0.422602	0.44261	-0.0667347	3.91876e-07
Mettl1	1.33537	0.922343	0.533867	4.06882e-05
Shmt2	0.442318	0.212686	1.05636	0.000740178
Pes1	0.747097	0.517615	0.529416	0.235117
Nhp2	3.92424	2.5651	0.613394	3.55782e-42
Rpl23a	33.9374	19.5467	0.795951	2.51892e-223
Nle1	0.309518	0.135206	1.19486	0.00434273
Utp18	0.778489	0.664818	0.227718	0.0501363
Nme2	21.1528	11.8878	0.831367	8.6387e-206
Nme1	7.61875	6.48209	0.233095	5.06616e-11
Rpl23	119.909	51.8961	1.20824	0
Hdac5	0.133193	0.0934654	0.511013	0.641482
Ddx1	1.65018	1.49194	0.145434	0.868554
Rps7	91.5538	39.9946	1.19481	0
Max	0.698209	0.545277	0.356668	0.261458
Trmt61a	0.237681	0.179167	0.407727	0.374177
Gtpbp4	1.80916	1.41021	0.359409	0.000284679
Heatr1	0.244935	0.234528	0.0626384	0.00286508
Riok1	0.455594	0.404608	0.171223	0.0514152
Btf3	21.6781	15.7675	0.459286	1.30047e-104
Dimt1	0.274758	0.252603	0.121287	0.0364466
Nr1d2	0.258425	0.359691	-0.477014	1.20004e-10
Rps24	128.702	57.68	1.15789	0
Psme2	6.40743	5.37824	0.252612	2.48715e-08
Brix1	1.33034	1.08878	0.289077	0.160878
Bop1	0.319176	0.324534	-0.0240173	7.1346e-05
Slc11a2	0.196171	0.167972	0.22389	0.0750126
Rsl1d1	2.73057	1.92878	0.501512	2.29317e-19
Rpl35a	85.0838	43.4238	0.9704	0
Rpl24	59.9954	34.3716	0.803634	0
Urb1	0.0917979	0.0921152	-0.00497715	0.0779752
Rps2	116.611	54.6796	1.09263	0
Rpl10a	75.6366	31.2131	1.27693	0
Glo1	2.50253	2.7087	-0.11421	2.71229e-05
Rrp1b	0.498788	0.27349	0.86694	0.000346822
Polr1c	0.764255	0.609681	0.326001	0.460787
Rpl7l1	1.39424	1.27739	0.12628	0.36833
Bysl	0.19955	0.1921	0.0548909	0.018564
Tnfaip8l1	0.44644	0.447765	-0.0042752	9.33954e-07
Dus3l	0.278328	0.181331	0.618163	0.409659
Wdr43	1.87444	1.28728	0.542132	1.46683e-11
Elp2	0.336225	0.289079	0.217964	0.0153606
Aldh7a1	0.205796	0.180028	0.19299	0.127616
Rpl17	75.46	38.3758	0.975517	0
Wdr74	0.855042	0.596106	0.520427	0.0456078
Ccdc86	0.821472	0.58644	0.486228	0.311505
Pum3	1.1638	0.860414	0.435745	0.0237301
Rcl1	0.747279	0.379194	0.978713	2.88251e-07
Noc3l	0.446381	0.374246	0.25429	0.0658837
Rrp12	0.098528	0.0981974	0.00484949	0.139869
Twnk	0.480188	0.264808	0.858654	0.0668664
Pprc1	0.239025	0.211579	0.175966	0.0322427
Pdcd11	0.596454	0.512393	0.21916	0.0216092
Utp14a	1.58928	0.747413	1.0884	8.9774e-29
Dkc1	1.81478	0.94701	0.938343	9.73157e-34
Gnl3l	0.402819	0.353274	0.189346	0.00388867
Ctps2	0.277964	0.204032	0.446107	0.495076

## Sheet: Transit amplifying (non-IR)
Supplementary Table S3: Mean expression (Normalised read counts) of conserved MYC targets
Myc conserved target gene expression (non-irradiated) in transit amplifyig cells
Gene	Mean [normalised readcounts]		log2 Fold change WT vs MycΔ2-540/Δ2-540	P Value
	Wildtype	MycΔ2-540/Δ2-540
Rrs1	0.755726	0.564086	0.421949	0.213453
Imp4	1.22379	0.842352	0.538864	2.19882e-09
Gulp1	0.00124922	0	20.2526	0.90894
Wdr75	0.618119	0.52382	0.238811	0.123657
Hspe1	15.7952	12.1412	0.379577	1.45776e-49
Nop58	2.9223	2.6197	0.157702	0.0127383
Atic	1.66309	1.182	0.492633	4.44982e-14
Rpl37a	67.6794	34.6363	0.966432	0
Nifk	0.973682	0.727466	0.420572	0.000772166
Ddx18	1.62416	1.44955	0.164091	0.225854
Surf6	0.242444	0.183383	0.402794	0.958428
Slc2a6	0	0	0	1
Ddx31	0.0795848	0.0616365	0.368707	0.58639
Spout1	0.332083	0.273354	0.28077	0.544132
Exosc2	0.353017	0.338642	0.059978	0.000809299
Acp2	0.129375	0.172554	-0.415485	2.84569e-05
Polr1b	0.177934	0.101226	0.813755	0.360952
Nop56	1.86393	1.55984	0.256955	0.0171967
Ahcy	0.459889	0.490283	-0.0923297	1.20989e-07
Pck1	0.0063344	0.0070135	-0.146926	0.891823
Rps21	62.0549	31.493	0.978512	0
Rpl22l1	19.5909	7.56861	1.37208	0
Gpatch4	0.940981	0.550516	0.773381	1.33936e-10
Mef2d	0.160334	0.153353	0.0642157	0.0317225
Wdr3	0.294444	0.232361	0.341626	0.129488
Dph5	0.390558	0.235665	0.728797	0.00117766
Rpl34	59.8956	31.0393	0.948352	0
Rps20	109.986	44.1262	1.31762	0
Mdn1	0.243573	0.200309	0.282121	0.44633
Nol6	0.163271	0.147287	0.148638	0.141091
Tex10	0.3542	0.321966	0.137657	0.0189836
Ctps	0.336974	0.310912	0.116134	0.00360665
Mrto4	1.50262	1.0555	0.509555	5.33057e-11
Dhrs3	0.297051	0.33897	-0.19045	8.77932e-09
Srm	0.51865	0.228423	1.18306	1.83798e-11
Noc2l	0.820604	0.572123	0.52036	0.00214379
Ppat	0.369139	0.227627	0.697492	0.0349572
Pus1	0.946447	0.610682	0.632099	2.49919e-09
Ddx55	0.34376	0.349102	-0.0222496	2.19057e-05
Dhx37	0.0826612	0.069051	0.259547	0.448144
Eif3b	1.56232	1.49934	0.0593699	0.553955
Rpl32	96.7662	42.7869	1.17733	0
Nop2	0.339829	0.270266	0.33043	0.288684
Nop53	2.00824	1.27515	0.655267	7.47102e-37
Exosc5	1.32457	0.870564	0.605507	3.3657e-15
Fbl	3.43884	2.15954	0.671195	1.70941e-58
Grwd1	0.38858	0.26887	0.5313	0.544243
Uevld	0.225564	0.241918	-0.100978	4.33142e-05
Prmt3	0.245897	0.141461	0.797646	0.0881693
Rps3	60.7373	31.155	0.963116	0
Timm44	1.5659	1.05841	0.565086	6.63701e-19
Rab11fip1	0.586994	0.765248	-0.382581	6.27251e-21
Mak16	1.08062	0.749502	0.52785	5.16089e-08
Tma16	0.450893	0.324051	0.476561	0.54421
Naf1	0.24539	0.188301	0.38204	0.74836
Nob1	0.536029	0.380035	0.496178	0.056668
Klhdc4	0.451862	0.454299	-0.00775798	4.51007e-05
Rpl13	120.547	55.7566	1.11238	0
Ppan	0.595855	0.336848	0.822863	5.38516e-08
Usp2	0.421632	0.298111	0.500137	0.671334
Rps25	34.1604	20.7872	0.716628	4.61386e-290
Ddx10	0.567071	0.610368	-0.106148	1.38979e-06
Hexa	1.72194	1.55276	0.149204	0.971681
Rpl29	43.6548	22.9422	0.928138	0
Ltv1	0.690809	0.834838	-0.273211	9.92025e-17
Rps12	105.858	45.5067	1.21798	0
Rrp1	2.26063	2.1769	0.0544506	0.516697
Dazap1	1.99747	1.8947	0.0762058	0.772999
Utp20	0.308084	0.321583	-0.0618648	0.000318666
Mettl1	1.00784	0.63425	0.668139	1.78526e-11
Shmt2	0.38256	0.209861	0.866248	0.00111297
Pes1	0.655739	0.457871	0.518181	0.00763431
Nhp2	4.48431	2.94726	0.60551	8.49116e-60
Rpl23a	28.6208	17.3558	0.721645	3.0619e-215
Nle1	0.224193	0.119286	0.910314	0.0193364
Utp18	0.675183	0.588339	0.198629	0.145773
Nme2	20.2613	11.3038	0.84192	8.66307e-250
Nme1	7.85356	6.18394	0.344821	6.41637e-36
Rpl23	92.4861	41.9959	1.13899	0
Hdac5	0.0624697	0.0627434	-0.00630816	0.287748
Ddx1	1.76329	1.60132	0.139002	0.113728
Rps7	69.7494	32.3593	1.108	0
Max	0.641502	0.483879	0.406808	0.467142
Trmt61a	0.221631	0.162816	0.444921	0.540988
Gtpbp4	1.5641	1.29023	0.277698	0.000449471
Heatr1	0.244405	0.229555	0.0904337	0.00263838
Riok1	0.455968	0.441032	0.0480486	0.00130366
Btf3	19.0991	14.4206	0.405377	3.22139e-91
Dimt1	0.23668	0.256481	-0.115916	0.000130009
Nr1d2	0.10292	0.176477	-0.777951	8.706e-08
Rps24	101.787	47.2508	1.10714	0
Psme2	8.23721	5.79175	0.508158	1.0246e-48
Brix1	1.38702	1.25292	0.146701	0.667269
Bop1	0.473174	0.405257	0.223533	0.100407
Slc11a2	0.17823	0.205104	-0.202614	0.00010154
Rsl1d1	2.34035	1.69469	0.465699	4.10122e-23
Rpl35a	69.4948	37.3169	0.897076	0
Rpl24	48.4875	29.7464	0.704898	0
Urb1	0.0545777	0.0747443	-0.45365	0.0245056
Rps2	98.8898	46.2674	1.09582	0
Rpl10a	56.9229	24.1893	1.23464	0
Glo1	3.00389	2.92094	0.0404023	0.832297
Rrp1b	0.377054	0.179014	1.0747	1.19861e-05
Polr1c	0.671119	0.53666	0.32256	0.909338
Rpl7l1	1.57638	1.39067	0.180833	0.0737895
Bysl	0.213776	0.200826	0.0901573	0.0183561
Tnfaip8l1	0.571022	0.583084	-0.030158	1.21323e-06
Dus3l	0.263415	0.174957	0.590335	0.603048
Wdr43	1.47072	1.07906	0.446745	4.72526e-09
Elp2	0.312755	0.266378	0.231559	0.0570235
Aldh7a1	0.161823	0.14826	0.126288	0.0445557
Rpl17	57.5386	30.7012	0.906235	0
Wdr74	0.898363	0.624976	0.523498	2.7417e-05
Ccdc86	0.791398	0.580775	0.446426	0.0278903
Pum3	0.945112	0.704396	0.424099	0.00257451
Rcl1	0.541539	0.303779	0.834045	6.67915e-06
Noc3l	0.37512	0.310468	0.272908	0.115519
Rrp12	0.0789502	0.0848771	-0.104431	0.150363
Twnk	0.310521	0.228052	0.445327	0.969837
Pprc1	0.164445	0.152672	0.107166	0.0700248
Pdcd11	0.491422	0.44601	0.139889	0.0998358
Utp14a	1.03868	0.644968	0.687458	8.4801e-12
Dkc1	1.62971	0.997651	0.708008	1.8306e-28
Gnl3l	0.364947	0.38162	-0.0644473	1.71689e-05
Ctps2	0.235979	0.193485	0.286436	0.09115

## Sheet: Enterocyte (non-IR)
Supplementary Table S3: Mean expression (Normalised read counts) of conserved MYC targets
Myc conserved target gene expression (non-irradiated) in enterocytes
Gene	Mean [normalised readcounts]		log2 Fold change WT vs MycΔ2-540/Δ2-540	P Value
	Wildtype	MycΔ2-540/Δ2-540
Rrs1	0.0639139	0.0888627	-0.475449	0.236676
Imp4	0.301076	0.342653	-0.18662	0.291148
Gulp1	0.00119377	0	20.1871	0.970437
Wdr75	0.0475096	0.0888983	-0.903938	0.298689
Hspe1	1.46809	2.09662	-0.51413	1.33291e-07
Nop58	0.430382	0.714236	-0.730784	3.0513e-06
Atic	0.0964642	0.133417	-0.46788	0.187509
Rpl37a	21.4145	14.5468	0.557888	1.0286e-12
Nifk	0.160237	0.186973	-0.222624	0.326414
Ddx18	0.317049	0.506867	-0.676898	0.000682586
Surf6	0.078478	0.088726	-0.17707	0.600937
Slc2a6	0	0	0	1
Ddx31	0.00465135	0.0106648	-1.19714	0.797935
Spout1	0.101221	0.136297	-0.429245	0.293975
Exosc2	0.0420262	0.0750003	-0.835607	0.392959
Acp2	0.368529	0.342485	0.105737	0.804744
Polr1b	0.0111756	0.0305363	-1.45018	0.620606
Nop56	0.137724	0.209715	-0.606649	0.0176491
Ahcy	0.12355	0.13749	-0.154222	0.831143
Pck1	0.49531	0.21221	1.22284	1.31017e-05
Rps21	14.5044	9.43717	0.620061	5.46981e-07
Rpl22l1	4.90875	2.18911	1.16501	7.9806e-32
Gpatch4	0.0495103	0.100479	-1.0211	0.327097
Mef2d	0.439156	0.383029	0.19728	0.484094
Wdr3	0.0695142	0.16352	-1.23408	0.049649
Dph5	0.103339	0.131833	-0.351333	0.357466
Rpl34	16.4749	11.9303	0.465634	9.41408e-08
Rps20	28.3494	14.3346	0.983815	1.17029e-58
Mdn1	0.0235884	0.0676774	-1.52059	0.379611
Nol6	0.0346937	0.0619812	-0.837158	0.405273
Tex10	0.0792562	0.169687	-1.09828	0.0546356
Ctps	0.00809216	0.0143845	-0.829922	0.840774
Mrto4	0.0943603	0.153375	-0.700814	0.127765
Dhrs3	0.844236	0.610152	0.468477	0.003361
Srm	0.0212989	0.0534309	-1.3269	0.369223
Noc2l	0.0852304	0.183216	-1.10411	0.00953888
Ppat	0.00673548	0.0118182	-0.811158	0.942017
Pus1	0.258785	0.277539	-0.100933	0.219113
Ddx55	0.152572	0.246735	-0.693468	0.266362
Dhx37	0.0280041	0.0330479	-0.238922	0.869904
Eif3b	0.799342	1.12554	-0.493736	7.10037e-06
Rpl32	19.6003	12.025	0.704837	2.29291e-09
Nop2	0.146916	0.114395	0.360965	0.557809
Nop53	1.62573	1.08481	0.583653	6.52666e-11
Exosc5	0.509141	0.466081	0.127486	0.736829
Fbl	0.322208	0.512542	-0.669677	0.000725536
Grwd1	0.0121212	0.0338252	-1.48057	0.646414
Uevld	0.140348	0.134044	0.0663019	0.688892
Prmt3	0.0149791	0.0230458	-0.621559	0.81313
Rps3	14.2978	10.242	0.481301	1.00324e-08
Timm44	0.646033	0.628944	0.0386751	0.880019
Rab11fip1	2.16085	1.57651	0.45487	2.08617e-05
Mak16	0.237301	0.409568	-0.787386	1.47568e-05
Tma16	0.0397148	0.0726947	-0.872174	0.579874
Naf1	0.0204156	0.0325876	-0.674648	0.757705
Nob1	0.102764	0.153735	-0.581109	0.0339245
Klhdc4	0.227085	0.306184	-0.431169	0.138504
Rpl13	24.8679	17.129	0.537842	0.035905
Ppan	0.0376824	0.101189	-1.42508	0.236452
Usp2	0.73536	0.791815	-0.106713	0.379986
Rps25	9.2997	9.03636	0.0414423	0.424352
Ddx10	0.147741	0.374211	-1.34078	0.000274397
Hexa	1.98986	2.32716	-0.225906	0.00104452
Rpl29	12.9599	10.9331	0.245345	0.0476299
Ltv1	0.203828	0.504844	-1.30848	2.97131e-08
Rps12	27.11	15.874	0.772157	4.21827e-17
Rrp1	1.19087	1.50659	-0.339269	4.56162e-05
Dazap1	0.868296	1.04943	-0.27335	0.000932867
Utp20	0.0462604	0.121012	-1.3873	0.092977
Mettl1	0.062804	0.105678	-0.750753	0.148258
Shmt2	0.0278766	0.0191606	0.54091	0.863271
Pes1	0.225196	0.257928	-0.195789	0.161052
Nhp2	0.243629	0.442321	-0.860408	1.8346e-06
Rpl23a	7.09705	5.12965	0.468358	0.00113152
Nle1	0.00750303	0.0160883	-1.10047	0.899211
Utp18	0.146626	0.237588	-0.69632	0.0340094
Nme2	5.25147	6.20147	-0.23989	2.88991e-05
Nme1	1.06106	1.66493	-0.649945	4.19534e-12
Rpl23	24.003	15.2717	0.652352	3.2948e-17
Hdac5	0.34148	0.239306	0.512943	0.0163661
Ddx1	1.34237	1.2272	0.129418	0.353992
Rps7	14.9357	9.53299	0.647766	2.07691e-09
Max	3.12771	2.22169	0.49345	1.99606e-10
Trmt61a	0.0225772	0.0383189	-0.763188	0.702005
Gtpbp4	0.276832	0.486537	-0.81354	1.0788e-05
Heatr1	0.0212474	0.0874211	-2.04069	0.0921231
Riok1	0.312882	0.342811	-0.131795	0.720333
Btf3	8.99122	8.16094	0.139781	0.015549
Dimt1	0.031222	0.0289861	0.107201	0.87605
Nr1d2	0.140902	0.171831	-0.286307	0.368418
Rps24	27.8586	15.6957	0.827754	1.52567e-12
Psme2	6.09177	6.1104	-0.00440647	0.793614
Brix1	0.226979	0.359117	-0.661894	0.00238582
Bop1	0.272599	0.398432	-0.547555	0.00881772
Slc11a2	0.474967	0.545038	-0.198529	0.196598
Rsl1d1	0.343709	0.555396	-0.692329	0.000288464
Rpl35a	19.1907	13.2688	0.532375	7.40932e-10
Rpl24	16.0848	13.3708	0.266615	0.000141397
Urb1	0.0167778	0.0161098	0.058622	0.900207
Rps2	14.9842	11.8548	0.337969	0.0585411
Rpl10a	13.927	8.74278	0.671723	2.52318e-07
Glo1	2.39657	2.68376	-0.163285	0.0163184
Rrp1b	0.0152371	0.0143113	0.0904334	0.972193
Polr1c	0.453737	0.347034	0.38678	0.0221694
Rpl7l1	0.684006	0.748299	-0.129605	0.159367
Bysl	0.0343831	0.100615	-1.54908	0.0534271
Tnfaip8l1	0.0677512	0.135527	-1.00026	0.186269
Dus3l	0.137692	0.146626	-0.0906962	0.825651
Wdr43	0.20104	0.317207	-0.657941	0.00745242
Elp2	0.128543	0.216782	-0.753994	0.0385583
Aldh7a1	0.0941297	0.114803	-0.286441	0.749819
Rpl17	13.397	9.44123	0.504862	3.74769e-08
Wdr74	0.186092	0.288112	-0.630617	0.00485144
Ccdc86	0.0431727	0.0816177	-0.918763	0.441964
Pum3	0.205926	0.410604	-0.995625	0.000753254
Rcl1	0.0795251	0.0530194	0.58489	0.825161
Noc3l	0.0373757	0.0701643	-0.908635	0.368552
Rrp12	0.0169049	0.0467007	-1.46601	0.472615
Twnk	0.0573713	0.0650787	-0.181856	0.985994
Pprc1	0.0119519	0.0423708	-1.82583	0.441628
Pdcd11	0.245874	0.348518	-0.503315	0.0252704
Utp14a	0.14455	0.183082	-0.340917	0.162051
Dkc1	0.119562	0.201399	-0.752299	0.0600502
Gnl3l	0.297939	0.408428	-0.455065	0.0168276
Ctps2	0.0851406	0.075192	0.179267	0.640461

## Sheet: Stem cell (2dpi)
Supplementary Table S3: Mean expression (Normalised read counts) of conserved MYC targets
Myc conserved target gene expression 2 days post irradiation (2dpi) in stem cells
Gene	Mean [normalised readcounts]		log2 Fold change WT (2dpi) vs MycΔ2-540/Δ2-540 (2dpi)	P Value
	Wildtype (2dpi)	MycΔ2-540/Δ2-540 (2dpi)
Rrs1	1.49346	0.57867	1.36785	4.70432e-30
Imp4	1.44895	0.836719	0.792195	2.25614e-17
Gulp1	0	0	0	1
Wdr75	0.94707	0.396328	1.25678	5.02919e-21
Hspe1	17.0333	10.7145	0.668796	1.17195e-28
Nop58	4.10654	1.83658	1.1609	1.76845e-39
Atic	2.35107	0.928649	1.34011	2.19889e-38
Rpl37a	27.8848	17.7464	0.651955	5.47247e-42
Nifk	1.47672	0.647769	1.18885	7.99208e-25
Ddx18	1.54427	0.767299	1.00907	4.84008e-22
Surf6	0.3125	0.130975	1.25456	4.03026e-08
Slc2a6	0	0.00586197	-22.483	0.893116
Ddx31	0.115626	0.054279	1.091	0.0130604
Spout1	0.578723	0.285471	1.01953	3.78061e-13
Exosc2	0.456438	0.197036	1.21196	2.54427e-13
Acp2	0.116511	0.214764	-0.882294	0.640336
Polr1b	0.301479	0.10843	1.4753	5.80132e-09
Nop56	3.94189	1.43127	1.46159	9.70666e-54
Ahcy	0.273737	0.182316	0.586355	0.000236372
Pck1	0.0144348	0.015769	-0.127543	0.941486
Rps21	24.4229	14.1064	0.791887	1.03731e-53
Rpl22l1	7.50599	4.84059	0.632859	2.03609e-09
Gpatch4	1.63921	0.437585	1.90537	7.05256e-44
Mef2d	0.228017	0.318175	-0.48068	0.612224
Wdr3	0.57288	0.192276	1.57506	9.16453e-19
Dph5	0.478788	0.275797	0.795779	3.04911e-08
Rpl34	31.519	17.895	0.816664	2.81025e-59
Rps20	64.4118	40.6263	0.664911	1.13322e-43
Mdn1	0.710353	0.328684	1.11184	5.92094e-16
Nol6	0.213194	0.0867671	1.29695	2.42675e-05
Tex10	0.467222	0.242426	0.946566	8.54925e-10
Ctps	0.727708	0.26364	1.46479	8.13694e-19
Mrto4	3.1563	0.963477	1.71191	2.246e-50
Dhrs3	0.150014	0.297273	-0.986685	0.102946
Srm	1.86731	0.18434	3.34052	8.06045e-66
Noc2l	1.40995	0.580494	1.28029	2.09621e-22
Ppat	1.1645	0.311504	1.90238	2.17245e-36
Pus1	1.25826	0.774253	0.700548	2.63633e-10
Ddx55	0.708795	0.344287	1.04176	1.31426e-14
Dhx37	0.165073	0.0676801	1.2863	0.000210415
Eif3b	2.76867	1.60134	0.78991	3.18723e-21
Rpl32	65.4335	35.303	0.890239	1.89802e-61
Nop2	0.7456	0.27704	1.42831	1.72308e-22
Nop53	1.91682	1.23058	0.639379	6.1055e-15
Exosc5	1.41824	0.856945	0.726824	1.58784e-13
Fbl	4.75369	1.87405	1.34289	3.28281e-49
Grwd1	0.654502	0.222329	1.5577	1.54334e-20
Uevld	0.105475	0.0907652	0.216691	0.262081
Prmt3	0.348778	0.124245	1.48912	8.18813e-11
Rps3	70.1019	41.8962	0.742632	1.066e-41
Timm44	1.30094	0.909021	0.517165	9.08143e-09
Rab11fip1	0.748319	0.894474	-0.257386	0.262669
Mak16	2.09435	0.742348	1.49634	3.51018e-38
Tma16	0.807414	0.344706	1.22794	2.35684e-19
Naf1	0.693234	0.202606	1.77466	3.62048e-19
Nob1	0.653807	0.298834	1.12952	8.71962e-16
Klhdc4	0.660566	0.419391	0.655407	4.69893e-09
Rpl13	120.384	70.6196	0.769498	1.03738e-55
Ppan	1.15062	0.406073	1.50261	2.56545e-31
Usp2	0.115528	0.22122	-0.937238	0.45539
Rps25	23.7844	11.3502	1.06729	1.95622e-72
Ddx10	0.918101	0.50057	0.875081	8.60864e-12
Hexa	0.887635	1.62166	-0.869432	3.84214e-10
Rpl29	40.3158	20.9188	0.946545	6.63108e-63
Ltv1	0.948945	0.998279	-0.0731177	0.109649
Rps12	80.8317	31.4136	1.36353	1.14315e-91
Rrp1	2.75852	2.64561	0.0602922	0.141195
Dazap1	1.58831	1.26163	0.332204	8.71304e-05
Utp20	0.957203	0.597629	0.679575	1.87787e-09
Mettl1	1.299	0.647702	1.004	2.48785e-19
Shmt2	0.71872	0.110848	2.69684	3.50157e-32
Pes1	0.903326	0.355344	1.34603	2.26411e-24
Nhp2	7.93175	2.79966	1.50239	5.57027e-65
Rpl23a	28.0926	11.8126	1.24987	1.76439e-76
Nle1	0.415242	0.0824368	2.33259	1.0153e-16
Utp18	1.01546	0.446316	1.186	4.13457e-20
Nme2	30.7356	16.3803	0.907948	2.21161e-57
Nme1	16.8943	8.58949	0.975896	1.10683e-54
Rpl23	63.1009	38.2613	0.721776	2.08352e-55
Hdac5	0.0235159	0.100453	-2.09481	0.272935
Ddx1	1.82609	1.28056	0.511982	3.21983e-09
Rps7	64.855	41.0337	0.660409	7.37253e-38
Max	0.667796	0.464047	0.525137	4.24761e-06
Trmt61a	0.302625	0.140619	1.10574	5.24095e-08
Gtpbp4	2.53495	1.00002	1.34192	2.28372e-39
Heatr1	0.532696	0.191496	1.476	3.32656e-13
Riok1	0.599814	0.392661	0.611233	5.22479e-07
Btf3	21.3088	17.5218	0.282298	5.42588e-11
Dimt1	0.470523	0.228006	1.04519	8.60426e-11
Nr1d2	0.196854	0.275202	-0.483364	0.858905
Rps24	60.4283	38.5237	0.649478	1.59612e-46
Psme2	3.21604	5.40721	-0.749599	8.54169e-21
Brix1	2.28046	1.27385	0.84013	4.39557e-18
Bop1	0.761877	0.397162	0.939833	3.0064e-11
Slc11a2	0.170995	0.264587	-0.629787	0.595451
Rsl1d1	4.56558	1.61765	1.4969	3.01536e-57
Rpl35a	31.9793	21.2265	0.591271	6.81805e-37
Rpl24	37.9517	27.2195	0.479524	2.98061e-29
Urb1	0.180926	0.0705287	1.35912	0.00176449
Rps2	116.564	57.7045	1.01437	5.48224e-62
Rpl10a	46.493	26.969	0.785712	1.68355e-50
Glo1	3.34374	3.44049	-0.0411529	0.87609
Rrp1b	1.26715	0.206218	2.61934	2.97775e-42
Polr1c	1.09704	0.587082	0.901987	4.65012e-15
Rpl7l1	1.9679	1.29557	0.603063	1.54685e-11
Bysl	0.581908	0.214048	1.44286	3.848e-17
Tnfaip8l1	0.31655	0.513179	-0.697026	0.294663
Dus3l	0.226635	0.170211	0.413049	0.00554782
Wdr43	2.19245	0.71457	1.6174	4.68877e-41
Elp2	0.277251	0.233655	0.246814	0.000741965
Aldh7a1	0.367763	0.259146	0.505011	0.000223524
Rpl17	53.2505	34.192	0.639139	4.88653e-42
Wdr74	1.33824	0.685863	0.96435	2.03567e-15
Ccdc86	1.82164	0.707024	1.3654	9.31013e-31
Pum3	1.37603	0.622216	1.14503	2.60284e-23
Rcl1	0.732693	0.275878	1.40918	1.17346e-18
Noc3l	0.519558	0.27642	0.910424	7.55876e-11
Rrp12	0.242773	0.111544	1.12199	8.26581e-07
Twnk	0.312355	0.17307	0.851833	4.40993e-07
Pprc1	0.307231	0.178135	0.786354	7.30121e-07
Pdcd11	0.946214	0.437246	1.11372	7.17885e-15
Utp14a	1.50808	0.656996	1.19876	4.97488e-23
Dkc1	2.53801	0.718559	1.82052	2.11894e-53
Gnl3l	0.511184	0.284966	0.843053	5.38942e-08
Ctps2	0.137893	0.227268	-0.720843	0.946327

## Sheet: Transit amplifying (2dpi)
Supplementary Table S3: Mean expression (Normalised read counts) of conserved MYC targets
Myc conserved target gene expression 2 days post irradiation (2dpi) in transit amplifying cells
Gene	Mean [normalised readcounts]		log2 Fold change WT (2dpi) vs MycΔ2-540/Δ2-540 (2dpi)	P Value
	Wildtype (2dpi)	MycΔ2-540/Δ2-540 (2dpi)
Rrs1	1.71027	0.577904	1.56532	3.28844e-84
Imp4	1.82407	0.851144	1.09968	4.13432e-56
Gulp1	0	0	0	1
Wdr75	1.25154	0.472814	1.40436	4.2129e-63
Hspe1	19.9724	10.2513	0.96221	3.89104e-118
Nop58	5.7315	2.27481	1.33316	3.60378e-123
Atic	2.90183	0.881183	1.71945	3.54304e-119
Rpl37a	26.5416	17.0371	0.639572	4.54471e-104
Nifk	1.72625	0.6635	1.37947	3.8633e-73
Ddx18	1.94636	0.820602	1.24602	1.01077e-74
Surf6	0.314161	0.123933	1.34194	1.39383e-23
Slc2a6	0.000361923	0.00283036	-2.96722	0.954773
Ddx31	0.181199	0.0535152	1.75956	1.2947e-13
Spout1	0.670606	0.269425	1.31558	4.25404e-40
Exosc2	0.518719	0.216333	1.2617	8.52483e-33
Acp2	0.0859992	0.122006	-0.504559	0.44423
Polr1b	0.426187	0.10143	2.07101	2.34116e-41
Nop56	4.70415	1.59025	1.56468	3.43928e-135
Ahcy	0.35718	0.214901	0.732976	3.38299e-14
Pck1	0.000787628	0.00287383	-1.86739	0.948912
Rps21	24.3187	13.0677	0.896055	3.68475e-149
Rpl22l1	9.72657	5.47959	0.827862	8.89039e-42
Gpatch4	2.12015	0.559209	1.92271	2.28818e-111
Mef2d	0.189531	0.195303	-0.0432749	0.015175
Wdr3	0.691565	0.216289	1.6769	9.88867e-53
Dph5	0.482557	0.28605	0.75443	6.24557e-22
Rpl34	31.6143	17.5556	0.848651	1.27645e-141
Rps20	64.6088	39.0352	0.726955	4.30272e-121
Mdn1	0.90439	0.195414	2.21041	1.87142e-72
Nol6	0.222368	0.0776515	1.51786	2.3522e-16
Tex10	0.566852	0.274285	1.0473	5.93521e-28
Ctps	0.871389	0.283589	1.61952	8.32271e-53
Mrto4	3.94291	1.24324	1.66516	1.34187e-127
Dhrs3	0.0727268	0.237629	-1.70815	0.000640883
Srm	2.61761	0.20935	3.64426	8.56014e-171
Noc2l	1.70939	0.568943	1.58712	7.77198e-83
Ppat	1.16798	0.190704	2.61461	1.90842e-98
Pus1	1.47161	0.74935	0.973688	1.68577e-44
Ddx55	0.54088	0.353997	0.611571	1.20518e-15
Dhx37	0.145245	0.0825667	0.814853	1.30814e-05
Eif3b	3.43144	1.54213	1.15389	3.90745e-78
Rpl32	66.1184	36.2474	0.867174	5.75107e-165
Nop2	0.91955	0.258922	1.82841	1.65875e-70
Nop53	1.96163	1.22401	0.680441	2.62914e-32
Exosc5	1.61371	0.917817	0.814102	7.03491e-38
Fbl	5.4469	2.01005	1.4382	3.79375e-142
Grwd1	0.898583	0.345546	1.37878	1.92667e-52
Uevld	0.114425	0.254483	-1.15317	0.114645
Prmt3	0.452988	0.147574	1.61803	3.24215e-35
Rps3	71.0434	42.6366	0.736607	2.416e-114
Timm44	1.54044	0.882679	0.803379	7.36587e-38
Rab11fip1	0.550101	0.667818	-0.279759	0.920159
Mak16	2.34535	0.784944	1.57914	2.09287e-101
Tma16	1.03773	0.340566	1.60742	3.6814e-65
Naf1	0.919542	0.209806	2.13186	3.21723e-70
Nob1	0.815665	0.312951	1.38204	1.77157e-51
Klhdc4	0.783213	0.54468	0.523998	2.55752e-15
Rpl13	121.257	67.4568	0.846031	3.26193e-165
Ppan	1.5056	0.398762	1.91674	1.01838e-97
Usp2	0.0786017	0.180767	-1.2015	0.317043
Rps25	23.9382	10.9493	1.12848	5.09666e-175
Ddx10	0.974357	0.562008	0.793859	6.77554e-28
Hexa	0.766941	1.5704	-1.03395	4.65235e-23
Rpl29	41.9545	22.1844	0.919279	2.16079e-151
Ltv1	1.17002	1.00856	0.21424	5.17163e-07
Rps12	81.9934	30.6445	1.41988	1.42624e-214
Rrp1	3.19399	2.68664	0.249559	2.78643e-11
Dazap1	1.8827	1.67775	0.166276	7.61285e-07
Utp20	1.06943	0.480248	1.15499	1.43051e-42
Mettl1	1.93546	0.670431	1.52952	1.84615e-88
Shmt2	0.942808	0.199622	2.23969	1.90291e-84
Pes1	1.01998	0.370325	1.46167	2.4873e-56
Nhp2	10.1107	3.79177	1.41494	1.59078e-171
Rpl23a	29.3917	11.5044	1.35322	2.60294e-195
Nle1	0.55382	0.127474	2.11921	8.17703e-55
Utp18	1.3389	0.591722	1.17805	1.31418e-53
Nme2	32.8346	16.4838	0.994165	6.01525e-159
Nme1	19.0106	9.21936	1.04406	2.0048e-151
Rpl23	61.3909	35.2821	0.799088	1.74881e-154
Hdac5	0.0278699	0.0422376	-0.599822	0.952752
Ddx1	1.96589	1.42413	0.465097	3.02125e-19
Rps7	64.9651	39.3507	0.723277	1.03452e-134
Max	0.625252	0.36419	0.779749	6.66754e-24
Trmt61a	0.508266	0.189891	1.42041	3.79782e-39
Gtpbp4	3.08629	1.20578	1.3559	1.10068e-99
Heatr1	0.649278	0.19414	1.74174	1.84131e-45
Riok1	0.659391	0.455401	0.533995	1.15409e-15
Btf3	23.1327	18.0808	0.355476	3.1207e-39
Dimt1	0.605875	0.292389	1.05113	1.06013e-29
Nr1d2	0.141318	0.230515	-0.705917	0.929028
Rps24	57.9318	36.5832	0.663172	2.41724e-118
Psme2	2.83953	5.17293	-0.865332	1.06273e-52
Brix1	2.78476	1.51329	0.87987	1.49275e-51
Bop1	0.892883	0.514128	0.796342	9.17797e-29
Slc11a2	0.165727	0.184088	-0.151582	0.0123798
Rsl1d1	5.3169	1.64015	1.69676	4.59724e-153
Rpl35a	33.0465	20.8116	0.667111	3.2621e-119
Rpl24	39.1076	27.7202	0.496512	4.0002e-80
Urb1	0.204682	0.0658459	1.63622	2.62183e-14
Rps2	130.495	59.5502	1.13182	1.04728e-182
Rpl10a	46.0263	24.0475	0.936573	3.34435e-153
Glo1	3.23677	3.40749	-0.0741532	0.90778
Rrp1b	1.55279	0.18889	3.03925	1.15134e-130
Polr1c	1.17117	0.603309	0.956985	2.21011e-40
Rpl7l1	2.64342	1.48026	0.836556	5.20357e-51
Bysl	0.74174	0.236733	1.64765	5.1917e-54
Tnfaip8l1	0.39387	0.684168	-0.796629	0.00752791
Dus3l	0.267753	0.178453	0.585356	1.77593e-11
Wdr43	2.68417	0.808057	1.73195	3.5492e-122
Elp2	0.354534	0.214983	0.721702	1.0376e-14
Aldh7a1	0.342216	0.225856	0.599504	5.36833e-13
Rpl17	53.2057	32.2223	0.723523	5.74308e-129
Wdr74	1.87775	0.820135	1.19507	7.24794e-65
Ccdc86	2.02482	0.724915	1.48191	3.49826e-86
Pum3	1.53461	0.621247	1.30463	3.53991e-63
Rcl1	0.899572	0.256344	1.81116	9.28869e-72
Noc3l	0.779257	0.292035	1.41596	1.04248e-44
Rrp12	0.364208	0.116769	1.64111	2.72878e-30
Twnk	0.36328	0.16578	1.13181	1.13069e-23
Pprc1	0.395991	0.161961	1.28982	3.54164e-28
Pdcd11	0.951587	0.390152	1.2863	6.69654e-47
Utp14a	1.74427	0.640177	1.44608	2.33503e-76
Dkc1	3.22785	0.854304	1.91775	1.88937e-142
Gnl3l	0.490356	0.25349	0.9519	1.50326e-21
Ctps2	0.112348	0.167519	-0.576349	0.567777

## Sheet: Enterocyte (2dpi)
Supplementary Table S3: Mean expression (Normalised read counts) of conserved MYC targets
Myc conserved target gene expression 2 days post irradiation (2dpi) in enterocytes
Gene	Mean [normalised readcounts]		log2 Fold change WT (2dpi) vs MycΔ2-540/Δ2-540 (2dpi)	P Value
	Wildtype (2dpi)	MycΔ2-540/Δ2-540 (2dpi)
Rrs1	0.106881	0.0438902	1.28403	0.276346
Imp4	0.304938	0.419997	-0.461867	0.248678
Gulp1	0	0	0	1
Wdr75	0.0263125	0.0375171	-0.511802	0.909261
Hspe1	0.969065	2.45071	-1.33854	4.02931e-38
Nop58	0.585695	0.457198	0.357331	0.104603
Atic	0.0988744	0.0481145	1.03912	0.163192
Rpl37a	5.70968	5.97715	-0.0660479	0.106604
Nifk	0.0896068	0.145975	-0.704043	0.394728
Ddx18	0.165162	0.240368	-0.541365	0.500562
Surf6	0.0423442	0.0606763	-0.518968	0.910385
Slc2a6	0.00207512	0	20.9848	0.959261
Ddx31	0.00281097	0.0210563	-2.90511	0.758507
Spout1	0.142379	0.165959	-0.221086	0.82814
Exosc2	0.01318	0.0207386	-0.653967	0.921936
Acp2	0.323286	0.410455	-0.344413	0.109737
Polr1b	0.00763812	0.010081	-0.400355	0.957785
Nop56	0.159267	0.127258	0.323685	0.604122
Ahcy	0.0638398	0.0853196	-0.418421	0.689671
Pck1	0.651113	0.437791	0.572664	0.771735
Rps21	3.13745	3.48882	-0.153149	0.00138009
Rpl22l1	2.3353	2.89973	-0.312313	3.09744e-06
Gpatch4	0.082337	0.0615374	0.420077	0.773396
Mef2d	0.461184	0.424823	0.118481	0.166342
Wdr3	0.0457379	0.0442458	0.0478483	0.739071
Dph5	0.0668763	0.104208	-0.6399	0.888943
Rpl34	7.1713	7.92912	-0.144925	0.00158963
Rps20	20.7864	13.6688	0.604754	1.74872e-37
Mdn1	0.0259543	0.015877	0.709038	0.863667
Nol6	0.0188473	0.0408961	-1.11761	0.777298
Tex10	0.061428	0.0785243	-0.354243	0.929685
Ctps	0.0129369	0.00350027	1.88595	0.77313
Mrto4	0.119126	0.167021	-0.487538	0.47206
Dhrs3	0.346925	0.534405	-0.623311	0.00292592
Srm	0.0358995	0.0237396	0.596667	0.87597
Noc2l	0.0587041	0.0747284	-0.348197	0.983214
Ppat	0.00388055	0	21.8878	0.918628
Pus1	0.247029	0.386025	-0.644015	0.00749604
Ddx55	0.187886	0.200436	-0.0932856	0.943841
Dhx37	0.0436934	0.0222595	0.972994	0.68337
Eif3b	0.712211	0.932359	-0.388582	0.00227831
Rpl32	9.26328	8.40734	0.139874	0.294723
Nop2	0.12473	0.180536	-0.533483	0.457617
Nop53	1.28647	1.12853	0.188981	0.0110506
Exosc5	0.375112	0.475946	-0.343478	0.315114
Fbl	0.253112	0.226147	0.162517	0.672778
Grwd1	0.0240895	0.021524	0.162458	0.882042
Uevld	0.128823	0.147639	-0.196677	0.813421
Prmt3	0.0101726	0.0104966	-0.0452383	0.957093
Rps3	12.7812	12.3656	0.0476883	0.529969
Timm44	0.373425	0.593146	-0.667571	0.000806002
Rab11fip1	2.39203	1.42697	0.74528	4.63825e-08
Mak16	0.208816	0.276902	-0.407142	0.25762
Tma16	0.0232019	0.0396758	-0.774014	0.78285
Naf1	0.0429605	0.0196826	1.12609	0.609908
Nob1	0.0535544	0.0655427	-0.291429	0.933872
Klhdc4	0.27701	0.271236	0.0303893	0.713314
Rpl13	14.6324	14.0355	0.0600854	0.550721
Ppan	0.0281229	0.0600405	-1.09419	0.665969
Usp2	0.597028	0.986021	-0.72382	8.99244e-08
Rps25	5.33241	5.16046	0.0472879	0.684114
Ddx10	0.127693	0.13967	-0.129339	0.889607
Hexa	2.01517	2.44642	-0.279769	2.87227e-05
Rpl29	8.91518	9.53788	-0.097406	0.00784601
Ltv1	0.37085	0.481807	-0.377617	0.231653
Rps12	12.7921	10.4375	0.293481	2.80169e-09
Rrp1	1.28308	1.61707	-0.33377	0.0017743
Dazap1	0.516223	0.708721	-0.457222	0.00368441
Utp20	0.0305585	0.0141361	1.11219	0.645398
Mettl1	0.0429103	0.0546846	-0.349811	0.752303
Shmt2	0.0208203	0.0117236	0.828573	0.758066
Pes1	0.137326	0.169781	-0.306071	0.627617
Nhp2	0.31969	0.469794	-0.555355	0.003245
Rpl23a	4.48741	3.66006	0.294015	6.72336e-05
Nle1	0.00210104	0.00619972	-1.5611	0.912818
Utp18	0.194913	0.217588	-0.158767	0.522941
Nme2	5.47401	14.7298	-1.42807	1.77227e-153
Nme1	1.80315	4.2668	-1.24264	5.32776e-74
Rpl23	12.4927	12.0738	0.0491976	0.913323
Hdac5	0.137392	0.385387	-1.48802	5.64537e-06
Ddx1	1.27175	1.02924	0.305232	0.010315
Rps7	10.3992	10.0751	0.0456852	0.527962
Max	3.35151	2.08284	0.686258	1.35765e-15
Trmt61a	0.0106105	0.0404711	-1.9314	0.44743
Gtpbp4	0.235875	0.360645	-0.61256	0.0173954
Heatr1	0.057904	0.030748	0.91317	0.800645
Riok1	0.274576	0.243384	0.173971	0.654501
Btf3	10.6825	10.5773	0.0142829	0.633418
Dimt1	0.016481	0.019891	-0.271318	0.981367
Nr1d2	0.342424	0.245846	0.478031	0.363771
Rps24	9.76164	8.97857	0.120637	0.443409
Psme2	6.44604	8.79691	-0.448583	1.19464e-27
Brix1	0.263844	0.36975	-0.486867	0.0553695
Bop1	0.253038	0.343658	-0.44162	0.229122
Slc11a2	0.263998	0.595004	-1.17237	8.96872e-06
Rsl1d1	0.261298	0.427066	-0.708766	0.0123435
Rpl35a	6.16664	7.93751	-0.364202	2.98752e-14
Rpl24	10.3265	12.2106	-0.241783	3.66346e-11
Urb1	0.00611511	0.0108149	-0.822569	0.96106
Rps2	10.7353	13.4227	-0.322309	1.20552e-10
Rpl10a	8.22923	7.61158	0.112561	0.723311
Glo1	2.54592	4.48873	-0.818124	5.62038e-49
Rrp1b	0.010941	0.00996075	0.135415	0.840792
Polr1c	0.454244	0.273829	0.730193	0.000659075
Rpl7l1	0.633201	0.991997	-0.647671	8.04383e-07
Bysl	0.0392798	0.0623394	-0.666357	0.44427
Tnfaip8l1	0.0669158	0.0323304	1.04945	0.43003
Dus3l	0.0937149	0.117423	-0.325371	0.815622
Wdr43	0.121472	0.176886	-0.542194	0.203591
Elp2	0.132891	0.118956	0.159818	0.686475
Aldh7a1	0.168137	0.0940064	0.838805	0.0752609
Rpl17	10.8884	10.6234	0.0355576	0.994481
Wdr74	0.138916	0.313273	-1.17321	0.00315573
Ccdc86	0.0497231	0.0678598	-0.44864	0.85487
Pum3	0.200248	0.231458	-0.208966	0.499899
Rcl1	0.0340482	0.0477296	-0.487302	0.977212
Noc3l	0.0467336	0.0596619	-0.352351	0.969965
Rrp12	0.0306606	0.0432351	-0.495817	0.730524
Twnk	0.0279682	0.0696729	-1.31681	0.391921
Pprc1	0.00928907	0.0370725	-1.99674	0.524033
Pdcd11	0.134316	0.364416	-1.43995	0.000129999
Utp14a	0.106166	0.105194	0.0132661	0.944417
Dkc1	0.0521612	0.0599591	-0.201003	0.945615
Gnl3l	0.340659	0.231435	0.557717	0.108693
Ctps2	0.0551801	0.0622037	-0.172852	0.929409
