# Supplementary material for: Shared requirement for MYC upstream super-enhancer region in tissue regeneration and cancer
Source: Life Sci Alliance. 2025 Apr 3;8(6):e202403090. doi: 10.26508/lsa.202403090 (PMC11969384; doi:10.26508/lsa.202403090)
Supplement: Supplementary file 4 [file LSA-2024-03090_TableS4.xlsx]

## Sheet: Stem cell (non-IR)
Supplementary Table S4: Mean expression (Normalised read counts) of repressed MYC targets
Myc repressed target gene expression (non-irradiated) in stem cells
Gene	Mean [normalised readcounts]		log2 Fold change WT vs MycΔ2-540/Δ2-540	P Value
	Wildtype	MycΔ2-540/Δ2-540
Tmeff2	0	0	0	1
Cflar	0.424904	0.430344	-0.0183556	4.04751e-06
Creb1	0.64569	0.869426	-0.42922	9.69734e-21
Slc11a1	0.000946091	0.00132984	-0.491204	0.970732
Bcl2	0.318908	0.474065	-0.571945	2.56716e-16
Aldh9a1	1.20211	1.75302	-0.544274	1.00682e-38
Ptpa	0.535137	0.584506	-0.12731	2.29352e-08
Itga6	2.70803	3.77133	-0.477826	2.7173e-44
Rbl1	0.311437	0.486214	-0.642652	1.45145e-20
Hmgcs2	0.282212	0.296595	-0.0717128	0.0690673
Csde1	2.48695	2.78265	-0.162082	2.01754e-09
Cdkn2b	0.231469	0.248651	-0.103307	0.160955
Nfyc	0.304111	0.306376	-0.0107056	0.000165289
Hdac1	1.22837	1.43664	-0.225952	5.56281e-15
Zbtb17	0.127926	0.132971	-0.0558059	0.0165029
Mxd4	0.638512	0.27441	1.21838	5.35038e-08
Gfi1	0.00809033	0.00322086	1.32875	0.949617
Gadd45a	0.337712	0.474618	-0.490974	1.34675e-15
Cdkn1b	1.05034	1.02552	0.0344999	0.000189182
Cebpa	0.450402	0.391777	0.201181	0.0398615
Tmem126a	1.20143	1.45841	-0.279643	2.56543e-14
Ccnd1	6.12469	4.98135	0.2981	4.52268e-12
Irf8	1.67365	1.48024	0.177169	0.813199
Itgb1	2.08253	2.16129	-0.0535558	0.00019163
Smad3	0.0972624	0.110766	-0.187563	0.0376181
Foxo3	0.208026	0.202871	0.036202	0.0312537
Nfyb	0.658149	0.7284	-0.146316	2.81848e-11
Ddit3	0.124686	0.16066	-0.365706	0.000881656
Ccl5	0	0	0	1
Erbb2	0.464816	0.466958	-0.00663372	2.80671e-06
Brca1	0.220069	0.293723	-0.416502	6.32449e-05
Itgb4	0.361062	0.503773	-0.480529	2.15299e-14
Dnmt3a	0.422433	0.519349	-0.297983	5.9504e-12
Id2	0.712457	1.37249	-0.945924	2.49386e-37
Max	0.698209	0.545277	0.356668	0.261458
Zfp36l1	1.60718	2.32924	-0.535326	6.28004e-35
Wnt5a	0.00114966	0.00713014	-2.63272	0.760472
Ndrg2	0.253901	0.120361	1.0769	0.0134439
Clu	0.0291966	0.0437138	-0.582289	0.454991
Myc	0.982968	0.0275701	5.15597	1.01607e-98
Ndrg1	0.238533	0.13074	0.867487	0.147695
Lgals1	0.0442826	0.0574463	-0.375474	0.15468
Ep300	0.706911	0.843009	-0.25402	3.65715e-16
Sp1	0.58809	0.680432	-0.210412	4.74177e-15
Cebpd	0.764265	0.828898	-0.117121	3.69543e-07
Tbp	0.145467	0.163977	-0.172799	0.000970655
Tsc2	0.122232	0.150866	-0.303644	0.00137633
Cdkn1a	0.376483	0.809548	-1.10453	1.85763e-32
Nfya	0.18021	0.32803	-0.86415	5.60728e-14
Hdac3	0.856617	0.939968	-0.133962	6.49667e-13
Pdgfrb	0.0265506	0.0532057	-1.00284	0.160823
Smad4	1.93888	1.68961	0.198535	0.795034
Smad2	0.37897	0.525676	-0.472089	1.09511e-18
Fth1	50.6371	48.8332	0.0523337	0.0467444
Tjp2	0.618749	0.81907	-0.404632	6.66713e-19
Sfxn3	0.0325073	0.0405908	-0.320393	0.25429

## Sheet: Transit amplifying (non-IR)
Supplementary Table S4: Mean expression (Normalised read counts) of repressed MYC targets
Myc repressed target gene expression (non-irradiated) in transit amplifying cells
Gene	Mean [normalised readcounts]		log2 Fold change WT vs MycΔ2-540/Δ2-540	P Value
	Wildtype	MycΔ2-540/Δ2-540
Tmeff2	0	0	0	1
Cflar	0.536588	0.482878	0.152156	0.00379273
Creb1	0.647624	0.820007	-0.34048	4.47311e-17
Slc11a1	0	0.00107175	-20.0315	0.952152
Bcl2	0.146207	0.298079	-1.02768	1.71191e-22
Aldh9a1	1.65884	1.92286	-0.21308	1.62618e-15
Ptpa	0.631587	0.685179	-0.117501	6.75449e-09
Itga6	2.27133	3.75276	-0.724414	5.43797e-87
Rbl1	0.397447	0.520513	-0.389172	6.26965e-15
Hmgcs2	0.12592	0.168712	-0.42205	9.98853e-05
Csde1	2.18206	2.74628	-0.331787	5.85922e-27
Cdkn2b	1.05928	0.745672	0.506474	0.487619
Nfyc	0.358769	0.394328	-0.136341	1.76813e-08
Hdac1	1.40564	1.67524	-0.253142	1.14094e-15
Zbtb17	0.111846	0.154367	-0.464853	8.54905e-06
Mxd4	0.353554	0.127222	1.47458	1.99988e-08
Gfi1	0.00783043	0.0019467	2.00806	0.914974
Gadd45a	0.381559	0.471775	-0.306194	5.00703e-14
Cdkn1b	1.38087	1.31062	0.075335	0.0520095
Cebpa	0.468905	0.437131	0.10123	0.00186739
Tmem126a	1.31302	1.49284	-0.185169	4.25705e-10
Ccnd1	5.65598	4.09192	0.466999	3.0285e-32
Irf8	2.03592	1.60944	0.339124	1.2309e-06
Itgb1	2.09729	2.24549	-0.0985041	5.62523e-07
Smad3	0.0870322	0.0824448	0.0781202	0.184262
Foxo3	0.144618	0.136326	0.085194	0.0514491
Nfyb	0.964614	1.19286	-0.306396	3.9194e-17
Ddit3	0.108834	0.147597	-0.439533	4.13761e-06
Ccl5	0.000590207	0.000618002	-0.0663908	0.99889
Erbb2	0.406462	0.389597	0.0611371	0.00233747
Brca1	0.320652	0.37158	-0.212666	4.6446e-05
Itgb4	0.386607	0.62404	-0.690771	1.22834e-31
Dnmt3a	0.29431	0.382401	-0.377751	1.58943e-12
Id2	0.698317	1.59854	-1.1948	1.65467e-66
Max	0.641502	0.483879	0.406808	0.467142
Zfp36l1	1.02123	1.58224	-0.631661	5.92945e-46
Wnt5a	0.000211641	0.00480143	-4.50377	0.832454
Ndrg2	0.263592	0.135989	0.954818	0.0011278
Clu	0.0102126	0.0245922	-1.26785	0.25837
Myc	0.469614	0.00672601	6.12558	2.19445e-51
Ndrg1	0.225682	0.0884203	1.35184	0.000560672
Lgals1	0.0284912	0.0466478	-0.711293	0.129184
Ep300	0.61093	0.797277	-0.384073	1.42681e-16
Sp1	0.6797	0.749259	-0.140566	4.13306e-11
Cebpd	0.576528	0.609211	-0.0795508	6.17692e-06
Tbp	0.125815	0.189313	-0.589477	4.85911e-09
Tsc2	0.106408	0.124289	-0.224088	0.00188046
Cdkn1a	0.71395	1.13049	-0.663057	5.7744e-31
Nfya	0.176618	0.289339	-0.712126	2.61662e-15
Hdac3	0.782744	0.873829	-0.15881	1.37121e-09
Pdgfrb	0.0191883	0.0306819	-0.677161	0.225289
Smad4	1.57109	1.64246	-0.0640966	4.54531e-05
Smad2	0.376745	0.482628	-0.357322	1.97747e-16
Fth1	56.7766	48.7764	0.219113	1.88396e-24
Tjp2	0.622423	0.76953	-0.306083	7.89492e-17
Sfxn3	0.0139626	0.0184359	-0.400944	0.487724

## Sheet: Enterocyte (non-IR)
Supplementary Table S4: Mean expression (Normalised read counts) of repressed MYC targets
Myc repressed target gene expression (non-irradiated) in enterocytes
Gene	Mean [normalised readcounts]		log2 Fold change WT vs MycΔ2-540/Δ2-540	P Value
	Wildtype	MycΔ2-540/Δ2-540
Tmeff2	0.0584117	0.00509422	3.51933	0.538111
Cflar	1.50764	1.28902	0.22602	0.0215318
Creb1	0.640923	0.604343	0.0847841	0.838413
Slc11a1	0.00462684	0	22.1416	0.940915
Bcl2	0.0935519	0.455285	-2.28293	1.67189e-09
Aldh9a1	5.22476	5.91256	-0.178418	0.000565125
Ptpa	0.694674	0.669127	0.0540549	0.758231
Itga6	2.10228	1.89433	0.150265	0.594124
Rbl1	0.162706	0.237101	-0.543231	0.101318
Hmgcs2	0.0596323	0.0272633	1.12914	0.346077
Csde1	2.86502	2.96421	-0.0491044	0.46121
Cdkn2b	4.01128	4.15495	-0.0507697	0.381422
Nfyc	0.384258	0.355502	0.112219	0.844318
Hdac1	0.895196	0.979205	-0.129407	0.0341156
Zbtb17	0.116566	0.156921	-0.428885	0.550602
Mxd4	0.575416	0.496825	0.211866	0.0440158
Gfi1	0	0.00150792	-20.5241	0.955994
Gadd45a	1.6195	0.96986	0.739701	1.37522e-08
Cdkn1b	0.883253	0.688227	0.359943	0.000586012
Cebpa	0.445689	0.493586	-0.147265	0.274374
Tmem126a	0.808861	1.0093	-0.319398	0.00939161
Ccnd1	0.503837	0.715231	-0.505453	0.00111484
Irf8	1.60951	1.55511	0.0496038	0.412196
Itgb1	2.34395	2.71349	-0.211209	0.00505082
Smad3	0.216936	0.136609	0.667219	0.0896942
Foxo3	1.37474	0.54455	1.33603	1.05757e-07
Nfyb	0.370096	0.542238	-0.551026	0.011041
Ddit3	0.909992	0.833777	0.126192	0.0481904
Ccl5	0	0.00130376	-20.3143	0.955994
Erbb2	0.97923	0.819984	0.256051	0.00405641
Brca1	0.0119718	0.0120276	-0.00671571	0.924657
Itgb4	2.01196	1.86512	0.109334	0.304668
Dnmt3a	0.501206	0.619557	-0.305833	0.0173981
Id2	0.780503	1.41008	-0.853299	1.52328e-07
Max	3.12771	2.22169	0.49345	1.99606e-10
Zfp36l1	1.4607	1.01588	0.523937	1.46708e-07
Wnt5a	0.0321057	0.0428534	-0.416577	0.966675
Ndrg2	0.0891267	0.0505505	0.818132	0.199096
Clu	0.0559204	0.0315182	0.827191	0.567489
Myc	0.0213791	0	24.3497	0.710937
Ndrg1	0.820275	0.298603	1.45788	8.4717e-12
Lgals1	0.00917879	0.0063884	0.52285	0.940364
Ep300	1.22132	1.16813	0.0642426	0.335427
Sp1	1.07435	0.850551	0.336991	0.00475724
Cebpd	0.340426	0.416625	-0.291409	0.0523174
Tbp	0.108554	0.0914956	0.246633	0.481583
Tsc2	0.241196	0.274042	-0.184196	0.674401
Cdkn1a	8.4151	8.04398	0.0650718	0.596479
Nfya	0.129024	0.14566	-0.174969	0.791383
Hdac3	0.431553	0.529061	-0.293896	0.020626
Pdgfrb	0.0703729	0.112939	-0.682449	0.267175
Smad4	1.54522	1.43821	0.10353	0.176428
Smad2	0.387084	0.541331	-0.483862	0.0589027
Fth1	104.407	85.272	0.292078	1.78031e-13
Tjp2	1.81337	1.52748	0.24752	0.00543499
Sfxn3	0.0230902	0.0377476	-0.709103	0.854919

## Sheet: Stem cell (2dpi)
Supplementary Table S4: Mean expression (Normalised read counts) of repressed MYC targets
Myc. repressed target gene expression 2 days post irradiation (2dpi) in stem cells
Gene	Mean [normalised readcounts]		log2 Fold change WT (2dpi) vs MycΔ2-540/Δ2-540 (2dpi)	P Value
	Wildtype (2dpi)	MycΔ2-540/Δ2-540 (2dpi)
Tmeff2	0.00368986	0	21.8151	0.923902
Cflar	0.348307	0.444996	-0.353435	0.581446
Creb1	0.463175	0.51773	-0.160644	0.444529
Slc11a1	0.00129293	0	20.3022	0.923902
Bcl2	0.282157	0.380409	-0.431055	0.962514
Aldh9a1	1.06176	1.47158	-0.470909	0.0195126
Ptpa	0.571539	0.537787	0.0878157	0.0181499
Itga6	2.73906	3.21738	-0.232206	0.00363411
Rbl1	0.269906	0.262358	0.0409204	0.148316
Hmgcs2	0.420547	0.760927	-0.855492	0.011539
Csde1	2.89506	2.67149	0.115948	0.00504848
Cdkn2b	0.213998	0.196004	0.12672	0.927417
Nfyc	0.27565	0.294384	-0.0948619	0.100976
Hdac1	1.2225	1.28249	-0.0691093	0.205485
Zbtb17	0.133246	0.0884015	0.591945	0.00704186
Mxd4	0.673617	0.687255	-0.0289171	0.526302
Gfi1	0.00571225	0.00210172	1.44249	0.87511
Gadd45a	0.335106	0.794192	-1.24487	3.66668e-06
Cdkn1b	0.502457	0.839794	-0.741035	0.0055196
Cebpa	0.323128	0.278446	0.214708	0.0118329
Tmem126a	1.89499	2.17982	-0.202014	0.233375
Ccnd1	11.7412	8.83497	0.410285	6.34022e-08
Irf8	1.13623	1.27472	-0.165914	0.716501
Itgb1	1.88179	1.87741	0.00336281	0.360137
Smad3	0.11518	0.135512	-0.234526	0.353142
Foxo3	0.233643	0.221887	0.074477	0.301272
Nfyb	0.849244	0.750341	0.178634	0.000416982
Ddit3	0.120308	0.311683	-1.37335	0.0235156
Ccl5	0	0.155863	-27.2157	0.893116
Erbb2	0.247162	0.380544	-0.622604	0.650655
Brca1	0.327709	0.167717	0.966387	6.90719e-05
Itgb4	1.2268	1.2879	-0.0701189	0.875546
Dnmt3a	0.415695	0.479207	-0.205126	0.615526
Id2	1.13433	1.70745	-0.59001	0.00102392
Max	0.667796	0.464047	0.525137	4.24761e-06
Zfp36l1	1.08343	2.66375	-1.29785	1.47232e-21
Wnt5a	0	0.000866546	-19.7249	0.973204
Ndrg2	0.0767498	0.0474038	0.69516	0.133122
Clu	0.80703	1.42175	-0.816975	0.191402
Myc	1.37509	0.00733086	7.55133	8.86542e-70
Ndrg1	0.0695187	0.038902	0.837555	0.434304
Lgals1	0.469436	0.0979362	2.26101	5.09549e-05
Ep300	0.385676	0.664745	-0.785414	0.00741258
Sp1	0.499606	0.480841	0.0552324	0.0193331
Cebpd	0.469701	1.0534	-1.16524	7.09611e-06
Tbp	0.116237	0.0863469	0.428859	0.0575399
Tsc2	0.16605	0.223089	-0.425995	0.648566
Cdkn1a	8.22752	8.62436	-0.0679599	0.839301
Nfya	0.187846	0.201286	-0.0997023	0.32034
Hdac3	0.842456	0.92441	-0.133931	0.508238
Pdgfrb	0.0228814	0.0309482	-0.43568	0.908547
Smad4	1.10377	1.28972	-0.224624	0.357097
Smad2	0.483266	0.430918	0.165404	0.00134961
Fth1	46.2282	86.8803	-0.910256	1.77846e-53
Tjp2	0.847648	0.933304	-0.138883	0.498101
Sfxn3	0.0595197	0.0995035	-0.741381	0.753366

## Sheet: Transit amplifying (2dpi)
Supplementary Table S4: Mean expression (Normalised read counts) of repressed MYC targets
Myc repressed target gene expression 2 days post irradiation (2dpi) in transit amplifying cells
Gene	Mean [normalised readcounts]		log2 Fold change WT (2dpi) vs MycΔ2-540/Δ2-540 (2dpi)	P Value
	Wildtype (2dpi)	MycΔ2-540/Δ2-540 (2dpi)
Tmeff2	0	0	0	1
Cflar	0.245419	0.423422	-0.786851	0.0184832
Creb1	0.589004	0.652552	-0.147814	0.0122693
Slc11a1	0.000570064	0	19.1208	0.9664
Bcl2	0.230886	0.272075	-0.236822	0.0157744
Aldh9a1	0.860534	1.11718	-0.376562	0.159407
Ptpa	0.586755	0.573758	0.0323147	0.000256849
Itga6	2.68134	2.83846	-0.0821514	0.424543
Rbl1	0.307513	0.433887	-0.496674	0.612243
Hmgcs2	0.328232	0.561907	-0.775617	0.124436
Csde1	2.57576	2.46217	0.065066	0.00382132
Cdkn2b	0.0576261	0.200806	-1.80101	0.00201551
Nfyc	0.362479	0.329416	0.137986	3.79575e-06
Hdac1	1.29571	1.45207	-0.164367	0.83819
Zbtb17	0.124389	0.0939679	0.404615	0.000123703
Mxd4	0.169448	0.195811	-0.208621	0.19881
Gfi1	0	0	0	1
Gadd45a	0.230662	0.69761	-1.59664	3.34704e-13
Cdkn1b	0.799922	1.12444	-0.491273	0.0365679
Cebpa	0.325345	0.257836	0.335515	2.81364e-08
Tmem126a	1.9018	2.08389	-0.131914	0.579746
Ccnd1	8.3686	6.49766	0.365066	2.72933e-16
Irf8	1.13533	1.26834	-0.159837	0.96984
Itgb1	1.91223	1.94639	-0.0255454	0.299869
Smad3	0.0955241	0.109981	-0.203321	0.0931834
Foxo3	0.19582	0.154707	0.339991	0.000399069
Nfyb	1.35641	1.22715	0.144481	0.000278083
Ddit3	0.0899361	0.254665	-1.50163	0.0151591
Ccl5	0.118937	0.00202224	5.8781	0.905166
Erbb2	0.219561	0.305763	-0.477789	0.367612
Brca1	0.30117	0.352074	-0.225299	0.0240069
Itgb4	0.96901	1.50887	-0.638886	2.74701e-08
Dnmt3a	0.336331	0.308787	0.123272	0.000104934
Id2	1.5046	1.8975	-0.33472	0.0434875
Max	0.625252	0.36419	0.779749	6.66754e-24
Zfp36l1	1.05497	2.04067	-0.951836	1.03007e-23
Wnt5a	0	0	0	1
Ndrg2	0.0737885	0.0521346	0.501154	0.00928197
Clu	0.74605	0.905344	-0.279193	0.408677
Myc	1.14275	0.00082906	10.4287	4.26694e-136
Ndrg1	0.0364286	0.0218364	0.738334	0.197903
Lgals1	0.49904	0.100125	2.31736	1.11936e-26
Ep300	0.479486	0.61006	-0.347462	0.657175
Sp1	0.523219	0.627129	-0.261346	0.615095
Cebpd	0.331801	0.741515	-1.16016	0.000502625
Tbp	0.154532	0.125905	0.295569	7.8836e-05
Tsc2	0.113715	0.135053	-0.248101	0.0788753
Cdkn1a	6.74292	9.87376	-0.550226	2.34641e-21
Nfya	0.184241	0.198959	-0.110877	0.0238606
Hdac3	0.83671	0.889767	-0.0887007	0.0215113
Pdgfrb	0.00233322	0.013246	-2.50517	0.903508
Smad4	1.10108	1.25505	-0.188823	0.759004
Smad2	0.438073	0.404139	0.116319	5.18931e-06
Fth1	36.3662	68.2514	-0.908263	2.4021e-136
Tjp2	0.836175	0.943158	-0.173695	0.517831
Sfxn3	0.0264641	0.0407501	-0.622765	0.776642

## Sheet: Enterocyte (2dpi)
Supplementary Table S4: Mean expression (Normalised read counts) of repressed MYC targets
Myc repressed target gene expression 2 days post irradiation (2dpi) in enterocytes
Gene	Mean [normalised readcounts]		log2 Fold change WT (2dpi) vs MycΔ2-540/Δ2-540 (2dpi)	P Value
	Wildtype (2dpi)	MycΔ2-540/Δ2-540 (2dpi)
Tmeff2	0.0796083	0	26.2464	0.357854
Cflar	1.56791	1.05625	0.56989	0.000486239
Creb1	0.60387	0.411577	0.553075	0.0285068
Slc11a1	0.00990526	0	23.2398	0.959261
Bcl2	0.311641	0.0914123	1.76942	0.00138078
Aldh9a1	4.14705	5.8488	-0.496054	3.14922e-25
Ptpa	0.505219	0.884151	-0.807383	4.24661e-08
Itga6	3.68798	2.20095	0.744707	4.55662e-25
Rbl1	0.228655	0.238097	-0.0583766	0.801943
Hmgcs2	0.00898676	0.132249	-3.87931	0.180074
Csde1	2.82825	3.23676	-0.194642	1.59131e-05
Cdkn2b	4.15891	2.71801	0.613656	1.74906e-16
Nfyc	0.312889	0.349826	-0.160986	0.820772
Hdac1	1.08428	0.727977	0.574772	5.46458e-06
Zbtb17	0.107172	0.102859	0.0592563	0.865488
Mxd4	0.331816	0.645676	-0.960427	2.16754e-08
Gfi1	0	0	0	1
Gadd45a	1.84436	1.28274	0.523898	1.70133e-05
Cdkn1b	0.839383	0.480764	0.804001	8.96534e-07
Cebpa	0.310081	0.304686	0.0253209	0.563704
Tmem126a	1.36972	2.15997	-0.657134	1.17968e-16
Ccnd1	0.233558	0.16226	0.525471	0.886246
Irf8	2.01989	2.11601	-0.0670669	0.154364
Itgb1	2.52678	1.92085	0.395555	1.14832e-07
Smad3	0.188375	0.137359	0.455665	0.52747
Foxo3	1.3589	0.357143	1.92787	2.87098e-08
Nfyb	0.532291	0.369327	0.527318	0.000302314
Ddit3	1.42767	1.15461	0.306254	0.696721
Ccl5	0.0288162	0.0157855	0.868275	0.969134
Erbb2	0.540667	0.556342	-0.0412297	0.201163
Brca1	0.0651995	0.0152021	2.10059	0.320329
Itgb4	2.25472	1.86069	0.277107	0.00327853
Dnmt3a	0.365103	0.523854	-0.520859	0.000589519
Id2	0.396682	0.72324	-0.86649	1.00305e-05
Max	3.35151	2.08284	0.686258	1.35765e-15
Zfp36l1	0.926344	1.09313	-0.238851	0.0149719
Wnt5a	0.0132308	0	23.6574	0.798409
Ndrg2	0.0547097	0.129174	-1.23945	0.112299
Clu	0.0599166	0.0182387	1.71595	0.339826
Myc	0.0277817	0	24.7276	0.539893
Ndrg1	0.255629	0.205827	0.312618	0.458582
Lgals1	0.00311274	0.00545844	-0.810304	0.989817
Ep300	1.28233	0.656612	0.965657	2.54652e-09
Sp1	0.909142	0.593811	0.614503	0.00878804
Cebpd	0.300871	0.304289	-0.0162987	0.946329
Tbp	0.143249	0.0647713	1.1451	0.390291
Tsc2	0.119368	0.264692	-1.1489	0.0225947
Cdkn1a	16.0711	10.9511	0.553393	1.38663e-15
Nfya	0.102985	0.120411	-0.225538	0.79189
Hdac3	0.453036	0.641674	-0.502214	0.00337662
Pdgfrb	0.106044	0.058928	0.847642	0.254156
Smad4	2.18504	1.78857	0.288854	0.00665944
Smad2	0.483571	0.352344	0.456744	0.0284564
Fth1	145.086	411.402	-1.50364	9.58662e-166
Tjp2	2.19465	1.05607	1.05528	2.0179e-22
Sfxn3	0.0243778	0.0496136	-1.02517	0.633954
