# Supplementary material for: Shared requirement for MYC upstream super-enhancer region in tissue regeneration and cancer
Source: Life Sci Alliance. 2025 Apr 3;8(6):e202403090. doi: 10.26508/lsa.202403090 (PMC11969384; doi:10.26508/lsa.202403090)
Supplement: Supplementary file 5 [file LSA-2024-03090_TableS5.xlsx]

## Sheet: mTOR expression
Supplementary Table S5: Expression of mTOR in stem and transit amplifying cells of WT and MycΔ2-540/Δ2-540 mice
Gene expression 2 days post irradiation (2dpi) in stem cells
Gene	Mean [normalised readcounts]		log2 Fold change WT (2dpi) vs MycΔ2-540/Δ2-540 (2dpi)	P Value
	Wildtype (2dpi)	MycΔ2-540/Δ2-540 (2dpi)
Mtor	0.246947	0.208207	0.246182	0.00774962
Gene expression in stem cells (non-irradiated)
Gene	Mean [normalised readcounts]		log2 Fold change WT (2dpi) vs MycΔ2-540/Δ2-540 (2dpi)	P Value
	Wildtype (2dpi)	MycΔ2-540/Δ2-540 (2dpi)
Mtor	0.159837	0.172842	-0.112852	0.00818567
Gene expression 2 days post irradiation (2dpi) in transit amplifying cells
Gene	Mean [normalised readcounts]		log2 Fold change WT (2dpi) vs MycΔ2-540/Δ2-540 (2dpi)	P Value
	Wildtype (2dpi)	MycΔ2-540/Δ2-540 (2dpi)
Mtor	0.240324	0.208525	0.204762	1.02227e-05
Gene expression in transit amplifying cells (non-irradiated)
Gene	Mean [normalised readcounts]		log2 Fold change WT (2dpi) vs MycΔ2-540/Δ2-540 (2dpi)	P Value
	Wildtype (2dpi)	MycΔ2-540/Δ2-540 (2dpi)
Mtor	0.146994	0.197759	-0.427985	3.79463e-07
