# Supplementary material for: Shared requirement for MYC upstream super-enhancer region in tissue regeneration and cancer
Source: Life Sci Alliance. 2025 Apr 3;8(6):e202403090. doi: 10.26508/lsa.202403090 (PMC11969384; doi:10.26508/lsa.202403090)
Supplement: Supplementary file 6 [file LSA-2024-03090_TableS6.xlsx]

## Sheet: Stem cell
Supplementary Table S6: Differential expression of genes (WT vs MycΔ2-540/Δ2-540)
Gene	Expression in stem cells Mean [normalised readcounts]		log2 Fold change WT vs MycΔ2-540/Δ2-540	P Value	Average log2 [Mean (Normalised readcounts)+1]
	Wildtype	MycΔ2-540/Δ2-540
Xkr4	0.0038106	0.00633326	-0.732932	0.80436	0.00505832
Gm19938	0.0103159	0.0193635	-0.908462	0.591342	0.0147207
Mrpl15	2.75042	2.597	0.0828033	0.659381	1.30098
Lypla1	1.16084	1.39586	-0.265986	2.17671e-18	0.822121
Tcea1	2.19084	1.95054	0.16761	0.168515	1.12114
Atp6v1h	0.396506	0.423463	-0.094891	1.26507e-08	0.343533
Rb1cc1	1.00081	1.00928	-0.0121627	0.000144621	0.695664
4732440D04Rik	0.167921	0.136239	0.301644	0.272494	0.141475
St18	0.00145607	0.0013698	0.0881118	0.970732	0.00141194
Pcmtd1	0.703157	0.666683	0.0768464	3.09981e-05	0.52166
Gm26901	0.0993731	0.11293	-0.184499	0.0488694	0.100868
Gm30414	0.00388528	0.0190681	-2.29507	0.353008	0.0113832
Rrs1	1.06215	0.654848	0.697751	2.73671e-06	0.613728
Adhfe1	0.0129619	0.00617493	1.06978	0.947053	0.00951726
2610203C22Rik	0.00191498	0.00107128	0.837993	0.970732	0.00149193
Mybl1	0.0150637	0.0358344	-1.25026	0.136106	0.0250793
Vcpip1	0.447224	0.464233	-0.0538514	1.60292e-06	0.37549
1700034P13Rik	0.0245617	0.0123359	0.993552	0.951229	0.0182627
Sgk3	0.143969	0.127328	0.177215	0.0272533	0.127177
Mcmdc2	0.00596203	0.000426457	3.80533	0.891546	0.00318535
Snhg6	1.35184	0.614786	1.13677	1.20116e-23	0.667201
Tcf24	0.00716026	0.0190346	-1.41054	0.466815	0.0129952
Cops5	1.76596	1.69126	0.0623504	0.361513	1.0037
Cspp1	0.958951	0.937541	0.0325758	2.68904e-05	0.666915
Arfgef1	1.43882	1.41111	0.0280563	0.00112189	0.885801
Sulf1	0	0	0	1	0
Slco5a1	0.0201823	0.00505868	1.99626	0.850502	0.0125136
Prdm14	0.000501872	0	18.937	0.97757	0.000250873
Ncoa2	0.345378	0.368161	-0.0921603	3.29367e-07	0.305072
Tram1	1.00289	1.0812	-0.108466	7.77221e-11	0.713769
Lactb2	0.263298	0.282456	-0.101328	0.000267992	0.241251
Xkr9	0.015453	0.0344866	-1.15815	0.185614	0.02462
Trpa1	0	0	0	1	0
Kcnb2	0.00106184	0	20.0181	0.955157	0.000530637
Terf1	0.434219	0.458	-0.0769237	7.53082e-07	0.368843
Sbspon	0.014091	0.0457652	-1.69947	0.0867761	0.0293708
Rpl7	62.4672	30.782	1.02101	0	3.80471
Rdh10	0.226738	0.232907	-0.0387292	0.000738942	0.206867
Stau2	0.281183	0.298932	-0.0883072	2.47963e-05	0.254663
Ube2w	0.294103	0.35929	-0.288827	1.10033e-08	0.28239
Eloc	2.25048	2.13402	0.076659	0.964013	1.16056
Tmem70	1.18474	0.851261	0.476897	0.000273489	0.698682
Ly96	0.250248	0.259599	-0.0529273	0.000108059	0.227068
Jph1	0.00925484	0.0044785	1.04719	0.915388	0.00684039
Pkhd1	0.00351907	0	21.7468	0.888201	0.00175645
Mcm3	1.47116	1.80412	-0.294344	8.19881e-17	0.967889
Paqr8	0.0135537	0.0101887	0.411714	0.938633	0.0117999
Tram2	0.0187696	0.027108	-0.530316	0.620331	0.0226713
Tmem14a	0.136056	0.168972	-0.31259	0.000368831	0.141844
Gsta3	0.0307058	0.272423	-3.14927	5.70666e-17	0.135584
Gm28836	0.000476157	0.000290698	0.711913	0.981004	0.00038335
Khdc1a	0	0.0027361	-21.3837	0.896814	0.00136618
Gm29107	0.00580456	0.0141804	-1.28864	0.658928	0.00993427
Ogfrl1	0.013165	0.00905659	0.539666	0.945427	0.0110475
B3gat2	0.0403559	0.0372395	0.115943	0.402031	0.0380629
Smap1	1.91418	2.11992	-0.147282	7.77001e-09	1.1037
Sdhaf4	0.736426	0.81807	-0.151682	5.58491e-10	0.574802
Fam135a	0.561357	0.582626	-0.0536525	1.20624e-09	0.45232
Col9a1	0.0120559	0.0100535	0.262048	0.93041	0.0109936
Lmbrd1	0.41885	0.466625	-0.155831	1.13343e-07	0.366405
Phf3	1.43377	1.29185	0.150377	0.332484	0.859402
Ptp4a1	0.0206263	0.0332484	-0.688798	0.263849	0.026562
Ptp4a1-1	0.0183665	0.0172387	0.091426	0.721995	0.0176459
4931428L18Rik	0	0	0	1	0
Gm37724	0.00252085	0.00710762	-1.49546	0.711959	0.00480008
Prim2	0.247135	0.222729	0.150009	0.0308161	0.210967
Rab23	0.0808569	0.101786	-0.332099	0.0213296	0.0873434
Bag2	0.16877	0.106236	0.66779	0.898255	0.128458
Zfp451	0.384637	0.392078	-0.0276443	3.932e-06	0.328118
Dst	0.194378	0.153997	0.335962	0.622853	0.160429
Gm26788	0.00276161	0.0024808	0.154703	0.938091	0.00261776
Gm37233	0.0470146	0.0845923	-0.847417	0.00869649	0.0635736
Ccdc115	0.5362	0.439284	0.287618	0.016878	0.396729
Imp4	1.12642	0.849255	0.407482	0.0438917	0.684612
Ptpn18	0.730457	0.650832	0.166515	0.012027	0.524832
Gm28417	0.00613174	0.00683949	-0.157592	0.93632	0.00646461
Arhgef4	0.0192489	0.0043232	2.15461	0.718773	0.0116899
Gm38336	0.0097319	0.00827102	0.234656	0.83589	0.00896093
Fam168b	0.550019	0.662139	-0.267652	3.57375e-18	0.473186
Plekhb2	0.607448	0.731774	-0.268637	7.84965e-14	0.511897
Hs6st1	0.307856	0.365956	-0.249413	6.43433e-09	0.290122
Gm33280	0	0.00256752	-21.2919	0.896814	0.00128212
Uggt1	0.503276	0.664849	-0.401676	4.0711e-18	0.458691
Neurl3	0.675522	0.591208	0.192337	0.00164561	0.490309
Arid5a	0.0230006	0.0621267	-1.43354	0.0306156	0.0415066
4930403P22Rik	0.00943353	0.0174559	-0.887845	0.635763	0.0133473
Kansl3	0.477897	0.509745	-0.0930777	1.47691e-07	0.401281
Lman2l	0.172066	0.21617	-0.329201	0.000164656	0.177237
Cnnm4	0.405411	0.662336	-0.708177	2.02584e-26	0.424277
Cnnm3	0.22556	0.272756	-0.274098	8.50079e-07	0.222291
Ankrd23	0.0178706	0.00979213	0.86789	0.875598	0.0137286
Ankrd39	0.209244	0.147577	0.503721	0.501005	0.163824
Sema4c	0.0417932	0.0460632	-0.140345	0.43869	0.0429886
D430040D24Rik	0.011693	0.0096374	0.278928	0.838506	0.0106082
Fam178b	0.00440671	0.002318	0.926824	0.946394	0.00335617
Cox5b	18.4838	16.8868	0.130366	4.16848e-06	2.92682
Actr1b	0.417809	0.426396	-0.0293503	4.72285e-09	0.352132
Tmem131	0.609954	0.999417	-0.712385	1.35402e-41	0.584531
Gm38115	0.0549114	0.0623142	-0.182455	0.177762	0.0569533
Vwa3b	0.00524716	0.00989116	-0.914602	0.726354	0.007538
Inpp4a	0.149135	0.171351	-0.200332	0.000741714	0.148584
Coa5	0.474469	0.543287	-0.195403	1.94349e-09	0.411106
Unc50	0.746443	0.778529	-0.0607185	9.11697e-08	0.566684
Mgat4a	1.16263	1.60818	-0.468033	4.02416e-30	0.864989
2010300C02Rik	0.376025	0.413568	-0.137294	6.94868e-09	0.332658
Tsga10	0.0195603	0.0118917	0.717971	0.949207	0.0155965
Lipt1	0.109516	0.0823452	0.411382	0.80651	0.0915269
Mitd1	0.53888	0.575992	-0.0960838	4.3086e-08	0.44297
Mrpl30	4.51336	3.07419	0.553994	7.66815e-48	1.55592
Txndc9	1.24943	1.1536	0.115123	0.0587876	0.78891
Eif5b	3.30515	3.72111	-0.171017	1.6125e-09	1.50593
Rev1	0.203619	0.138938	0.551425	0.916468	0.157715
Pdcl3	0.894997	0.949465	-0.0852319	1.16232e-06	0.653386
Npas2	0.0953467	0.162512	-0.769293	7.5577e-06	0.120827
Rpl31	25.1237	16.9848	0.564802	7.96194e-163	3.07619
Tbc1d8	0.0387411	0.0535869	-0.468015	0.133472	0.045105
Cnot11	0.292699	0.312163	-0.0928792	7.88815e-07	0.264205
Gm15832	0.0117687	0.0114864	0.0350207	0.752021	0.0115604
Rnf149	0.392311	0.647325	-0.722491	1.0955e-26	0.415059
Map4k4	0.916018	1.00692	-0.136494	2.45907e-13	0.673424
Il18r1	0	0.00115145	-20.135	0.974136	0.000575393
Slc9a4	0.000265659	0.00196132	-2.88417	0.919068	0.00111251
Slc9a2	0.0889021	0.115149	-0.373215	0.00784678	0.0970791
Gm37915	0.000581196	0.000472081	0.299989	0.993158	0.000526498
Mfsd9	0.0547818	0.0534108	0.0365655	0.277543	0.0526836
Tmem182	0.028772	0.0193861	0.569638	0.828052	0.0237832
Mrps9	1.72939	1.30518	0.40602	9.80518e-06	0.919618
Tgfbrap1	0.0958043	0.152173	-0.667547	6.52035e-06	0.116569
8430432A02Rik	0.0105468	0.00785541	0.425048	0.955406	0.00915814
AI597479	0.122484	0.141179	-0.204938	0.00587494	0.123803
Fhl2	0.776855	0.972348	-0.323827	5.24064e-18	0.627035
Nck2	0.320658	0.316395	0.0193062	1.329e-05	0.276514
Gm29155	0.000401689	0.00202118	-2.33104	0.944827	0.00121037
Uxs1	0.321643	0.318632	0.0135702	0.000148756	0.277735
Tpp2	0.799751	0.949006	-0.246866	4.30831e-14	0.627484
Mettl21c	0.00442538	0.00120636	1.87515	0.942967	0.00281062
Gm8251	0.0701734	0.0591813	0.245782	0.603435	0.0626585
Tex30	0.494625	0.475043	0.0582763	9.05337e-05	0.395281
Poglut2	0.12699	0.12535	0.0187551	0.0358791	0.118822
Bivm	0.124712	0.113727	0.133024	0.124378	0.112619
Ercc5	0.211936	0.212533	-0.00405822	0.0120483	0.192466
Gulp1	0.0131992	0.000886848	3.89561	0.760332	0.00699964
Wdr75	0.689782	0.559959	0.300819	0.161681	0.484629
Slc40a1	0.0832993	0.0313051	1.41191	0.127396	0.0554182
Dnah7b	0.0121341	0.0176984	-0.544549	0.630653	0.0148024
Slc39a10	0.284227	0.245686	0.210229	0.0297249	0.234922
Gm28151	0.0098349	0.0101618	-0.0471671	0.955142	0.00994866
4933411E06Rik	0.00218801	0.00634323	-1.5356	0.872336	0.00425441
Tmeff2	0	0	0	1	0
Gm28322	0.000492328	0	18.9093	0.955157	0.000246103
Gm29325	0	0.00158314	-20.5944	0.922515	0.000790946
Nabp1	0.0797412	0.108318	-0.441871	0.00650796	0.0897823
Myo1b	0.810754	0.874137	-0.108595	3.60317e-12	0.610946
Gm29453	0.00666393	0.0168553	-1.33876	0.513495	0.0116783
Gm28323	0.0132834	0.00748372	0.827795	0.980094	0.0103259
Stat4	0.000480868	0.000415566	0.210563	0.996579	0.000448116
Gm31812	0.022187	0.0139742	0.666953	0.910834	0.0179109
Stat1	0.687806	0.491922	0.483572	0.0427725	0.461747
Gls	1.9122	2.20677	-0.206703	1.33275e-08	1.11709
Nab1	0.339092	0.333284	0.0249222	0.00256315	0.289818
Nemp2	0.0375445	0.0551467	-0.554673	0.139691	0.0452683
Mfsd6	0.302651	0.402786	-0.412359	5.73678e-13	0.301431
Gm29670	0.00386806	0.00461856	-0.255831	0.880255	0.00423426
Inpp1	0.126638	0.0795052	0.671595	0.987286	0.0978706
Hibch	0.400637	0.369383	0.11718	0.00278317	0.325644
1700019D03Rik	0.235698	0.0799807	1.55922	0.00062492	0.14429
Pms1	0.283761	0.215874	0.394488	0.293357	0.222628
Ormdl1	0.476421	0.489525	-0.0391458	2.48969e-06	0.394039
Osgepl1	0.307312	0.280619	0.131095	0.00418378	0.257658
Asnsd1	1.09345	0.908872	0.266733	0.978714	0.692662
Dnah7a	0.00138347	0	20.3999	0.97757	0.000691259
Stk17b	0.364074	0.32537	0.162151	0.00466212	0.296083
Hecw2	0	0	0	1	0
Ccdc150	0.00436165	0.000673179	2.69581	0.936174	0.00251256
Gtf3c3	0.236972	0.218402	0.117729	0.0136038	0.205103
Pgap1	0.226171	0.438366	-0.954724	5.52117e-24	0.283702
Ankrd44	0.0605778	0.0903115	-0.576122	0.0139274	0.0726386
Sf3b1	3.85557	4.73308	-0.295834	7.3048e-29	1.66319
Coq10b	0.234152	0.404446	-0.7885	2.29488e-21	0.275014
Hspd1	16.0536	10.59	0.600197	7.76251e-110	2.64325
Hspe1	15.9464	12.2634	0.378866	6.63952e-47	2.70753
Mob4	1.26749	1.46448	-0.208421	1.82311e-14	0.860327
Rftn2	0.0185109	0.0333042	-0.847335	0.266144	0.0255516
Gm10561	0.000341015	0.00706702	-4.37319	0.742418	0.00369156
Mars2	0.186283	0.142777	0.383736	0.133515	0.152143
Boll	0.00196092	0.00383343	-0.967104	0.960317	0.00289255
Plcl1	0.000755429	0.00134002	-0.826887	0.944915	0.00104713
Satb2	0.0934369	0.186202	-0.994802	1.20925e-06	0.130041
9130024F11Rik	0.10189	0.100524	0.0194747	0.123933	0.0964068
4930558J18Rik	0.00158645	0.00330471	-1.05872	0.908821	0.00244223
1700066M21Rik	0.0321437	0.0372118	-0.211223	0.403624	0.034087
Tyw5	0.087052	0.106318	-0.288437	0.0286015	0.0922534
Maip1	0.632202	0.591794	0.0952893	0.000632658	0.477396
Spats2l	0.0428613	0.0423967	0.0157218	0.319757	0.0417454
Kctd18	0.0472664	0.0516826	-0.128864	0.594345	0.0482873
Sgo2a	0.0857504	0.0955325	-0.155848	0.132456	0.086756
Aox2	0.00305976	0.00259033	0.240282	0.982956	0.00282103
Bzw1	5.62669	5.24952	0.100101	0.0964284	1.86181
Clk1	1.29266	1.16598	0.148793	0.168458	0.801293
Ppil3	0.627032	0.604155	0.05362	1.57851e-06	0.479677
Nif3l1	0.261668	0.21993	0.250696	0.108994	0.215614
Orc2	0.380192	0.43351	-0.189338	4.42092e-09	0.341174
Gm15834	0.0446179	0.0268376	0.733366	0.849104	0.0350675
Fam126b	0.340996	0.358729	-0.0731385	7.96917e-06	0.299981
Ndufb3	3.57731	3.70802	-0.0517743	0.00116226	1.53519
Flacc1	0.0697853	0.0597916	0.222982	0.391573	0.0627651
Cflar	0.424904	0.430344	-0.0183556	4.04751e-06	0.35601
Casp8	1.04678	1.30021	-0.312776	3.72626e-21	0.774634
Trak2	0.166173	0.200452	-0.27057	8.47146e-06	0.168213
Stradb	0.186782	0.213815	-0.195009	0.000342938	0.182507
Tmem237	0.070665	0.0859636	-0.282729	0.081318	0.0753738
G730003C15Rik	0.0807306	0.0585814	0.462672	0.392346	0.0672835
Mpp4	0.00628375	0.00649504	-0.0477129	0.822908	0.00636906
Als2	0.0385945	0.082086	-1.08874	0.00450349	0.0583795
Cdk15	0	0	0	1	0
Fzd7	0.238955	0.264392	-0.145941	1.26126e-05	0.22443
Sumo1	3.05195	3.43001	-0.168483	8.05444e-10	1.4438
Nop58	3.39779	2.66792	0.348883	2.77612e-11	1.39036
Bmpr2	0.39572	0.401157	-0.019687	4.94771e-06	0.335354
Fam117b	0.41216	0.403681	0.0299886	8.49473e-06	0.34211
Ica1l	0.00492612	0.0162556	-1.72241	0.443929	0.0105195
Wdr12	0.966922	0.512977	0.914506	1.00699e-10	0.545274
Carf	0.100719	0.072733	0.469656	0.889568	0.0830866
Nbeal1	0.61336	0.813706	-0.407773	2.16204e-17	0.536846
Cyp20a1	0.181987	0.14025	0.375827	0.343946	0.149222
Abi2	0.0430364	0.0351344	0.292675	0.785595	0.0383337
Raph1	0.642727	0.970806	-0.594977	7.25795e-31	0.5874
Pard3b	0.326841	0.29941	0.126468	0.0102617	0.272355
Pard3bos1	0.0150797	0.0391512	-1.37645	0.127671	0.0266857
Nrp2	0.00289569	0.000570372	2.34393	0.993188	0.00173086
Ino80d	0.775212	0.839345	-0.114674	2.48886e-10	0.591665
Ino80dos	0.104356	0.0858668	0.281348	0.195017	0.0908206
Gm20342	0.248603	0.250739	-0.0123451	0.0294989	0.22288
Ndufs1	1.10222	1.03175	0.0953135	0.0314128	0.725945
Eef1b2	46.5805	21.1186	1.14121	0	3.47942
Adam23	0.000354939	0.000417322	-0.23359	0.99655	0.000386055
Fastkd2	0.622829	0.467438	0.414061	0.653158	0.433845
Klf7	0.377699	0.279281	0.435521	0.353858	0.283356
Creb1	0.64569	0.869426	-0.42922	9.69734e-21	0.561896
Mettl21a	0.0924952	0.0540721	0.774494	0.907975	0.0705626
2810408I11Rik	0.178039	0.174977	0.0250268	0.0201385	0.16255
Ccnyl1	0.0684138	0.0763668	-0.158658	0.069349	0.0698832
Fzd5	0.835673	1.32411	-0.664017	8.99614e-42	0.725375
Plekhm3	0.0291175	0.017819	0.708472	0.994436	0.0231819
D630023F18Rik	0.00169509	0.00207209	-0.289725	0.963896	0.0018818
Idh1	0.755285	1.37811	-0.867594	6.65399e-60	0.714468
Pikfyve	0.223085	0.274039	-0.296787	2.88048e-06	0.221784
Map2	0.00203603	0.00240933	-0.242872	0.984468	0.0022202
Unc80	0	0	0	1	0
Rpe	0.481751	0.623334	-0.371719	5.32585e-17	0.438853
Kansl1l	0.136468	0.133997	0.0263559	0.00427335	0.126837
Acadl	1.04871	1.75884	-0.746013	1.93582e-50	0.86601
Lancl1	0.319317	0.260071	0.296082	0.0571644	0.254141
Cps1	11.1166	19.2458	-0.791829	1.26165e-182	2.75126
Ikzf2	0.0659339	0.0311378	1.08235	0.444137	0.0472571
Bard1	0.132796	0.122997	0.110582	0.0501255	0.120345
Abca12	0	0.00411358	-21.972	0.84576	0.00205257
Atic	1.99057	1.32316	0.589192	1.64137e-17	0.969197
Fn1	0.00149503	0.00127113	0.234063	0.970732	0.00138212
Mreg	0.216494	0.168197	0.364176	0.162189	0.175718
Pecr	0.558594	0.197406	1.50064	1.20916e-11	0.311971
Xrcc5	0.332412	0.201428	0.722713	0.289989	0.235251
March4	0	0	0	1	0
Smarcal1	0.0765265	0.112016	-0.549675	0.0144057	0.0899571
Rpl37a	86.6878	42.8833	1.01542	0	4.12766
Cxcr2	0.00113118	0.000758435	0.576725	0.981004	0.000944342
Arpc2	5.64584	6.99734	-0.309618	2.75651e-32	1.98655
Gpbar1	0.000201418	0	17.6198	0.97757	0.000100699
Aamp	1.8509	1.60295	0.207496	0.0276341	1.00214
Pnkd	1.45532	1.4899	-0.0338781	2.93658e-06	0.905251
Tmbim1	0.588189	0.488355	0.268352	0.0262782	0.430133
Gm29358	0.0120746	0.00971135	0.314227	0.832328	0.0108334
Catip	0.000713786	0.00224114	-1.65067	0.941385	0.00147608
Slc11a1	0.000946091	0.00132984	-0.491204	0.970732	0.0011373
Ctdsp1	0.380575	0.44573	-0.22799	1.12817e-11	0.345557
Vil1	2.23701	2.50877	-0.165409	2.0075e-12	1.21496
Usp37	0.441281	0.502026	-0.186064	5.33016e-10	0.386173
Cnot9	0.321314	0.359222	-0.160892	4.25783e-08	0.292769
Plcd4	0.000255551	0.00220709	-3.11046	0.919039	0.00123009
Zfp142	0.0656977	0.0976923	-0.572403	0.0344611	0.0784199
Bcs1l	0.328148	0.194776	0.752533	0.0387433	0.230872
Rnf25	0.135193	0.0955275	0.501031	0.587711	0.109019
Stk36	0.000997305	0.00350549	-1.81351	0.915621	0.00224808
Ttll4	0.173689	0.153347	0.179708	0.0755892	0.15141
Cyp27a1	0.0723645	0.0435686	0.731995	0.841325	0.0562561
Prkag3	0.000342831	0.000386311	-0.172263	0.996579	0.000364505
Wnt6	0.00911437	0.00909444	0.00315775	0.872118	0.00906321
Wnt10a	0	0	0	1	0
Cdk5r2	0	0	0	1	0
Fev	0.0023511	0.000964619	1.2853	0.970732	0.00165625
Cryba2	0.00359966	0.00173849	1.05003	0.989738	0.00266509
Cfap65	0.0017376	0.00684207	-1.97734	0.813828	0.00427743
Ihh	0.231921	0.345728	-0.576006	1.2705e-10	0.252755
Nhej1	0.132892	0.116066	0.195304	0.124203	0.117292
Slc23a3	0.572278	0.341559	0.744579	0.157564	0.373179
Cnppd1	0.513942	0.363487	0.499703	0.427482	0.362381
Retreg2	0.571472	0.576968	-0.0138081	1.07237e-06	0.453758
Zfand2b	0.56919	0.586931	-0.0442794	3.1414e-06	0.456181
Abcb6	0.14898	0.152562	-0.0342704	0.0437685	0.140431
Atg9a	0.128906	0.16395	-0.346934	0.000386295	0.136534
Ankzf1	0.26299	0.212753	0.305828	0.092744	0.213187
Glb1l	0.0186995	0.0277906	-0.571596	0.556637	0.0229691
Stk16	1.16839	1.26734	-0.117276	1.29328e-07	0.796297
Tuba4a	0.78462	0.695597	0.173742	0.0440539	0.55362
Dnajb2	0.131105	0.182946	-0.480693	6.16512e-05	0.145601
Ptprn	0.00570716	0.00416158	0.455641	0.998121	0.00492194
Resp18	0.00372798	0.00094028	1.98723	0.958573	0.00233044
Dnpep	1.03011	0.999788	0.0431027	3.97943e-05	0.700565
Speg	0	0	0	1	0
Gmppa	0.279509	0.275279	0.022004	0.000425098	0.244821
Chpf	0.029825	0.0350475	-0.232787	0.50152	0.0319181
Obsl1	0.00385401	0.00153221	1.33074	0.987844	0.00268882
Tmem198	0.00329678	0.00326721	0.0130004	0.931243	0.00327662
Stk11ip	0.0575818	0.0644154	-0.161795	0.0669677	0.0592054
Epha4	0.286408	0.563866	-0.977281	2.88936e-30	0.349507
Sgpp2	0.649364	0.800506	-0.301885	3.78363e-17	0.544229
Gm28410	0.00170771	0.00302754	-0.826085	0.867917	0.00236461
Farsb	1.18393	0.976008	0.278626	0.631203	0.731103
5730419F03Rik	0.00546376	0.00149178	1.87286	0.939628	0.00346978
Acsl3	0.707458	0.579605	0.287574	0.0784922	0.49609
Utp14b	0.166644	0.204029	-0.292005	5.87603e-05	0.169903
Scg2	0.00559027	0.00266456	1.06902	0.987785	0.00411786
Ap1s3	0.0672482	0.065338	0.0415734	0.176976	0.0641879
Wdfy1	0.128257	0.138045	-0.106108	0.0111103	0.124993
Mrpl44	0.699729	0.545517	0.359172	0.226023	0.482914
Serpine2	0.0275231	0.0163274	0.753345	0.993437	0.0216734
Cul3	1.52446	1.50757	0.0160707	0.00148971	0.922671
1700016L21Rik	0	0	0	1	0
Dock10	0	0	0	1	0
Irs1	0.0208251	0.0201064	0.0506624	0.682169	0.0202591
Rhbdd1	0.080088	0.0965805	-0.270146	0.0465719	0.0846196
Gm28940	0.000632725	0.0042873	-2.76042	0.8172	0.00245533
Col4a4	0.00210945	0.00180079	0.228239	0.915826	0.0019532
C430014B12Rik	0.0217679	0.0329308	-0.597235	0.284655	0.0269673
Mff	0.885386	0.817411	0.115245	0.0056858	0.615773
Gm28941	0.00685664	0.00296408	1.20992	0.973255	0.00489647
Tm4sf20	6.38791	6.88556	-0.10823	2.15723e-05	2.03244
Agfg1	0.412498	0.407027	0.0192632	7.76885e-06	0.34342
A030005L19Rik	0.00489536	0.00340347	0.524408	0.957092	0.00414056
Slc19a3	0.000311329	0	18.2481	0.97757	0.00015564
Ccl20	0.126234	0.0630463	1.00161	0.758679	0.0900089
Sphkap	0	0	0	1	0
Pid1	0.00227895	0.0021017	0.116815	0.941561	0.00218792
Dner	0	0	0	1	0
Trip12	0.717271	0.807159	-0.170333	1.472e-14	0.566246
Fbxo36	0.193569	0.149291	0.374715	0.451633	0.158047
Sp110	0.0381378	0.0123181	1.63044	0.616337	0.0248357
Sp140	0.0809894	0.0211777	1.93519	0.306151	0.0494167
Sp100	0.0128479	0.0180111	-0.487353	0.59474	0.0153085
Cab39	0.855883	1.09591	-0.356645	2.43764e-22	0.679175
Itm2c	0.429265	0.367569	0.223852	0.00919011	0.335098
4933407L21Rik	0.000872299	0.000980023	-0.167994	0.996579	0.000925731
Gm28884	0.00704731	0.00180748	1.96309	0.90162	0.00441422
Gpr55	0.048464	0.0549349	-0.180807	0.153796	0.0504027
2810459M11Rik	0.133237	0.173484	-0.380806	3.67589e-05	0.142527
Psmd1	1.46064	1.65847	-0.183248	1.01585e-10	0.939086
Armc9	0.0553606	0.0569472	-0.0407657	0.234378	0.0546336
B3gnt7	0.0187219	0.0288558	-0.62413	0.329026	0.0234981
Gm28626	0	0.000650466	-19.3111	0.974136	0.000325127
Ncl	19.3827	10.0713	0.944513	2.8371e-220	2.70952
C130036L24Rik	0.158102	0.0954597	0.727889	0.708725	0.118978
Ptma	79.0479	77.4992	0.0285454	0.286797	4.37286
Pde6d	0.216962	0.270024	-0.315649	4.74935e-07	0.217697
Cops7b	0.167083	0.158562	0.0755173	0.0444459	0.150843
Nppc	0.00627148	0.00196219	1.67634	0.942879	0.00410608
Dis3l2	0.153074	0.172266	-0.170414	0.00206054	0.150685
Gm29055	0.0109354	0.0125209	-0.195329	0.887329	0.0116596
Alppl2	0.0267811	0.00145834	4.19881	0.376457	0.013943
Alpi	0.071153	0.0354599	1.00474	0.624962	0.0517907
Akp3	0	0.000805918	-19.6203	0.974136	0.000402797
Ecel1	0.00116055	0.00043277	1.42313	0.996579	0.000796277
Eif4e2	1.93253	1.76348	0.132067	0.777938	1.04618
Efhd1	0.000382759	0.000745102	-0.961	0.970702	0.000563755
Gigyf2	0.72284	0.743502	-0.0406613	6.8995e-08	0.549935
Kcnj13	0.00669061	0.0126586	-0.919903	0.666136	0.00962372
Snorc	0.000831361	0	19.6651	0.955157	0.000415508
Ngef	0.224019	0.212032	0.0793415	0.0165744	0.197219
Neu2	0.0288968	0.0221525	0.38344	0.750876	0.0251989
Inpp5d	0.000445167	0.00375682	-3.07709	0.86783	0.00209742
Atg16l1	0.221848	0.219347	0.0163579	0.00545625	0.19934
Sag	0.00781996	0.00683126	0.19501	0.926199	0.00729879
Dgkd	0.380245	0.439528	-0.209027	6.45556e-10	0.343288
Usp40	0.326461	0.347694	-0.0909081	0.000188189	0.290455
Gm20528	0.00782298	0.00543363	0.525802	0.936525	0.00660573
Ugt1a7c	0.0698235	0.130188	-0.898811	1.46005e-05	0.0949388
Ugt1a6b	0.00133245	0.00108946	0.290465	0.970732	0.00121021
Ugt1a6a	0.0553494	0.0490027	0.175706	0.323756	0.0508559
Ugt1a5	0.00533604	0.00672695	-0.334183	0.920821	0.00601314
Ugt1a2	0	0.00141176	-20.4291	0.922515	0.000705383
Dnajb3	0.0360212	0.0130092	1.46932	0.570879	0.0241564
Ugt1a1	0.0554633	0.0120558	2.20181	0.261239	0.0329818
Mroh2a	0.00736333	0.0156107	-1.0841	0.571179	0.0114132
Hjurp	1.24487	1.11233	0.162416	0.173298	0.77822
Spp2	0.0260215	0.00702039	1.89008	0.485701	0.0163423
Gm29538	0.00365289	0.00317685	0.20144	0.96903	0.00340902
Arl4c	0.063219	0.0677254	-0.0993389	0.475854	0.0634159
1700067G17Rik	0.00786024	0.00507416	0.631406	0.953427	0.00644542
Sh3bp4	0.162694	0.160382	0.020647	0.0132732	0.149744
Agap1	0.644985	0.66114	-0.0356907	3.75753e-07	0.502618
Gm28499	0.000296069	0	18.1756	0.97757	0.000148013
Ackr3	0.0540179	0.0354734	0.606702	0.834568	0.0437341
Gm28723	0.014468	0.0141167	0.0354638	0.905467	0.0141912
Cops8	0.489702	0.464811	0.0752619	9.81231e-05	0.390151
Mlph	0.3079	0.287044	0.101192	0.000517038	0.260386
Prlh	0	0.0020411	-20.9609	0.896814	0.00101951
Rab17	0.482168	0.35877	0.426476	0.370863	0.350043
Lrrfip1	0.304865	0.333017	-0.127424	2.72185e-07	0.276772
Ramp1	0.0375196	0.0129715	1.5323	0.759295	0.0248605
Ube2f	0.409032	0.511308	-0.32198	2.35352e-12	0.377939
Scly	0.293466	0.258065	0.185463	0.00658737	0.24345
Erfe	0.0987257	0.0823051	0.262444	0.469931	0.0866221
Ilkap	1.17281	1.22353	-0.0610706	1.01905e-05	0.787558
Hes6	1.64169	1.6205	0.0187423	0.00404425	0.967393
Per2	0.0293065	0.0544946	-0.894891	0.109609	0.0409735
Traf3ip1	0.233974	0.27678	-0.242394	2.3441e-08	0.227291
Asb1	0.0138718	0.0280803	-1.01741	0.293163	0.0207349
Hdac4	0.305156	0.416158	-0.447584	1.51691e-14	0.307135
Ndufa10	4.60552	4.18354	0.138639	0.000416356	1.68462
Cops9	3.2634	2.9611	0.140244	0.0261331	1.41329
Gpc1	0.00346885	0.00447176	-0.366383	0.854384	0.00396232
Dusp28	0.154053	0.141638	0.121225	0.161819	0.137872
5033417F24Rik	0.00407093	0.00052308	2.96025	0.936174	0.0022928
Rnpepl1	0.537055	0.58828	-0.131433	5.84659e-08	0.44626
9430060I03Rik	0.0642675	0.0344259	0.900593	0.826833	0.0480667
Capn10	0.118043	0.154947	-0.392463	0.000105597	0.127817
Gpr35	0.162609	0.178177	-0.131907	0.00644916	0.157317
Aqp12	0.0057077	0.00256959	1.15137	0.927383	0.00412888
Kif1a	0	0	0	1	0
Agxt	0.0111227	0.0268408	-1.27092	0.347891	0.0187741
Mab21l4	0.0687974	0.0612386	0.167912	0.403997	0.0629854
Sned1	0.0134511	0.00874576	0.621069	0.879529	0.0110346
Mterf4	0.426326	0.275776	0.628459	0.526554	0.299328
Gm28535	0.011095	0.00405874	1.45081	0.773736	0.00754222
Pask	0.0491996	0.0935589	-0.927227	0.00190356	0.0687325
Ppp1r7	0.888728	0.951559	-0.098552	4.9882e-08	0.652266
Ano7	0.0352248	0.00834253	2.07803	0.616933	0.0214632
Hdlbp	2.6199	2.42607	0.110894	0.779095	1.25893
Sept2	0.126486	0.126491	-5.04778e-05	0.0159412	0.119105
Farp2	0.191813	0.134145	0.515904	0.706317	0.150678
Stk25	0.905311	0.833825	0.118667	0.00060276	0.625525
Bok	0.797751	0.412837	0.950365	5.09745e-06	0.466068
Thap4	0.752771	0.607329	0.309731	0.141281	0.517886
Atg4b	0.281805	0.271766	0.0523282	0.000295079	0.244338
Dtymk	2.17566	2.60373	-0.259131	4.52199e-15	1.21874
Ing5	0.484079	0.387127	0.322437	0.0310378	0.361015
D2hgdh	0.0977699	0.100116	-0.0342026	0.0363907	0.094348
Gal3st2	0.0246254	0.0093737	1.39346	0.64089	0.0168286
Gal3st2b	0.000215706	0.00022229	-0.0433759	0.996579	0.000218974
Gal3st2c	0.0090775	0	23.1139	0.800233	0.00451827
Fam174a	0.385643	0.251456	0.616959	0.516655	0.275236
Panct2	0	0	0	1	0
D1Ertd622e	0.353281	0.359459	-0.0250081	0.000109248	0.304809
Ppip5k2	0.891296	0.95712	-0.102794	2.03001e-08	0.654368
Gin1	0.29146	0.296333	-0.0239248	1.64419e-05	0.257656
Pam	0.091429	0.0557739	0.713062	0.751812	0.0708809
B230216N24Rik	0.019101	0.010928	0.805613	0.978274	0.0148948
Rnf152	0.251616	0.239787	0.069468	0.0138342	0.219688
Gm17634	0.0415224	0.0381042	0.123941	0.651619	0.0390398
Pign	0.183477	0.234504	-0.354012	2.93768e-07	0.189563
Gm28404	0.00914521	0.0126495	-0.467988	0.806069	0.0108369
Relch	0.542574	0.533905	0.0232366	3.46974e-06	0.430635
Tnfrsf11a	0.526272	0.767381	-0.544134	2.16316e-29	0.496163
Gm7160	0.0273492	0.0264907	0.0460129	0.912089	0.0265639
Zcchc2	0.193869	0.180438	0.103575	0.0352904	0.171542
Phlpp1	0.195375	0.213371	-0.127119	0.00159386	0.185931
Bcl2	0.318908	0.474065	-0.571945	2.56716e-16	0.332414
Kdsr	0.751469	0.509901	0.559498	0.310801	0.486249
Vps4b	1.63688	1.47187	0.153296	0.828826	0.937287
Serpinb5	0.0374205	0.0864584	-1.20818	0.00449389	0.0598303
Dsel	0.0947088	0.0268235	1.82	0.194478	0.0584792
Tsn	2.82619	2.87657	-0.0254883	0.0139117	1.34841
Nifk	1.24927	0.78025	0.679077	7.70375e-08	0.69368
Clasp1	0.208895	0.265906	-0.348138	2.11791e-06	0.212747
2900060B14Rik	0.122079	0.0819964	0.57418	0.227182	0.0969955
Tfcp2l1	0.104903	0.120282	-0.197368	0.0139388	0.106669
Inhbb	0	0	0	1	0
Ralb	0.439185	0.521563	-0.248013	5.86795e-12	0.391908
Gm27184	0.0266455	0.0235801	0.176325	0.761089	0.0248015
Tmem185b	0.196223	0.168187	0.222427	0.269035	0.167311
Epb41l5	0.324476	0.332913	-0.0370317	1.48009e-05	0.284192
Ptpn4	0.213385	0.202943	0.0723865	0.0295924	0.189092
Tmem177	0.0860348	0.0678196	0.343219	0.558009	0.074076
Tmem37	0.403895	0.45744	-0.179602	2.00088e-07	0.357966
Dbi	19.0283	26.3154	-0.467763	4.68457e-101	3.1523
3110009E18Rik	0.135903	0.135385	0.00551593	0.0104705	0.1272
Steap3	0.253014	0.173643	0.543098	0.599912	0.192832
Insig2	0.311147	0.32313	-0.0545171	1.96988e-05	0.275451
Ccdc93	0.169031	0.149334	0.178748	0.110728	0.147679
Ddx18	1.7287	1.54491	0.162164	0.959203	0.968962
Actr3	3.56741	3.62686	-0.0238441	0.00406646	1.52541
Slc35f5	0.224218	0.238302	-0.0878846	0.000195501	0.208022
Gpr39	0.0424627	0.0547128	-0.365682	0.0927618	0.0474272
Lypd1	0.00321494	0.00301845	0.0909862	0.989709	0.00311184
Nckap5	0.080141	0.0891668	-0.153966	0.104242	0.0812523
Mgat5	0.78125	1.0458	-0.420752	1.31277e-27	0.646552
Tmem163	0	0.000938458	-19.8399	0.948298	0.000469009
2900009J06Rik	0.0250928	0.00826716	1.60181	0.557193	0.0165081
Ccnt2	0.594461	0.638725	-0.103612	3.94127e-08	0.480227
Rab3gap1	0.491363	0.468803	0.0678064	3.8823e-05	0.392069
Zranb3	0.071065	0.0671833	0.0810361	0.141849	0.0668381
R3hdm1	0.980168	0.938937	0.0620003	0.00990628	0.672661
Ubxn4	1.79763	1.7764	0.0171396	0.0133624	1.02496
Lct	0.0359554	0.0127216	1.49893	0.73854	0.0239827
Mcm6	2.27273	2.71467	-0.256354	1.51756e-14	1.24896
Dars	0.929065	0.839071	0.146988	0.0835996	0.633148
Cxcr4	0	0.00196655	-20.9072	0.948298	0.000982307
Cd55b	0.0129532	0	23.6268	0.673213	0.00643499
Gm15675	0.00665982	0.0076085	-0.19213	0.993437	0.00710872
Cd55	0.128308	0.143144	-0.157849	0.00270847	0.127251
Gm16083	0.00229754	0.00156379	0.555039	0.989738	0.00192874
C4bp	0.00906296	0.00755189	0.263146	0.981121	0.00827283
Pfkfb2	0.0558684	0.0616826	-0.14283	0.0573667	0.0571093
Yod1	0.160494	0.176522	-0.137333	0.00135729	0.155704
AA986860	0.220911	0.266411	-0.270191	3.16452e-06	0.217892
Gm28856	0.003315	0.00121217	1.45142	0.981004	0.00226048
Gm15848	0.0938773	0.108639	-0.210695	0.00803473	0.0964308
Pigr	19.1262	26.2242	-0.455353	4.05515e-82	3.15306
Mapkapk2	0.440589	0.383802	0.199071	0.00949459	0.344943
Dyrk3	0.145374	0.113642	0.355279	0.455736	0.121684
Eif2d	0.373945	0.373582	0.00140132	0.000183821	0.317554
Rassf5	0.169798	0.0405559	2.06583	0.000554612	0.098293
Ikbke	0.156373	0.160722	-0.0395745	0.00772381	0.147166
Srgap2	0.0928072	0.0547828	0.760514	0.829945	0.0710424
Gm29488	0.00791216	0.00084239	3.23151	0.872698	0.00436153
Fam72a	0.0171296	0.0102494	0.740953	0.968692	0.0135909
Avpr1b	0	0	0	1	0
Ctse	0	0	0	1	0
Pm20d1	0.0844937	0.134485	-0.670528	0.000251646	0.103646
Slc41a1	0.15543	0.139235	0.158744	0.256142	0.137415
Rab29	0.0950067	0.0758825	0.324263	0.662314	0.0819509
Nucks1	4.87082	4.2857	0.184635	0.000551631	1.7175
Slc45a3	0.00157741	0.0078326	-2.31193	0.621007	0.00468912
Elk4	0.41687	0.448077	-0.104151	2.8124e-08	0.359343
Mfsd4a	0.317869	0.407484	-0.358308	2.35166e-12	0.30891
Cdk18	0.106768	0.142148	-0.412912	0.00216636	0.117177
Gm29629	0.00122893	0.00327683	-1.4149	0.912264	0.00224982
Klhdc8a	0.000884154	0.00345039	-1.96439	0.941415	0.00216411
Nuak2	0.250867	0.241025	0.0577384	0.00911831	0.219887
Dstyk	0.1277	0.144976	-0.183058	0.028105	0.127782
6030442K20Rik	0.0339678	0.0404284	-0.251199	0.318095	0.0365181
Rbbp5	0.179818	0.23113	-0.362164	8.02071e-06	0.186647
Tmem81	0.0144505	0.0171093	-0.243653	0.583915	0.0156558
Nfasc	0.0026309	0	21.3271	0.955157	0.00131372
Mdm4	0.625175	0.597825	0.064537	0.000218405	0.47713
Pik3c2b	0.22458	0.215776	0.0576945	0.00637552	0.19899
Ppp1r15b	0.437723	0.49322	-0.172213	3.31637e-10	0.381998
Plekha6	0.588339	0.662508	-0.171289	2.27609e-08	0.485508
Gm19461	0.00018052	0.00279021	-3.95013	0.893335	0.00148341
Kiss1	0.00644376	0.00850566	-0.40052	0.851628	0.00744639
Etnk2	0.00442686	0.0143304	-1.69472	0.647858	0.0093229
Sox13	0.185391	0.216896	-0.22643	3.23716e-05	0.183188
Snrpe	9.8817	8.25829	0.258915	5.07296e-23	2.3063
Zc3h11a	0.0520552	0.0705135	-0.437856	0.0773746	0.059442
Gm38394	0.0385527	0.0534256	-0.470699	0.109875	0.0449377
Atp2b4	0.00269124	0.00191548	0.490564	0.98965	0.00230063
Prelp	0.500356	0.372366	0.426234	0.923451	0.361119
Btg2	1.50197	1.55019	-0.0455864	1.48542e-05	0.926623
Chit1	0	0.000657576	-19.3268	0.974136	0.00032868
Chil1	0.00553086	0.0034992	0.660477	0.876453	0.00450436
Adora1	0.0717698	0.0617091	0.217894	0.394713	0.0645956
Ppfia4	0.0342737	0.0327674	0.0648414	0.62504	0.0329707
Tmem183a	1.36956	1.41472	-0.0468044	9.77432e-06	0.872144
Cyb5r1	0.30878	0.352636	-0.191597	1.57048e-07	0.285575
Adipor1	1.1406	1.03608	0.138648	0.0126241	0.736056
Klhl12	0.179445	0.164608	0.124511	0.0977854	0.158714
Rabif	0.259369	0.249598	0.0553953	0.00548041	0.226716
Kdm5b	0.467953	0.56462	-0.270916	8.84733e-11	0.415756
Syt2	0.0063225	0.0063596	-0.00844122	0.93998	0.00632103
Ppp1r12b	0.076409	0.0671292	0.186803	0.355561	0.0693013
Ube2t	0.294718	0.298305	-0.0174496	0.000631376	0.259676
Arl8a	0.154793	0.157172	-0.0220011	0.0106661	0.14495
Gm15445	0.00216562	0.00305134	-0.494659	0.912294	0.00260499
Gm26642	0.00159816	0.000940253	0.765295	0.993129	0.00126835
Elf3	4.4369	4.09766	0.114753	0.0146457	1.661
Rnpep	2.15103	2.28801	-0.0890657	4.22137e-05	1.16901
Timm17a	1.30901	1.47143	-0.168748	3.47848e-08	0.870807
Shisa4	0.000440908	0.00291212	-2.72352	0.893364	0.00167435
Ipo9	0.15277	0.32609	-1.09391	1.04223e-19	0.212201
Nav1	0.388573	0.630436	-0.698165	7.47638e-19	0.408562
Csrp1	0.384699	0.393149	-0.0313441	1.05814e-05	0.328525
Phlda3	0.0895207	0.230835	-1.36657	4.45915e-13	0.146715
Tnni1	0.0191852	0.0872848	-2.18574	0.00060272	0.0513435
Lad1	1.8281	1.96335	-0.102974	5.16397e-06	1.06296
Tnnt2	0.0183318	0.0303324	-0.72651	0.267651	0.0240236
Pkp1	0.180696	0.229331	-0.343867	1.34521e-06	0.186287
Tmem9	0.246618	0.214504	0.201274	0.0705826	0.207385
Kif21b	0.0664611	0.0717718	-0.110907	0.246442	0.0668294
Mroh3	0.0124621	0.0144252	-0.211048	0.758623	0.0133536
Inava	0.444892	0.439723	0.0168584	2.6688e-05	0.366243
Gm26568	0.00216956	0.00463793	-1.09607	0.912206	0.00339721
Camsap2	0.0156262	0.0251421	-0.686144	0.444038	0.0201683
9230116N13Rik	0.0167895	0.0175656	-0.065195	0.637417	0.0170316
Ddx59	0.0440559	0.0448227	-0.0248949	0.337502	0.0434801
Kif14	0.0263259	0.0132383	0.991766	0.950907	0.0195684
Zfp281	0.0952051	0.0944914	0.0108555	0.24922	0.0906157
Gm19705	0.00299642	0	21.5148	0.932779	0.00149597
Nr5a2	0.476963	0.551552	-0.209621	2.67961e-10	0.414622
Gm4258	0.0959599	0.069708	0.461107	0.902786	0.0795081
Gm26930	0.0108392	0.0162689	-0.585863	0.691047	0.0134594
A430106G13Rik	0.00690117	0.00728543	-0.0781723	0.913928	0.00706824
Ptprc	0	0	0	1	0
Nek7	0.183302	0.0770621	1.25013	0.0524677	0.121273
2310009B15Rik	0.615663	0.543429	0.180049	0.00147092	0.456876
Dennd1b	0.356126	0.384829	-0.11183	1.53402e-06	0.315105
4930596I21Rik	0.000208078	0.00066954	-1.68604	0.99655	0.000438686
Zbtb41	0.249043	0.272678	-0.130804	5.0605e-06	0.231751
Aspm	0.0647399	0.0463664	0.481575	0.886239	0.054027
Cdc73	0.657624	0.630319	0.0611808	3.62501e-06	0.497081
B3galt2	0.0115939	0.0129205	-0.156294	0.736403	0.0121825
Glrx2	1.3491	1.04302	0.371233	0.0369217	0.784231
Ro60	0.166504	0.155528	0.0983794	0.181973	0.149284
Uchl5	0.854314	0.709384	0.268199	0.44927	0.576824
Gm29170	0.0710307	0.0478103	0.571122	0.885077	0.057662
Rgs2	0.031893	0.0415727	-0.382399	0.262789	0.0360634
Rgs13	0.0035559	0.00163687	1.11927	0.987727	0.00259257
A230059L01Rik	0.00641345	0.00396857	0.692482	0.867657	0.00517684
Pla2g4a	0.769114	0.857374	-0.156728	1.30557e-10	0.594821
Odr4	0.561895	0.450628	0.318364	0.260132	0.408948
Tpr	4.87521	4.65285	0.0673488	0.363142	1.75145
Gm47985	0.000231562	0.00160454	-2.79268	0.919039	0.000917394
Gm10138	0.330691	0.196315	0.752319	0.196964	0.232472
Ivns1abp	5.50124	4.98862	0.141116	0.0316602	1.83093
Swt1	0.720805	0.669156	0.107268	0.000141359	0.527555
Trmt1l	0.421719	0.359785	0.229146	0.0136816	0.329596
Rnf2	0.270383	0.211671	0.353176	0.137042	0.215659
Fam129a	0.0132551	0.0108392	0.290291	0.891793	0.0119744
2810414N06Rik	0.0144351	0.00991743	0.541548	0.932838	0.0121003
Edem3	0.163471	0.240017	-0.5541	5.10673e-08	0.183266
1700025G04Rik	0.296457	0.635792	-1.10073	9.6233e-43	0.375881
Tsen15	0.547303	0.441397	0.310263	0.0878552	0.401063
Rgl1	0.0016406	0	20.6458	0.955157	0.000819628
Arpc5	2.75655	2.92363	-0.0848997	0.000762097	1.34526
Ncf2	0.189909	0.142645	0.412878	0.977203	0.153611
Smg7	0.35725	0.366508	-0.0369077	7.77286e-06	0.30886
Gm28791	0.065845	0.076677	-0.21972	0.240854	0.0688237
Nmnat2	0.00829654	0.021337	-1.36278	0.34328	0.0146874
Lamc2	0.0859455	0.122562	-0.512012	0.000233427	0.0990321
Lamc1	0.0934347	0.104257	-0.15812	0.0700773	0.0942485
Shcbp1l	0.00462659	0.00177854	1.37925	0.983015	0.00319644
Dhx9	2.09532	2.5321	-0.273164	5.2669e-18	1.19589
Npl	0.00703155	0.0117665	-0.74277	0.680212	0.00935237
Rgs16	0	0.00254127	-21.2771	0.896814	0.00126902
Rnasel	0.870132	1.20812	-0.473463	9.27021e-26	0.709076
Gm28512	0.0116521	0.0138206	-0.246232	0.734226	0.0126553
Teddm2	0.00867499	0.0103223	-0.250827	0.903995	0.00945347
Glul	0.645549	0.858675	-0.411585	1.38604e-18	0.558969
Gm9530	0.00943903	0.0103454	-0.132276	0.792196	0.0098435
Ier5	0.673145	0.791725	-0.234082	1.50269e-12	0.548942
Stx6	0.263347	0.246185	0.0972186	0.00524196	0.226926
Xpr1	0.309702	0.480845	-0.63469	1.83243e-18	0.331206
Acbd6	1.29898	0.92033	0.497151	8.56569e-05	0.742481
Qsox1	0.512497	0.649628	-0.34207	9.35029e-18	0.457156
Cep350	0.890411	0.810825	0.135081	0.00273493	0.615288
Tor1aip1	0.367617	0.411661	-0.163255	2.306e-09	0.328919
Tor1aip2	0.638052	0.743702	-0.221051	3.06218e-12	0.524759
Axdnd1	0.00326509	0.00186722	0.806232	0.99125	0.00256263
Gm2000	1.40037	0.442276	1.66279	1.07784e-55	0.620924
Soat1	2.41481	1.5003	0.686653	6.61236e-10	1.07227
Abl2	0.130401	0.117303	0.15272	0.0795345	0.116745
Tor3a	0.123852	0.103903	0.253386	0.142504	0.107807
Fam20b	0.677352	0.787339	-0.21708	3.53235e-14	0.548972
Ralgps2	1.1928	1.12301	0.0869861	0.0448075	0.769008
Angptl1	0.00299638	0.0038673	-0.368105	0.965582	0.00342587
4930439D14Rik	0.00219677	0.00407098	-0.889994	0.832442	0.00312853
Rasal2	0.107719	0.158236	-0.554803	4.63031e-05	0.1246
Cryzl2	0.13389	0.0844794	0.664372	0.794494	0.103377
Sec16b	0.0791839	0.0909341	-0.199614	0.0865697	0.0816197
Pappa2	0	0	0	1	0
Cop1	0.80924	1.00699	-0.31541	3.73201e-14	0.644771
Tnr	0	0	0	1	0
4930523C07Rik	0.123495	0.170445	-0.464846	7.03332e-05	0.136914
Mrps14	3.70761	3.52849	0.0714401	0.450992	1.52979
Cacybp	2.71382	2.64296	0.0381717	0.381462	1.30243
Rabgap1l	0.697602	0.735662	-0.0766382	1.0028e-09	0.540303
Gm36975	0	0.00441297	-22.0733	0.84576	0.00220163
Gm37529	0.0363364	0.0316183	0.200654	0.856507	0.0334103
Gpr52	0	0.00346834	-21.7258	0.87122	0.00173117
Gm37328	0.00298887	0.00151025	0.984815	0.989826	0.00224676
Gm37083	0.0020232	0.000651809	1.63411	0.936233	0.00133637
Rc3h1	0.777768	0.701291	0.149326	0.00059508	0.553373
Serpinc1	0.0118459	0.0134818	-0.186625	0.814142	0.012584
Zbtb37	0.151905	0.1276	0.251546	0.188751	0.130754
Gas5	23.0293	7.24821	1.66778	0	2.64464
Dars2	0.217064	0.177731	0.288427	0.147293	0.180016
Gm37634	0.0105575	0.00226866	2.21836	0.927032	0.00638412
Cenpl	0.12342	0.0912149	0.436234	0.703679	0.101835
Klhl20	0.119541	0.129966	-0.120628	0.00294795	0.117553
Prdx6	6.26229	6.58693	-0.0729175	0.000146218	2.00456
Tnfsf4	0	0	0	1	0
Suco	0.275751	0.330662	-0.261993	1.938e-08	0.264606
Pigc	0.183323	0.173827	0.0767311	0.0138619	0.164298
Dnm3	0.000228618	0.000602975	-1.39916	0.99655	0.000415692
2810442N19Rik	0.0012193	0.00154976	-0.345993	0.944915	0.00138356
Eef1aknmt	0.18821	0.124562	0.595481	0.540316	0.144921
Vamp4	0.289866	0.245384	0.240344	0.0618042	0.236991
Prrc2c	4.79811	4.50822	0.0899075	0.518775	1.73189
Fmo4	0.126498	0.139681	-0.14302	0.0166277	0.124931
Fmo1	0.00993681	0.0327336	-1.71992	0.209267	0.0210485
Fmo2	0.00565518	0.0164862	-1.54361	0.678568	0.0109955
Prrx1	0.00558732	0.0035599	0.650319	0.976175	0.00456267
Gorab	0.260114	0.26142	-0.0072256	3.16421e-05	0.23172
Kifap3	0.236877	0.210232	0.172152	0.0885175	0.201701
Scyl3	0.163804	0.147669	0.149604	0.0511515	0.144714
BC055324	0.0425905	0.079877	-0.90725	0.010865	0.0592778
Mettl18	0.126966	0.105683	0.264699	0.273806	0.109996
F5	0.0232938	0.0118655	0.973173	0.998855	0.0174112
Slc19a2	0.0999978	0.104471	-0.0631377	0.0514064	0.0973374
Ccdc181	0.125121	0.111577	0.165287	0.278325	0.111835
Blzf1	0.190658	0.155786	0.29142	0.0857513	0.159644
Nme7	0.803737	1.24273	-0.628714	7.65999e-39	0.698777
Atp1b1	12.3923	15.9022	-0.359786	3.8791e-67	2.71106
Gm32391	0.00381756	0.00663601	-0.797667	0.832385	0.00521219
Gm26685	0.00439221	0.00750183	-0.772296	0.78223	0.00592821
Gm36945	0.218098	0.278151	-0.350886	6.58801e-07	0.221353
Gm32569	0.00496149	0.0061902	-0.319214	0.909026	0.00556017
Sft2d2	0.672197	0.851489	-0.341104	3.34223e-21	0.565064
Tiprl	0.658594	0.641459	0.0380338	0.0002067	0.500778
Gm38190	0.0337728	0.0358024	-0.0841921	0.44852	0.0341957
Dcaf6	0.111172	0.112816	-0.0211705	0.0574754	0.106155
Gm37864	0.00470142	0.00685806	-0.544703	0.950057	0.00576253
Mpc2	5.03313	4.61995	0.123576	0.00966049	1.76179
Adcy10	0.00211697	0.00240554	-0.18436	0.915738	0.00225869
Mpzl1	0.642904	0.5894	0.125356	0.00082504	0.479911
Rcsd1	0.00102874	0.00112709	-0.131715	0.970732	0.00107733
Creg1	2.72923	2.34909	0.216388	0.00343321	1.26245
Gm16565	0.0106272	0.00498358	1.09251	0.998914	0.00777118
Cd247	0.00379749	0.0106254	-1.4844	0.684939	0.00717984
Pou2f1	0.237318	0.2361	0.00742239	0.00305228	0.212454
Dusp27	0.00302442	0.000180908	4.06332	0.913797	0.00160037
Gpa33	1.49607	1.79949	-0.266408	2.00919e-18	0.972078
Ildr2	0.00212818	0.00135996	0.646052	0.993129	0.00174248
Gm15853	0.00356884	0.00334098	0.0951832	0.950115	0.00344895
Tada1	0.235965	0.195969	0.267944	0.0608151	0.195404
Pogk	0.28459	0.343899	-0.273101	4.36766e-08	0.273007
Uck2	0.672025	0.662402	0.0208091	0.000110683	0.511149
Tmco1	2.13992	2.11892	0.0142223	0.189129	1.14084
Aldh9a1	1.20211	1.75302	-0.544274	1.00682e-38	0.901056
Mgst3	4.79098	5.09254	-0.0880647	0.0212777	1.78168
Lmx1a	0	0	0	1	0
Pbx1	1.35609	1.46039	-0.106902	4.81903e-10	0.878662
Nuf2	0.0592236	0.0325411	0.863906	0.84772	0.0447795
Rgs5	0.000347788	0.000782663	-1.17018	0.99655	0.000565042
Rgs4	0	0.000522476	-18.995	0.974136	0.00026117
Ccdc190	0.00478931	0.00819677	-0.775239	0.801001	0.00647062
Hsd17b7	0.160335	0.211211	-0.397597	2.4602e-06	0.170165
3110045C21Rik	0.0397752	0.087606	-1.13916	0.00129068	0.0614917
Uap1	0.645491	0.785591	-0.283381	4.52804e-13	0.538894
Gm37748	0.00212283	0.00837601	-1.98027	0.708561	0.00523085
Uhmk1	0.318453	0.41188	-0.371142	2.47289e-10	0.31069
4930500M09Rik	0.00359389	0	21.7771	0.910455	0.00179372
Gm7694	0.0332467	0.0448593	-0.432195	0.302306	0.0382941
Nos1ap	0.17181	0.142995	0.264846	0.244691	0.146101
Atf6	0.20779	0.242104	-0.220501	1.2032e-05	0.202799
Gm9929	0.0152005	0.00750189	1.0188	0.833304	0.01128
Dusp12	0.34426	0.219338	0.650346	0.658928	0.247076
Gm26620	0.0321653	0.0125181	1.36149	0.488735	0.0220496
Gm10522	0.000595311	0.00141638	-1.25049	0.944915	0.00100526
Cfap126	0.0365623	0.036997	-0.0170534	0.523004	0.0361194
Sdhc	2.37333	2.49267	-0.0707802	0.000420954	1.23328
Mpz	0.00448832	0.0145208	-1.69387	0.624727	0.00944731
Pcp4l1	0	0.000432026	-18.7208	0.974136	0.000215966
Nr1i3	0.0538134	0.0610679	-0.182449	0.121825	0.0558457
Tomm40l	0.194197	0.193058	0.00848556	0.00448819	0.176997
Apoa2	0.0453314	0.0353789	0.357621	0.889146	0.0395507
Fcer1g	0.00363091	0.00390906	-0.106491	0.975941	0.00376289
Ndufs2	6.18247	5.31396	0.218395	1.31108e-11	1.9072
B4galt3	0.30549	0.296704	0.0421017	0.000847034	0.263202
Ppox	0.172702	0.181347	-0.0704709	0.000626613	0.162983
Usp21	0.115576	0.123149	-0.0915691	0.0283032	0.112754
Ufc1	2.10086	2.01996	0.0566546	0.469501	1.11846
Gm20045	0.0951528	0.081539	0.222755	0.711383	0.0846395
Dedd	0.312128	0.297364	0.0699098	0.000210948	0.265993
Nit1	0.694825	0.677889	0.0356004	2.77536e-06	0.522558
Pfdn2	1.97397	1.76193	0.163948	0.137924	1.05291
Klhdc9	0.00698664	0.00253787	1.46098	0.901795	0.0047485
Nectin4	0.0503428	0.0189397	1.41037	0.555143	0.0339395
Arhgap30	0	0	0	1	0
Usf1	0.452485	0.423251	0.0963576	0.000152133	0.36311
Tstd1	1.8875	3.36053	-0.832215	6.07851e-79	1.26649
F11r	1.11189	1.23756	-0.154488	6.45201e-12	0.776485
B930036N10Rik	0.0603204	0.104933	-0.798753	0.000515516	0.079178
Alyref2	0.102011	0.136883	-0.424214	0.0013715	0.112714
Itln1	2.35445	0.915258	1.36314	4.84892e-47	0.93007
Cd244a	0.00234588	0.00109885	1.09414	0.993188	0.00172069
Slamf1	0.00397998	0.00200156	0.991634	0.943113	0.00298582
Vangl2	0.0622446	0.0995058	-0.676832	0.0133996	0.0776225
Ncstn	0.472897	0.647228	-0.45275	2.22388e-21	0.443162
Copa	0.784139	1.13544	-0.534068	2.90991e-33	0.668804
Gm37756	0.00299109	0.000514808	2.53856	0.958573	0.00175065
Pex19	0.417859	0.414206	0.012669	0.000151122	0.347858
Dcaf8	1.27935	0.963479	0.409082	0.047768	0.749303
Pea15a	0.00870039	0.0128096	-0.558069	0.722408	0.0106955
Igsf8	0.482127	0.324817	0.569784	0.659341	0.337376
Pigm	0.161672	0.113844	0.506009	0.751225	0.128839
Slamf9	0.00235842	0.0103403	-2.13239	0.572869	0.00632145
Igsf9	0.223457	0.249943	-0.161606	0.000296656	0.212389
Tagln2	4.92405	3.85535	0.352982	2.65745e-15	1.67955
Cfap45	0.00160228	0.000973151	0.719387	0.993158	0.00128684
4933439K11Rik	0.021986	0.0280347	-0.350631	0.626161	0.0246984
Vsig8	0.0125264	0.00783272	0.677383	0.995801	0.0101254
Dusp23	0.188527	0.161284	0.225167	0.159541	0.161121
Mptx2	0.295489	0.110956	1.41311	0.0292989	0.182055
Ackr1	0	0	0	1	0
Aim2	0.139803	0.553689	-1.98568	2.02934e-63	0.285743
Spta1	0	0	0	1	0
Mptx1	0.00679601	0.0010016	2.76238	0.806838	0.00388706
Fmn2	0.0163382	0.00353808	2.20721	0.712453	0.009869
Rgs7	0.0139706	0.0144305	-0.0467306	0.67811	0.0141006
Fh1	2.04859	1.79979	0.18681	0.0569458	1.07211
Kmo	0	0.00288615	-21.4607	0.896814	0.001441
Opn3	0.0089431	0.0111566	-0.319052	0.733131	0.0099991
Chml	0.163323	0.168662	-0.046413	0.0026881	0.15357
Exo1	0.220649	0.216248	0.0290668	0.0228764	0.197577
Pld5	0.0107875	0.00811408	0.410856	0.892302	0.00940552
Rbm8a2	0.00839291	0.00779421	0.106767	0.838851	0.00806094
Cep170	0.00410309	0.00470862	-0.198595	0.905409	0.00439613
Sdccag8	0.510076	0.167572	1.60593	2.7185e-13	0.283543
Akt3	0	0	0	1	0
Gm26801	0.00861646	0.0109566	-0.346638	0.721003	0.0097383
Zbtb18	0.25635	0.38392	-0.582694	4.37403e-16	0.276565
Gm29856	0.00239926	0.00227189	0.0786979	0.938179	0.00233285
Gm37306	0.00569759	0.00103962	2.45429	0.96193	0.00336025
2310043L19Rik	0	0.0155979	-23.8948	0.347098	0.00773873
1700016C15Rik	0.00193507	0.00554339	-1.51838	0.800205	0.00373064
Adss	1.52014	1.38722	0.132011	0.198141	0.897222
Catspere2	0.000564173	0.00157167	-1.47809	0.967181	0.00106723
Desi2	1.0723	1.42781	-0.413106	3.26223e-25	0.807824
4930527J03Rik	0.00175878	0.00727138	-2.04766	0.739485	0.00450115
B230369F24Rik	0.0561358	0.0440912	0.34843	0.729837	0.0488818
Cox20	3.08751	4.64968	-0.590686	2.28966e-55	1.56977
Hnrnpu	7.42669	8.53812	-0.201199	3.7872e-17	2.19335
Efcab2	0.107133	0.0774841	0.467435	0.578166	0.0882014
Kif26b	0.0809838	0.062349	0.377267	0.820761	0.069177
Smyd3	0.197444	0.124807	0.66174	0.775145	0.1489
Tfb2m	0.788922	0.554711	0.508146	0.235916	0.511452
Cnst	0.118613	0.139807	-0.237173	0.00225685	0.121475
Sccpdh	0.102718	0.157866	-0.620006	7.72883e-06	0.122179
Ahctf1	0.482538	0.41771	0.208141	0.0173642	0.371399
Cdc42bpa	0.210538	0.297141	-0.497068	5.3414e-10	0.225614
Coq8a	0.728363	0.531858	0.453618	0.128031	0.486828
Psen2	0.309315	0.304391	0.023153	0.000121356	0.26762
Gm31728	0.00117783	0.00153672	-0.383728	0.967328	0.00135634
Itpkb	0.0540609	0.0652304	-0.270959	0.223682	0.0579207
Parp1	1.15578	0.883306	0.387879	0.330633	0.70059
Lin9	0.248297	0.256379	-0.0462146	0.000527735	0.225007
Acbd3	1.02233	0.922184	0.148731	0.00921779	0.678856
Gm37768	0.00466348	0.00373792	0.31917	0.998385	0.0041918
H3f3a	24.256	27.1793	-0.164167	8.34449e-27	3.28382
H3f3aos	0.0339548	0.0271545	0.322422	0.960743	0.0300917
Sde2	0.81124	0.712174	0.187899	0.0499899	0.565888
Pycr2	0.484113	0.407449	0.248725	0.0059822	0.368298
Lefty1	0.0364264	0.0518293	-0.508784	0.245318	0.0431547
Tmem63a	0.240872	0.290298	-0.269269	1.4311e-07	0.235344
Ephx1	0.176813	0.199228	-0.172198	0.00290006	0.172244
Nvl	0.631951	0.544307	0.21539	0.0395781	0.462176
Cnih4	2.45524	2.49068	-0.0206757	0.00274667	1.24499
Wdr26	0.834014	0.899125	-0.108451	2.00842e-09	0.62395
A430110L20Rik	0.00451555	0.00423005	0.0942291	0.950291	0.00436326
Lbr	1.31328	1.51599	-0.207083	5.36628e-12	0.880667
Gm5533	0.0147646	0.0195641	-0.406073	0.619578	0.0170159
Enah	0.00255988	0.00195671	0.387642	0.986347	0.0022557
Srp9	2.87384	2.88441	-0.00529439	0.155878	1.35561
Degs1	0.296966	0.232056	0.355822	0.171193	0.234356
Fbxo28	0.247679	0.30664	-0.308077	1.1096e-09	0.244372
Trp53bp2	0.276559	0.295287	-0.0945301	1.26829e-05	0.251451
Capn2	0.00959281	0.00401931	1.25501	0.896071	0.00677917
Capn8	0.0862907	0.0401544	1.10365	0.401741	0.061069
Tlr5	0.00630245	0.000367975	4.09823	0.913826	0.00332529
Disp1	0.0452421	0.0391531	0.208541	0.659767	0.0413273
Brox	0.285466	0.29298	-0.0374856	0.000135506	0.254035
Aida	0.234188	0.237049	-0.017521	0.000874005	0.211571
Mia3	0.530885	0.504441	0.0737121	0.000193302	0.417134
Taf1a	0.115497	0.0673182	0.77879	0.932165	0.0872247
Gm37986	0.00293912	0.00586659	-0.997138	0.879733	0.00439213
Hhipl2	0.00265784	0	21.3418	0.955157	0.00132716
Gm33973	0.00353354	0.00339227	0.0588619	0.908996	0.00345692
Dusp10	0.0154442	0.0205877	-0.414717	0.476515	0.0178524
1700056E22Rik	0.0208214	0.0312924	-0.587744	0.274073	0.0257102
Marc1	0.00212372	0.000590208	1.8473	0.958602	0.00135575
Marc2	4.24621	3.5089	0.275156	1.99535e-12	1.58178
C130074G19Rik	0.239525	0.188851	0.342925	0.0992292	0.193858
Mark1	0.000647181	0.0033976	-2.39227	0.941327	0.00201941
Rab3gap2	0.185982	0.174907	0.0885786	0.0296807	0.16588
Iars2	0.993943	0.875461	0.18312	0.148603	0.659484
2010103J01Rik	0.0205333	0.0165065	0.314933	0.862245	0.0183485
Bpnt1	0.687831	0.916482	-0.414053	3.34565e-20	0.586968
4930532G15Rik	0.0304478	0.024531	0.311729	0.763136	0.0271142
Eprs	3.14035	2.26725	0.469982	1.41753e-21	1.30236
Gm2061	0.00101228	0.0010064	0.00839938	0.989767	0.00100883
Slc30a10	0.0072817	0.00560814	0.376753	0.936759	0.0064239
Lyplal1	0.245714	0.284672	-0.212319	6.14276e-07	0.235106
Tgfb2	0.00608843	0.0161966	-1.41155	0.635238	0.0110684
Rrp15	0.975086	0.696066	0.486306	0.0277121	0.604462
A430105J06Rik	0.0220883	0.0297117	-0.427749	0.518631	0.0255634
Spata17	0.00620198	0.00582858	0.0895845	0.902436	0.00599724
Gpatch2	0.391795	0.338971	0.208939	0.0178663	0.311248
Esrrg	0.102925	0.249917	-1.27985	1.72837e-12	0.160522
Gm36388	0	0.00423592	-22.0142	0.795346	0.00211349
Kctd3	0.248751	0.253726	-0.0285696	0.000226027	0.224132
Kcnk2	0	0	0	1	0
Cenpf	0.632259	0.400034	0.660394	0.0225989	0.413231
Ptpn14	0.030386	0.0198087	0.617271	0.990369	0.0247743
Gm37422	0.00127442	0.00385908	-1.59842	0.912294	0.00256263
Smyd2	1.18215	0.644664	0.874795	7.11188e-14	0.638924
Prox1	0.0772662	0.0259886	1.57196	0.239352	0.0500416
Gm28172	0.00578926	0	22.4649	0.843974	0.00288629
Prox1os	0.00354617	0	21.7578	0.932779	0.00176995
Rps6kc1	0.0614358	0.0585012	0.0706141	0.559766	0.0582382
Angel2	0.908755	0.70303	0.370305	0.948884	0.58943
Vash2	0.00297314	0.00426546	-0.520714	0.835846	0.00361256
Flvcr1	0.0529468	0.034768	0.606782	0.844982	0.042885
Tatdn3	0.061254	0.0921798	-0.589648	0.00922373	0.0738134
Nsl1	0.0463488	0.0293565	0.65885	0.825228	0.0371203
Fam71a	0.0144136	0.028992	-1.00823	0.37609	0.0214452
Atf3	0.510339	0.520197	-0.0276025	0.279534	0.415587
D730003I15Rik	0.172605	0.0945231	0.868736	0.543095	0.124773
Nenf	0.657505	0.646317	0.0247604	2.17002e-05	0.501927
Pacc1	0.0673197	0.0448195	0.586901	0.85346	0.0544973
Ppp2r5a	1.05314	1.02296	0.0419539	0.000141475	0.711966
Dtl	0.809662	0.809051	0.0010891	0.000456509	0.592971
Ints7	0.355452	0.344875	0.0435812	0.000269337	0.300218
Lpgat1	0.64125	0.701607	-0.129776	6.78682e-09	0.513516
Gm38037	0.0198999	0.0208524	-0.0674555	0.78086	0.0201712
Nek2	0.0753118	0.0621566	0.276968	0.444893	0.066456
1700034H15Rik	0.00682948	0.00826779	-0.275725	0.837586	0.00752004
Slc30a1	0.0876664	0.137586	-0.650241	0.000397042	0.106472
Gm26670	0.0536229	0.0283108	0.921497	0.648281	0.0400761
Traf5	0.0547946	0.0423289	0.372391	0.603217	0.0474018
Gm26879	0.0127544	0.0166536	-0.384836	0.600385	0.0145951
Rcor3	0.321666	0.313406	0.0375302	0.000386943	0.275759
Gm10516	0.0294428	0.0205007	0.522241	0.741625	0.0246555
Kcnh1	0.00126042	0.00137931	-0.130039	0.993158	0.00131899
Hhat	0.0354458	0.0234235	0.597657	0.994729	0.0289927
Sertad4	0.0630264	0.0230612	1.45049	0.480283	0.0419596
Gm15867	0.0216536	0.00526818	2.03923	0.697475	0.0133384
Syt14	0.00130444	0	20.315	0.932779	0.000651796
Utp25	0.213701	0.15964	0.420773	0.526362	0.170892
Irf6	0.854793	0.820268	0.0594795	4.21467e-05	0.608378
A130010J15Rik	0.171184	0.172124	-0.00790764	0.0444069	0.158416
Traf3ip3	0.000965596	0.00126415	-0.388675	0.967299	0.00111424
Lamb3	0.146211	0.158036	-0.112207	0.0209436	0.141593
G0s2	0.00574161	0.0225194	-1.97164	0.468078	0.0139974
Mir205hg	0.00273263	0	21.3819	0.888201	0.00136445
Plxna2	0.171574	0.222464	-0.374741	6.13017e-05	0.179608
Gm16897	0.00131814	0.00283648	-1.1056	0.919155	0.00207487
A330023F24Rik	0.0313141	0.0316076	-0.0134596	0.796354	0.0309761
Gm32250	0.00120308	0.00137195	-0.189498	0.98965	0.00128668
Cd46	0.0429934	0.019672	1.12797	0.903194	0.0307879
Cr1l	0.843717	0.782472	0.10872	0.00306617	0.594892
Cr2	0.00213938	0.00423233	-0.984264	0.864501	0.00318025
Fam171a1	0.247265	0.253606	-0.0365332	0.00106029	0.223489
Nmt2	0.439819	0.475311	-0.111962	3.63713e-07	0.376693
Rpp38	0.540844	0.268748	1.00896	9.71149e-05	0.335181
Acbd7	0.00883442	0.00390773	1.1768	0.864356	0.00634787
Dclre1c	0.0754796	0.0497231	0.602172	0.882535	0.0606466
Suv39h2	0.141388	0.109477	0.369037	0.195785	0.118067
Hspa14	0.93117	0.910172	0.0329058	5.23632e-05	0.65266
Gm45902	0.0339418	0.0428883	-0.337521	0.259198	0.0376862
Cdnf	0.00409032	0.00298824	0.452918	0.982897	0.00353288
Fam107b	0.54343	0.387461	0.488042	0.854658	0.380741
Frmd4a	0.128951	0.124714	0.0482005	0.193947	0.119409
Prpf18	0.29284	0.268053	0.127596	0.00351262	0.247162
Bend7	0.884658	0.778628	0.184184	0.00529165	0.604794
Sephs1	0.281425	0.319885	-0.184802	8.63698e-07	0.262759
Phyh	1.8036	1.91618	-0.087352	5.51024e-06	1.05059
Mcm10	0.292823	0.383326	-0.388544	6.5254e-09	0.290659
Optn	0.260634	0.368311	-0.498896	8.7716e-13	0.272596
4930551O13Rik	0.00155684	0.00337877	-1.11788	0.890004	0.00246435
Ccdc3	0.0866593	0.197794	-1.19058	3.66909e-09	0.131795
Camk1d	1.40137	1.83297	-0.387352	1.28102e-22	0.958682
Cdc123	1.44884	1.4713	-0.0221852	2.0099e-05	0.90018
Nudt5	0.83271	0.791095	0.0739629	0.00947885	0.594312
Gm13199	0.00161438	0.00465759	-1.5286	0.857619	0.00312993
Sec61a2	0.296513	0.285565	0.0542805	0.0104433	0.255438
Dhtkd1	0.00235226	0.000879288	1.41964	0.962018	0.0016142
Upf2	0.648593	0.631755	0.0379496	0.000210137	0.494789
Proser2	0.188874	0.229939	-0.283828	2.1661e-05	0.189986
Echdc3	0.0473984	0.0275938	0.780495	0.749955	0.0367647
Usp6nl	0.272755	0.294392	-0.110131	1.11705e-06	0.249613
Celf2	0.04453	0.03022	0.559275	0.798528	0.0366697
Taf3	0.416615	0.38174	0.126123	0.00174294	0.335807
Atp5c1	13.1067	10.7168	0.29043	1.7442e-30	2.55384
Kin	0.602459	0.475796	0.340521	0.125065	0.430369
Itih5	0.163396	0.0743746	1.13549	0.0769005	0.111541
Pfkfb3	0.0157552	0.00857736	0.87722	0.988343	0.0120866
Rbm17	1.63272	1.16167	0.491079	9.33993e-08	0.869447
Il15ra	0.108178	0.0642965	0.750594	0.897192	0.0825156
Fbh1	0.241336	0.272967	-0.177684	0.000138703	0.228769
Ankrd16	0.212372	0.198766	0.0955208	0.0472324	0.186935
Mindy3	0.230373	0.227471	0.0182888	0.00201391	0.206137
Pter	0.195146	0.13647	0.51597	0.769626	0.153098
Rsu1	0.189241	0.154634	0.291369	0.506381	0.15855
Gm13270	0.00910243	0.00941976	-0.0494387	0.977276	0.00921846
Cubn	0.0621335	0.0269879	1.20306	0.537739	0.0434549
Trdmt1	0.0306584	0.021975	0.480419	0.956725	0.0259674
Vim	0.00274203	0.00252002	0.121809	0.960523	0.00262757
Hacd1	2.28259	2.37077	-0.0546824	0.00473121	1.20189
Stamos	0.0659161	0.0561894	0.230333	0.497569	0.0592511
Stam	0.372321	0.415168	-0.157148	4.48314e-09	0.331876
Tmem236	0.382876	0.469215	-0.293373	4.83283e-12	0.354447
Mrc1	0.00576468	0.00618401	-0.101303	0.905701	0.00595655
Cacnb2	0.00156841	0.000591486	1.40688	0.996579	0.00107925
Nsun6	0.183614	0.146499	0.325787	0.432687	0.152642
Arl5b	0.229541	0.281065	-0.292155	2.35598e-07	0.227166
Malrd1	0.754261	1.09403	-0.536514	1.78634e-32	0.650569
Nebl	0.00659785	0.00496896	0.409051	0.87728	0.00576642
1810059C17Rik	0.000612165	0.00138644	-1.17939	0.96724	0.000998727
Mllt10	0.863679	0.801177	0.108374	0.00368058	0.605496
Dnajc1	0.530266	0.497574	0.0918052	0.000958196	0.414644
Commd3	1.44549	1.58193	-0.130125	3.28087e-07	0.921392
Bmi1	0.227092	0.259271	-0.191186	6.53507e-06	0.21759
Spag6	0.000215061	0.00057177	-1.41069	0.99655	0.000393322
Gm20539	0.0028313	0.00709453	-1.32524	0.829013	0.00494839
Pip4k2a	0.000585956	0.000761071	-0.377237	0.993129	0.000673283
Armc3	0.00220982	0.00161941	0.448458	0.967269	0.00191274
Msrb2	0.0663898	0.0673083	-0.0198221	0.266239	0.0647094
Otud1	0.0599256	0.0612094	-0.0305802	0.417246	0.0588039
Etl4	1.20245	1.08886	0.143164	0.0392595	0.763094
Gm13362	0.000961769	0.00399144	-2.05315	0.915621	0.0024724
Arhgap21	0.523278	0.637996	-0.285968	2.14377e-14	0.457169
Gm13375	0.0135452	0.0192824	-0.509499	0.537836	0.0162766
Enkur	0.00534265	0.00809746	-0.599914	0.79109	0.00669664
Thnsl1	0.129616	0.125343	0.048354	0.0628586	0.119983
Myo3a	0	0.0025747	-21.296	0.87122	0.0012857
Gad2	0.0224608	0.0258455	-0.202504	0.42357	0.0238647
Apbb1ip	0.0218563	0.00596259	1.87404	0.706426	0.0137829
Pdss1	0.758709	0.742233	0.0316755	0.000425009	0.559874
Abi1	0.809637	0.862245	-0.0908216	7.95601e-11	0.607455
Acbd5	0.742366	0.820231	-0.143899	7.50244e-10	0.577104
Mastl	0.133166	0.0974156	0.451004	0.66943	0.108987
Yme1l1	0.96414	1.11777	-0.213311	1.50954e-13	0.71271
Spopl	0.296621	0.321919	-0.118079	2.48162e-06	0.269423
Hnmt	0.0120734	0.00395607	1.60969	0.889437	0.00797468
Il1rn	0.00818175	0.0390096	-2.25335	0.0778759	0.0232082
Psd4	0.0846945	0.0741979	0.190889	0.213449	0.0764363
Pax8	0.0292587	0.0314497	-0.104179	0.426732	0.029902
Gm13415	0.00236958	0.00286604	-0.274425	0.893481	0.00261436
Cacna1b	0.000534208	0	19.027	0.97757	0.000267033
Ehmt1	1.0071	1.08886	-0.112601	1.13726e-10	0.716655
Arrdc1	0.745034	0.540757	0.462324	0.437081	0.494524
Zmynd19	0.642772	0.516636	0.31516	0.18614	0.45644
Dph7	0.0999608	0.0772128	0.372522	0.766449	0.0848257
Mrpl41	1.35054	1.37245	-0.0232184	0.000135597	0.859283
Pnpla7	0.0795391	0.0447973	0.828253	0.574598	0.0601785
Nsmf	0.0911378	0.0840963	0.116008	0.257045	0.0839839
Entpd8	0.503302	0.531663	-0.0790885	1.26678e-09	0.417009
Noxa1	0.545357	0.337598	0.691894	0.119942	0.363065
Nrarp	0.575044	0.540659	0.088953	0.000177454	0.443247
Gm38287	0.0131326	0.0276515	-1.07421	0.317489	0.0201616
Tor4a	0.0444728	0.0548094	-0.301502	0.205303	0.0484362
Nelfb	0.493815	0.482418	0.0336888	2.41375e-06	0.397504
Tubb4b	3.23038	4.24508	-0.394089	5.02472e-29	1.54979
Slc34a3	0.000911672	0	19.7982	0.97757	0.000455628
Cysrt1	0	0	0	1	0
Rnf208	0.0109893	0.00866869	0.342214	0.961491	0.00978035
Ndor1	0.116525	0.104033	0.163598	0.184455	0.104596
Tmem203	0.16452	0.171816	-0.0626014	0.000852207	0.155432
Tprn	0.327375	0.364758	-0.155996	4.9399e-08	0.29709
Ssna1	1.46952	1.45429	0.0150311	0.0020443	0.900931
Anapc2	0.335299	0.346582	-0.0477498	2.95109e-06	0.293363
Tmem210	0.00147137	0.000766087	0.941581	0.996579	0.00111804
Lrrc26	0.104748	0.13205	-0.334151	0.0146995	0.111824
Grin1	0.00434	0.000414554	3.38806	0.996579	0.00237254
Grin1os	0	0.0034703	-21.7266	0.82046	0.00173215
Man1b1	0.285472	0.285975	-0.00253984	0.000550352	0.251321
Dpp7	0.121277	0.093046	0.382288	0.52461	0.101718
Uap1l1	0.255689	0.224613	0.18695	0.000701139	0.215155
Sapcd2	0.0526686	0.0245527	1.10106	0.51321	0.0377923
Entpd2	0.130584	0.151587	-0.215168	0.000884921	0.131938
Npdc1	0.357395	0.328628	0.121067	0.00135868	0.294857
Fut7	0.000593679	0	19.1793	0.955157	0.000296751
Abca2	0.0262533	0.0252076	0.0586405	0.688146	0.0254048
Paxx	0.187176	0.161885	0.209427	0.0312364	0.160811
Clic3	0.000228618	0	17.8026	0.97757	0.000114296
C8g	0.0185587	0.0155582	0.254422	0.768698	0.0169135
Fbxw5	0.208439	0.224553	-0.107428	8.60114e-05	0.195953
Traf2	0.199202	0.205242	-0.0430953	0.000583314	0.184169
Edf1	5.03793	5.72961	-0.185606	3.91414e-12	1.85229
Mamdc4	0.0063619	0.00378002	0.751063	0.979169	0.00505732
Phpt1	0.425369	0.358713	0.245886	0.145504	0.330484
Rabl6	0.811961	0.764675	0.0865634	0.000825424	0.581188
Fcnaos	0	0.000576007	-19.1357	0.974136	0.000287921
Tmem141	0.276018	0.326286	-0.241373	6.08494e-09	0.263063
Fcna	0	0	0	1	0
Bmyc	0.721877	0.445954	0.694859	0.000258269	0.456092
Kcnt1	0	0.000714838	-19.4473	0.974136	0.000357291
Camsap1	0.204461	0.205798	-0.00940294	0.00172003	0.186587
Ubac1	0.494004	0.388513	0.346561	0.255296	0.364847
Nacc2	0.246994	0.304848	-0.303614	1.31238e-07	0.243411
Tmem250-ps	0.285592	0.292065	-0.0323332	0.000727806	0.253731
1810012K08Rik	0.00268636	0	21.3572	0.932779	0.00134138
Qsox2	0.386768	0.398994	-0.0449003	1.50645e-06	0.331364
Gpsm1	0.0147074	0.0188053	-0.354593	0.604924	0.0166155
Dnlz	0.508061	0.560484	-0.141672	1.57472e-08	0.42791
Card9	0.00330763	0.000217191	3.92876	0.869322	0.00175967
Snapc4	0.0806145	0.0699562	0.204588	0.574699	0.0725738
Gm13563	0.00337396	0.0026396	0.354124	0.986288	0.0030022
Entr1	0.268454	0.327967	-0.288874	4.90289e-09	0.260724
Pmpca	0.626285	0.646802	-0.0465034	4.7275e-07	0.492567
Inpp5e	0.0498365	0.070053	-0.491245	0.0519903	0.0581713
Sec16a	0.197246	0.263832	-0.419621	1.28293e-07	0.207086
0610009E02Rik	0.0335268	0.0384676	-0.198331	0.410851	0.0353616
Notch1	0.548301	0.604966	-0.141886	5.1246e-09	0.45513
Egfl7	0.0640937	0.0411546	0.639127	0.859787	0.0512269
Agpat2	0.908164	1.03813	-0.192957	3.39672e-12	0.679086
Dipk1b	0.0728202	0.138958	-0.932238	5.235e-06	0.100202
Snhg7os	0.00605942	0.00231883	1.38578	0.942937	0.00417864
Surf6	0.252472	0.207296	0.284436	0.169267	0.206751
Med22	0.16124	0.171251	-0.086895	0.00116452	0.15378
Rpl7a	40.1302	20.7102	0.954344	0	3.39726
Surf1	1.03148	0.679868	0.601384	5.26188e-05	0.613739
Surf2	0.482962	0.308282	0.647662	0.199067	0.331378
Surf4	0.948392	1.08587	-0.195296	8.49635e-12	0.701095
Rexo4	0.523515	0.385901	0.44	0.614073	0.373685
Adamts13	0	0	0	1	0
Cacfd1	0.499752	0.356104	0.488915	0.814513	0.354958
Slc2a6	0	0	0	1	0
Sardh	0.0043285	0.000372101	3.5401	0.891575	0.0023456
Vav2	0.0985114	0.119729	-0.281404	0.00487804	0.103521
Brd3os	0.00514809	0.00176005	1.54842	0.965318	0.00344669
Brd3	1.3371	1.20575	0.149183	0.0789115	0.819989
Wdr5	0.31691	0.286048	0.147815	0.00432842	0.263431
Gm13421	0.0632424	0.0791126	-0.323016	0.0181941	0.0687311
Rxra	0.199634	0.257744	-0.368577	1.31713e-07	0.205668
Olfm1	0.0212329	0.0257289	-0.277086	0.673549	0.023207
Ppp1r26	0.0348031	0.0518661	-0.575575	0.113019	0.0423885
1700007K13Rik	0	0.00111295	-20.086	0.948298	0.000556167
Mrps2	0.273707	0.271883	0.00964635	0.00092152	0.241215
Gbgt1	0.00147245	0.00163489	-0.150969	0.941561	0.00155246
Gm10134	0.0126253	0.0180584	-0.516351	0.559816	0.0152218
Ralgds	0.127364	0.163998	-0.36472	0.000119674	0.135871
Gtf3c5	0.102885	0.0985931	0.0614716	0.0585025	0.0959799
Gfi1b	0.00160659	0	20.6156	0.97757	0.000802648
Tsc1	0.165024	0.150719	0.13081	0.0475037	0.146564
Gtf3c4	0.1929	0.215869	-0.162309	3.96456e-05	0.185923
Ddx31	0.0888607	0.0631055	0.493779	0.988886	0.0731631
Cfap77	0.00957013	0.00699511	0.45219	0.933482	0.00824769
Ttf1	0.417034	0.404501	0.0440205	0.000194391	0.344124
Setx	0.413573	0.512876	-0.310467	2.08314e-13	0.380066
6530402F18Rik	0.00306751	0.00560353	-0.869266	0.810602	0.00432535
Med27	0.137009	0.182192	-0.411191	1.68263e-05	0.147886
Rapgef1	0.11916	0.115142	0.0494828	0.0685122	0.11078
Trub2	0.158834	0.13423	0.242814	0.208015	0.136684
Coq4	0.471893	0.365248	0.369584	0.516274	0.348943
Slc27a4	0.200399	0.179592	0.158149	0.0107976	0.173912
Urm1	0.516351	0.318703	0.696137	0.0590194	0.346478
2600006K01Rik	0.000456229	0	18.7994	0.97757	0.000228062
Cercam	0.00266742	0	21.347	0.955157	0.00133193
Odf2	0.167405	0.143279	0.224514	0.274784	0.144342
Gle1	0.341412	0.30675	0.154453	0.00163889	0.280633
Sptan1	0.908089	1.15623	-0.348522	3.46878e-18	0.707232
Wdr34	0.132263	0.128951	0.0365863	0.128418	0.122753
Set	11.9094	10.4318	0.191118	2.45434e-12	2.49718
Pkn3	0.0481638	0.0341086	0.497811	0.86576	0.0402898
Zdhhc12	0.379075	0.396019	-0.0630828	1.34372e-06	0.327519
Zer1	0.0802834	0.0715618	0.165912	0.213571	0.0731703
Tbc1d13	0.158816	0.186714	-0.233477	0.000384921	0.159293
Endog	0.702781	0.554058	0.343037	0.709081	0.486566
Spout1	0.408611	0.350403	0.221716	0.0109328	0.321504
Kyat1	0.114432	0.0610196	0.907148	0.729173	0.0837877
1700084E18Rik	0.0274337	0.0236399	0.214722	0.667394	0.0252145
Lrrc8a	0.121906	0.109672	0.152568	0.258841	0.109547
Phyhd1	0.00358219	0.0106823	-1.57631	0.719048	0.00710072
Dolk	0.183768	0.197747	-0.105777	0.000446361	0.174572
Nup188	0.200665	0.219038	-0.126391	0.000430473	0.190469
Sh3glb2	0.246841	0.335579	-0.443067	1.32616e-11	0.254989
Miga2	0.103311	0.0966056	0.0968145	0.104023	0.0952676
Dolpp1	0.28468	0.35011	-0.298467	2.1177e-08	0.275348
Crat	0.113518	0.183827	-0.695427	5.16178e-07	0.138139
Ptpa	0.535137	0.584506	-0.12731	2.29352e-08	0.444446
Ier5l	0.202433	0.114981	0.816045	0.511564	0.146592
Gm14488	0.0136603	0.0186886	-0.452169	0.619085	0.016042
1700001O22Rik	0.0245541	0.0147042	0.739738	0.995625	0.0194273
Ntmt1	0.506237	0.361087	0.487466	0.943113	0.358949
Asb6	0.072868	0.0686151	0.0867602	0.305682	0.0683495
Ptges	0.00411047	0.00143448	1.51877	0.939599	0.00276775
Tor1b	0.248162	0.26396	-0.089034	3.17877e-05	0.227961
Tor1a	0.546448	0.568014	-0.0558413	9.01566e-08	0.442885
BC005624	0.810233	0.78378	0.0478867	2.05053e-05	0.586095
Usp20	0.0985533	0.0699346	0.494897	0.89383	0.0807958
Fnbp1	0.152218	0.135292	0.17006	0.208614	0.134289
D330023K18Rik	0.117234	0.122574	-0.0642652	0.0642504	0.11324
Gpr107	0.275051	0.310453	-0.174678	1.4899e-06	0.256679
Ncs1	0.0118703	0.00744667	0.672686	0.932662	0.00960973
Hmcn2	0	0	0	1	0
Ass1	0.16448	0.0665598	1.30519	0.00394083	0.108357
Fubp3	0.397709	0.395622	0.00758989	1.47597e-06	0.334087
Exosc2	0.372951	0.327768	0.186309	0.0312768	0.300231
Abl1	0.338642	0.422779	-0.320143	4.72197e-11	0.322134
Aif1l	0	0.0262127	-24.6438	0.163275	0.0129375
Nup214	0.434795	0.398945	0.124147	0.00015463	0.34837
Fam78a	0.0191776	0.0178157	0.106274	0.647885	0.0183274
Plpp7	0.00018052	0.00067917	-1.91161	0.99655	0.000429721
Prrc2b	0.584247	0.588576	-0.0106499	4.69157e-09	0.461474
Gm13610	0.0052698	0.00349277	0.593376	0.908996	0.00437133
Pomt1	0.13712	0.131568	0.0596244	0.0847131	0.126052
Uck1	0.227277	0.223785	0.0223367	0.00442795	0.203373
Swi5	4.72717	4.54352	0.0571643	0.748532	1.72893
Golga2	0.220053	0.219981	0.000470812	0.00353404	0.198865
Dnm1	0.0928793	0.156045	-0.74853	6.72406e-06	0.11691
Ciz1	0.350812	0.349221	0.00655773	0.000201973	0.300116
1110008P14Rik	0.203244	0.522048	-1.36097	8.44628e-38	0.302539
Lcn2	0.00806808	0.00738811	0.12702	0.9146	0.00769833
Ptges2	0.734176	0.61529	0.254857	0.109023	0.515023
Slc25a25	0.355007	0.309616	0.19737	0.00748839	0.28677
Naif1	0.0279702	0.0259106	0.110348	0.401876	0.0265834
Gm13412	0.00450458	0.00108646	2.05176	0.965348	0.00279017
Fam102a	0.391726	0.576245	-0.556838	4.15753e-21	0.392795
Dpm2	0.730907	0.613728	0.252089	0.0925904	0.513597
St6galnac4	0.00248501	0.000478161	2.37768	0.958573	0.00147999
St6galnac6	0	0.00252362	-21.2671	0.896814	0.00126022
Ak1	0.00229765	0.00182841	0.32957	0.991338	0.00206088
Fpgs	0.201069	0.143974	0.481878	0.718195	0.15886
Cdk9	1.02352	0.866069	0.240991	0.356913	0.664337
Sh2d3c	0.0840503	0.0664796	0.338342	0.628562	0.0725337
Ttc16	0.00317718	0.000339953	3.22434	0.936203	0.00175602
Tor2a	0.636965	0.625409	0.0264157	2.99586e-06	0.489302
Ptrh1	0.0581852	0.0584512	-0.00657982	0.223864	0.056681
Stxbp1	0.00737036	0.00548191	0.427056	0.870553	0.00640513
Gm13523	0.000361965	0.00255217	-2.8178	0.919039	0.00145541
Fam129b	0.211939	0.195054	0.119775	0.0590811	0.185206
Lrsam1	0.0430763	0.0403359	0.0948293	0.471969	0.040859
Rpl12	69.665	32.9549	1.07994	0	3.89149
Slc2a8	0.0530359	0.0502595	0.0775717	0.325781	0.0503573
Garnl3	0.00169565	0.00128612	0.398805	0.984468	0.00148975
Ralgps1	0.0581619	0.0645513	-0.150372	0.158648	0.0595433
Zbtb34	0.0296147	0.0313281	-0.0811431	0.468801	0.030016
Zbtb43	0.278661	0.213697	0.382941	0.105235	0.219742
Lmx1b	0.000600615	0	19.1961	0.97757	0.000300217
Mvb12b	0.0636884	0.0549697	0.212394	0.44949	0.0576272
Pbx3	0.160002	0.190018	-0.24804	0.000131837	0.161195
Mapkap1	1.04116	0.920515	0.177675	0.0921061	0.683055
Gapvd1	0.693154	0.742818	-0.0998325	2.07217e-09	0.541048
Hspa5	4.16896	6.75571	-0.69642	1.21409e-78	1.84555
Rabepk	0.350762	0.282302	0.313251	0.161098	0.274663
Fbxw2	0.6833	0.621665	0.136382	0.0130424	0.502105
Psmd5	0.382752	0.465297	-0.281741	3.43688e-12	0.353067
Cutal	0.0111322	0.0098556	0.175728	0.868467	0.010439
Phf19	0.0293226	0.0268705	0.125987	0.813899	0.0277084
Traf1	0.00661566	0.0171527	-1.37448	0.474921	0.0118006
Hc	0.0050212	0.00731557	-0.542937	0.757474	0.00614879
AI182371	0.00331952	0.0046004	-0.470784	0.905497	0.00395194
Cntrl	0.358146	0.266034	0.428939	0.384291	0.271005
Rab14	3.1142	3.47338	-0.15748	8.64999e-10	1.45629
Gsn	0.183759	0.366222	-0.994907	1.78613e-19	0.240372
Stom	0.0389119	0.0978692	-1.33064	0.000686785	0.0657726
Ggta1	0	0	0	1	0
Dab2ip	1.70981	1.49571	0.193001	0.948401	0.955726
Ttll11	0.00133033	0	20.3434	0.932779	0.000664725
9030204H09Rik	0.00908707	0.0225571	-1.31169	0.360536	0.0156762
Ndufa8	4.63362	4.49354	0.044287	0.975926	1.71616
Rbm18	0.284745	0.229147	0.313397	0.0255328	0.22844
Mrrf	0.535411	0.382224	0.486226	0.789361	0.376246
Gm13431	0.000447981	0.00187038	-2.06182	0.944856	0.00115826
Ptgs1	0	0.000169913	-17.3744	0.974136	8.49495e-05
Pdcl	0.346023	0.34978	-0.015578	5.21122e-06	0.298548
Rc3h2	0.4317	0.569922	-0.400733	2.22622e-18	0.404944
Zbtb6	0.282253	0.289683	-0.0374842	8.62677e-06	0.251508
Zbtb26	0.164248	0.157299	0.0623657	0.157455	0.149082
Rabgap1	0.476163	0.459264	0.0521345	6.32449e-05	0.383689
Strbp	1.74621	1.89596	-0.118703	3.73503e-07	1.03677
Gpr21	0.00757368	0.033101	-2.12781	0.293036	0.020055
Dennd1a	0.144234	0.130623	0.143002	0.0918576	0.128752
Nek6	0.616218	0.606662	0.0225476	2.1498e-05	0.477124
Psmb7	1.86496	1.97839	-0.0851812	3.12996e-05	1.07197
Nr6a1	0.133913	0.175949	-0.39386	0.000244671	0.143875
Nr6a1os	0.00352514	0.00238662	0.56271	0.987815	0.00295136
Olfml2a	0.00421739	0.00447304	-0.0849059	0.927982	0.0043358
Gm13496	0.00237846	0.00183404	0.374997	0.965553	0.002104
Wdr38	0.0263577	0.0210927	0.321483	0.984982	0.0234448
Rpl35	37.0012	25.4547	0.539643	1.96716e-117	3.45653
Arpc5l	1.5781	1.69936	-0.106802	1.57779e-06	0.970035
Golga1	0.388971	0.385564	0.0126931	0.000150051	0.327335
Scai	0.156444	0.151932	0.042222	0.0794335	0.143395
Ppp6c	0.573487	0.572069	0.00357161	2.31451e-08	0.452843
Gtdc1	0.0571501	0.0541931	0.0766478	0.410956	0.0541761
Zeb2	0.000395165	0	18.5921	0.97757	0.000197544
Acvr2a	0.231775	0.279783	-0.271579	2.9548e-06	0.227573
Orc4	0.402812	0.483784	-0.264255	5.02388e-12	0.366537
Mbd5	0.125376	0.113396	0.144889	0.0382157	0.112766
Epc2	0.636321	0.640578	-0.009619	2.91394e-08	0.493749
Kif5c	0	0	0	1	0
Lypd6b	0	0.00034309	-18.3882	0.974136	0.000171515
Lypd6	0.000532259	0.000495715	0.102617	0.996579	0.000513855
Mmadhc	0.661426	0.666818	-0.0117131	6.99701e-07	0.509296
Rnd3	0.557343	0.494996	0.171147	0.000149996	0.422552
Rbm43	0.112146	0.119337	-0.089672	0.0305801	0.109514
Nmi	0.861056	0.861191	-0.000226519	1.31964e-07	0.62118
Rif1	1.40923	1.65707	-0.233726	1.88293e-13	0.928265
Neb	0.00379903	0.0131471	-1.79104	0.77554	0.00842661
Arl5a	0.473482	0.506601	-0.0975423	1.05252e-09	0.398742
A430018G15Rik	0.238384	0.13864	0.781945	0.487361	0.171821
Cacnb4	0.0128333	0.0128038	0.00331751	0.777825	0.0127371
Stam2	0.377574	0.354814	0.0896957	9.57317e-06	0.311994
Fmnl2	0.0925063	0.101036	-0.127248	0.0520704	0.0923631
Prpf40a	3.08184	3.27983	-0.089829	1.06301e-06	1.43023
Arl6ip6	0.72978	0.892938	-0.291098	6.42998e-16	0.593062
Rprm	0	0.00047152	-18.847	0.974136	0.000235705
Kcnj3	0	0	0	1	0
Nr4a2	0.132323	0.0844765	0.647442	0.876555	0.102684
BB557941	0.00966848	0.00583686	0.728095	0.937784	0.00772096
A930012O16Rik	0.0170199	0.00976242	0.80191	0.91863	0.0132959
Gpd2	0.788579	0.863159	-0.130372	2.15313e-11	0.601847
Galnt5	0.0218792	0.0031825	2.78133	0.691169	0.0124104
Cytip	0.0421387	0.0435307	-0.0468892	0.352084	0.0419425
Acvr1c	0.204151	0.11554	0.821248	0.428555	0.147557
Acvr1	0.0909723	0.114824	-0.33593	0.00562642	0.0978831
Upp2	0.168223	0.149957	0.165826	0.0738792	0.147605
Ccdc148	0.0299813	0.0169591	0.822007	0.985877	0.0231788
Pkp4	0.463464	0.483684	-0.0616082	5.10728e-06	0.387667
Tanc1	0.281446	0.398361	-0.501215	1.57152e-13	0.291645
Wdsub1	0.134004	0.146078	-0.124468	0.0182131	0.13105
Baz2b	1.02843	1.09486	-0.0902988	3.28311e-07	0.723373
Gm13572	0.00352962	0.00213469	0.725486	0.987815	0.00282791
Gm13620	0.00853313	0.00540785	0.658021	0.962766	0.0069451
March7	1.04771	1.11945	-0.0955435	9.23891e-11	0.733939
Cd302	0.707077	0.77957	-0.14081	7.6121e-10	0.555577
Ly75	0.161274	0.156678	0.0417131	0.0390722	0.147535
Gm13580	0	0.000769927	-19.5544	0.948298	0.000384815
Pla2r1	0	0	0	1	0
Itgb6	0.157661	0.203399	-0.367481	4.74847e-06	0.165776
Rbms1	0.126193	0.282273	-1.16146	3.19552e-16	0.183739
Tank	0.361923	0.45611	-0.333701	9.09372e-14	0.342333
Psmd14	1.46749	1.5623	-0.090327	2.4144e-06	0.922053
Dpp4	0.770741	0.838619	-0.12177	1.14599e-10	0.590206
Gm13565	0.00153101	0.00183277	-0.259542	0.944915	0.00168047
Gcg	0.0364854	0.0325664	0.163934	0.693504	0.0339415
Fap	0.00697058	0.00331829	1.07084	0.940492	0.00512959
Ifih1	0.321368	0.32649	-0.0228153	1.93605e-05	0.280602
Gca	0.156913	0.180388	-0.201138	0.000201812	0.1558
Kcnh7	0.0048345	0.00293973	0.717681	0.979683	0.00387913
Grb14	0.052791	0.014382	1.87603	0.279338	0.0328621
Cobll1	0.169233	0.176325	-0.0592232	0.00170853	0.159371
Gm13594	0.0376436	0.0238849	0.656305	0.916249	0.0302782
Slc38a11	0	0	0	1	0
Scn3a	0.00110923	0.00129003	-0.217844	0.993129	0.0011989
Galnt3	0.518642	0.659338	-0.346279	4.96724e-19	0.462117
Ttc21b	0.171379	0.201729	-0.23523	0.000749435	0.170972
Stk39	0.832168	0.827097	0.00881841	1.3186e-06	0.604114
Cers6	2.00515	2.40454	-0.262052	2.4033e-19	1.16272
Nostrin	0.528718	0.521565	0.0196499	0.000305833	0.422084
Spc25	0.14045	0.130099	0.110444	0.320859	0.126864
Dhrs9	0.000996061	0.00189713	-0.929514	0.938033	0.00144545
Bbs5	0.0658198	0.0584339	0.171716	0.396186	0.0602673
Klhl41	0.000655526	0.00812489	-3.63162	0.889917	0.00437369
Fastkd1	0.288419	0.246506	0.226544	0.0833239	0.23688
Ppig	2.84667	2.92469	-0.0390085	0.00162963	1.35725
Ccdc173	0.0286455	0.019454	0.558241	0.800148	0.0237551
Phospho2	0.256345	0.303378	-0.24303	2.50827e-08	0.246583
Klhl23	0.160235	0.127221	0.332847	0.363132	0.134189
Ssb	4.23848	4.30464	-0.0223455	0.0282436	1.66231
Mettl5	0.548642	0.466114	0.235183	0.00951595	0.409997
Gm13625	0.0111616	0.0131328	-0.234632	0.743072	0.0120735
Mettl5os	0.0101844	0.00691539	0.558473	0.981914	0.00851222
Ubr3	0.36704	0.369467	-0.00950664	0.000680535	0.313535
Sp5	0.881071	0.960459	-0.124465	1.65129e-11	0.65251
Gad1os	0.00879864	0.0090078	-0.0338945	0.83138	0.00886382
Erich2os	0.0135316	0.0183127	-0.436506	0.565478	0.015794
Erich2	0.0368017	0.0550677	-0.581436	0.1134	0.0448728
Gad1	0	0	0	1	0
Gm26558	0.00595526	0.00874564	-0.5544	0.819173	0.00732261
Gorasp2	0.51925	0.6073	-0.225982	1.36428e-11	0.446386
Tlk1	1.35849	1.24991	0.120187	0.305977	0.834456
Mettl8	0.254778	0.169618	0.586956	0.994069	0.191818
Dcaf17	0.527248	0.526698	0.00150492	0.000146827	0.423288
Cybrd1	0.000400734	0.00247091	-2.62433	0.867859	0.00143426
Dync1i2	1.92116	2.1643	-0.171922	3.23841e-09	1.11196
Slc25a12	0.0989106	0.0705961	0.486537	0.850632	0.0812674
Hat1	1.29262	1.27054	0.0248569	0.00589811	0.824857
Metap1d	0.37378	0.231262	0.692661	0.145494	0.262803
Platr26	0.00770461	0.0238762	-1.63178	0.316777	0.0156354
Gm13647	0.00419451	0.0253434	-2.59503	0.331237	0.0146067
Itga6	2.70803	3.77133	-0.477826	2.7173e-44	1.43656
Gm13663	0.0431121	0.0439459	-0.0276348	0.761776	0.0426082
Pdk1	0.431168	0.281876	0.613189	0.561464	0.303408
Rapgef4	0.0202611	0.015234	0.411417	0.959086	0.0175888
Map3k20	0.637215	0.582085	0.130551	9.04371e-05	0.47587
Cdca7	4.87172	4.56151	0.0949216	0.710821	1.74301
6430710C18Rik	0.014775	0.0196177	-0.408996	0.73028	0.0170473
Sp3	0.776883	0.917867	-0.240589	1.11292e-14	0.613037
Sp3os	0.607186	0.596965	0.0244933	1.04803e-05	0.471295
Ola1	2.7303	2.1033	0.376406	8.15007e-13	1.22448
Sp9	0.000527522	0.00284911	-2.43321	0.867888	0.00168622
Cir1	0.829381	0.642821	0.367617	0.292015	0.550196
Scrn3	0.100809	0.114809	-0.187616	0.0235735	0.102364
Gpr155	0.0305926	0.0185554	0.721338	0.900192	0.0242597
D230022J07Rik	0.0097391	0.00797825	0.287715	0.911608	0.00881929
Wipf1	0.139189	0.276358	-0.989489	1.12285e-13	0.187164
Chrna1os	0.0387477	0.0460427	-0.248861	0.231724	0.041515
Chn1os3	0.000768416	0.00320202	-2.05902	0.919097	0.00198251
Chn1	0.00531707	0.00344481	0.626206	0.976205	0.00437094
Atf2	0.478452	0.459703	0.057672	2.80586e-05	0.384614
Atp5g3	9.42898	11.0251	-0.225615	1.60279e-23	2.41579
Lnpk	0.230801	0.247606	-0.1014	0.00122583	0.214446
Hoxd4	0.0402063	0.0124369	1.69279	0.461223	0.0258897
Mtx2	1.48432	1.45813	0.0256887	0.0535974	0.904699
Hnrnpa3	9.16885	11.1387	-0.28077	1.64681e-30	2.40786
Nfe2l2	1.94902	2.22085	-0.188364	2.36193e-06	1.12556
E030042O20Rik	0.0204422	0.0163877	0.318943	0.890121	0.0182455
Gm13657	0.0390469	0.0572244	-0.551422	0.16492	0.0469755
Agps	0.164022	0.218496	-0.413718	2.95851e-06	0.174749
Ttc30b	0.0374231	0.0437972	-0.226907	0.387618	0.0398025
Ttc30a1	0.0476667	0.0886091	-0.894475	0.00525808	0.0657331
Pde11a	0.0268735	0.0263139	0.03036	0.829056	0.0262462
Cyct	0.00573197	0.00168071	1.76996	0.965318	0.00369745
Rbm45	0.184015	0.191044	-0.0540846	0.0086735	0.171871
Osbpl6	0.19258	0.2646	-0.458352	8.55222e-08	0.205437
Prkra	0.871754	0.66613	0.388117	0.818257	0.56869
Fkbp7	0.0208315	0.0268257	-0.364852	0.585913	0.0235449
Plekha3	0.282019	0.285822	-0.019323	0.000150731	0.249917
Ttn	0.00112772	0.0036014	-1.67515	0.867917	0.002361
Ccdc141	0.0163768	0.0272371	-0.733919	0.538431	0.0215584
Sestd1	0.758308	0.595343	0.349063	0.229192	0.51572
Zfp385b	0.0228894	0.00763527	1.58393	0.636235	0.0151188
Cwc22	0.419219	0.384533	0.124597	0.000216828	0.337735
Ube2e3	1.51132	1.71962	-0.186278	7.81227e-11	0.960651
Itga4	0	0	0	1	0
Cerkl	0	0.000249982	-17.9315	0.974136	0.000124975
Neurod1	0.00648098	0.0020561	1.6563	0.96526	0.00425703
Itprid2	0.14359	0.233187	-0.699526	3.53867e-08	0.171887
Dnajc10	0.286704	0.365063	-0.348583	1.22621e-11	0.281642
Nckap1	1.18593	1.40377	-0.243282	4.90381e-16	0.829541
Dusp19	0.330062	0.257752	0.356756	0.0601722	0.257276
Nup35	0.23171	0.21547	0.104831	0.00335763	0.201767
Zc3h15	2.96312	2.46325	0.266554	5.0449e-07	1.30962
Itgav	0.114142	0.129106	-0.177721	0.0141445	0.114756
Gm13684	0.00506153	0.00399115	0.34277	0.909259	0.00451599
Calcrl	0.00209877	0.00403702	-0.94375	0.890033	0.00306273
Tfpi	0.799	0.159764	2.32225	8.65034e-41	0.367724
Gm13710	0.00400362	0.00822774	-1.03919	0.765424	0.00609485
Ctnnd1	1.40539	1.97968	-0.494297	2.2134e-36	0.984764
Selenoh	1.9123	1.34146	0.511503	2.5629e-10	0.959859
Tmx2	0.624972	0.596119	0.0681911	2.51181e-06	0.476533
Med19	1.15535	1.26148	-0.12679	6.45897e-11	0.791985
Zdhhc5	0.358408	0.433133	-0.273208	2.11571e-10	0.333088
Clp1	0.164708	0.164794	-0.000756664	0.0103206	0.152507
Gm19426	0.00466547	0.00931302	-0.997225	0.699273	0.00696227
Serping1	0	0.000538114	-19.0376	0.948298	0.000268985
Ube2l6	0.0546439	0.0473668	0.206185	0.339722	0.0497412
Smtnl1	0.000759078	0.00056552	0.424671	0.970732	0.000662075
Timm10	1.30179	1.03657	0.328681	0.0949335	0.772479
Slc43a1	0.0114503	0.00222709	2.36215	0.835114	0.00680492
Ssrp1	2.05065	1.97087	0.0572479	0.374455	1.10211
Tnks1bp1	0.154969	0.234176	-0.595608	5.14503e-09	0.177238
Olfr1124	0.0105019	0.0109113	-0.0551705	0.754774	0.0106497
Ptprj	0.213255	0.267731	-0.328204	2.89097e-07	0.215268
4933423P22Rik	0.0161475	0.0088149	0.873295	0.947273	0.0123974
Nup160	0.206202	0.212632	-0.0442975	0.00019326	0.190135
Fnbp4	0.62161	0.501009	0.311173	0.134595	0.444778
Mtch2	3.90108	3.45662	0.174509	0.00147064	1.54192
C1qtnf4	0.130038	0.142223	-0.12922	0.00238289	0.127614
Ndufs3	3.39912	3.15792	0.106185	0.114528	1.45321
Kbtbd4	0.0886948	0.119597	-0.431259	0.00138461	0.0989741
Ptpmt1	1.40837	1.36788	0.0420825	0.0441526	0.870472
Celf1	1.81879	2.29499	-0.335512	1.17531e-21	1.11436
Gm13778	0.0165592	0.00446599	1.89059	0.806995	0.0104398
Psmc3	2.91491	3.18269	-0.126798	1.38712e-06	1.39787
Slc39a13	0.0463606	0.0433711	0.0961661	0.755124	0.0438875
Madd	0.156686	0.156905	-0.00201765	0.0800027	0.145654
Nr1h3	0.252906	0.279847	-0.146037	2.83282e-05	0.236103
Gm13783	0.000193176	0.00215301	-3.47836	0.919039	0.00117193
Acp2	0.189284	0.209667	-0.147546	0.000552874	0.181848
Ddb2	0.189938	0.169516	0.164101	0.0196697	0.165246
Pacsin3	0.0193816	0.0264145	-0.446638	0.440607	0.0226339
Arfgap2	0.51771	0.416819	0.312722	0.0426877	0.382808
1110051M20Rik	0.112104	0.0784677	0.514664	0.921288	0.0908974
Lrp4	0.310245	0.335542	-0.113083	4.70691e-06	0.279776
Ckap5	0.364681	0.411369	-0.173799	4.39133e-08	0.327741
F2	0.000484684	0.0055121	-3.50748	0.842376	0.00299076
Zfp408	0.035152	0.056519	-0.685131	0.071933	0.0447639
Arhgap1	0.334421	0.414297	-0.308998	2.6391e-10	0.317565
Atg13	0.137238	0.132475	0.0509638	0.0611603	0.126504
Harbi1	0.24204	0.179161	0.433987	0.970614	0.190779
Ambra1	0.112074	0.115767	-0.0467721	0.0198405	0.107884
Mdk	0.00811877	0.0105261	-0.37464	0.885963	0.00927854
Dgkz	0.528776	0.449832	0.233271	0.206153	0.397957
Gm9821	0.00069055	0.00140385	-1.02357	0.967269	0.00104659
Creb3l1	0.163838	0.265854	-0.698364	5.91593e-09	0.193735
Phf21a	0.208848	0.232447	-0.154451	0.000315052	0.199335
Large2	0.0976509	0.0861607	0.180604	0.351132	0.0879108
Pex16	0.527444	0.43174	0.288856	0.0547474	0.391243
1700029I15Rik	0.00437734	0.00925266	-1.07981	0.723525	0.00678895
Mapk8ip1	0.0157211	0.00970673	0.695649	0.994494	0.0126294
Cry2	0.0215151	0.0202703	0.0859794	0.787676	0.0206773
Slc35c1	0.273457	0.294484	-0.106876	5.46565e-06	0.249924
Syt13	0	0	0	1	0
Prdm11	0.0176201	0.0150703	0.225517	0.812714	0.0162123
Trp53i11	0.264114	0.195543	0.433669	0.297707	0.206486
Tspan18	0.0093213	0.0016426	2.50455	0.857157	0.00545969
Cd82	0.44296	0.426586	0.0543402	0.000199082	0.36099
Ext2	0.498387	0.466572	0.0951662	0.000364486	0.393659
Accs	0.0700021	0.0574714	0.284555	0.644476	0.0617706
Gm13889	0.00153816	0.0024773	-0.687566	0.9931	0.00200561
Alkbh3	0.277868	0.216884	0.357472	0.164317	0.220743
Hsd17b12	1.80238	1.76876	0.0271612	0.0107135	1.02443
Ttc17	0.177069	0.174327	0.0225163	0.00870448	0.161862
2810002D19Rik	0.0490221	0.0424575	0.20741	0.572969	0.0447197
Api5	1.01604	1.13195	-0.155847	1.7879e-12	0.729086
Gm10800	0.000288832	0.00108679	-1.91176	0.944856	0.000687493
B230118H07Rik	0.265493	0.173501	0.613727	0.693097	0.197727
Traf6	0.114778	0.138972	-0.275943	0.00334987	0.119391
Prr5l	0.00128999	0.00655942	-2.3462	0.763866	0.00391358
Commd9	0.659608	0.562711	0.229213	0.0379236	0.476502
Ldlrad3	0.0126844	0.00850552	0.576581	0.936642	0.0105371
Trim44	0.690436	0.450177	0.617016	0.214303	0.448336
Fjx1	0	0.00167546	-20.6761	0.948298	0.000837031
Slc1a2	0.310925	0.217012	0.518792	0.853402	0.233566
Cd44	1.32668	2.08687	-0.653521	1.80771e-44	0.985799
Pdhx	0.294362	0.314231	-0.0942314	2.41593e-06	0.265635
Apip	0.360089	0.483713	-0.425797	6.23178e-17	0.351049
Ehf	3.54366	3.30679	0.0998072	0.767517	1.48696
Cat	0.761966	0.587415	0.375347	0.447046	0.514269
Abtb2	0.00865001	0.00919891	-0.0887613	0.911082	0.00888483
Nat10	0.250082	0.210124	0.251157	0.0437935	0.206966
Caprin1	3.08085	3.00062	0.0380663	0.311188	1.39638
Lmo2	0.00492965	0.00517378	-0.0697316	0.84406	0.00503899
Fbxo3	0.545723	0.45071	0.27597	0.0259973	0.403773
Cd59b	0.0210371	0.0127011	0.72798	0.801883	0.01672
Cd59a	0.00567513	0.00733174	-0.369503	0.891953	0.00648204
Hipk3	0.248063	0.253352	-0.0304395	9.63798e-05	0.223707
Cstf3	0.439272	0.51857	-0.239423	6.4513e-13	0.390953
Tcp11l1	0.0201286	0.0313136	-0.637542	0.3894	0.025381
Depdc7	0.144428	0.204368	-0.500822	6.10486e-08	0.16043
Qser1	0.431274	0.379122	0.185943	0.00148396	0.340006
Prrg4	0.0217351	0.0197464	0.138434	0.735709	0.0205281
Ccdc73	0.0655584	0.0340203	0.946384	0.879718	0.0484767
Eif3m	4.62668	3.27435	0.498765	2.44013e-39	1.59008
Them7	0.000851096	0.00159303	-0.904375	0.967269	0.00122125
Rcn1	0.137142	0.0121291	3.49913	0.000398595	0.0702872
Pax6os1	0	0	0	1	0
Paupar	0	0	0	1	0
Pax6	0.00267108	0.000675276	1.98387	0.958573	0.00167128
Elp4	0.297425	0.281171	0.0810806	0.00175213	0.254078
Immp1l	1.1829	1.12539	0.0718985	0.0173304	0.767305
Dnajc24	0.370965	0.417736	-0.171307	1.99895e-08	0.332288
Arl14ep	0.126584	0.112745	0.16703	0.174487	0.11301
Mettl15	0.131456	0.0678902	0.953309	0.24842	0.0945952
Kif18a	0.0624065	0.0471065	0.40577	0.87335	0.0532836
Bdnf	0	0	0	1	0
Lin7c	0.782548	0.898391	-0.199165	5.85575e-13	0.609525
Lgr4	0.983001	1.87961	-0.935169	3.49436e-78	0.871133
Ccdc34	3.91841	4.80249	-0.293516	7.61177e-18	1.67564
Gm13936	0.00713679	0.00554871	0.363124	0.921142	0.00632241
Bbox1	0.0212392	0.00372566	2.51116	0.610625	0.0123678
Slc5a12	0.00312465	0.00224681	0.475817	0.991221	0.00268204
Ano3	0	0	0	1	0
Lpcat4	0.019701	0.0558283	-1.50273	0.0111484	0.0369175
Nop10	6.88894	4.23862	0.700687	4.49701e-88	1.86076
Slc12a6	0.243111	0.308263	-0.342547	6.46281e-07	0.243159
Emc4	0.993924	0.851534	0.22307	0.469908	0.65306
Katnbl1	0.289174	0.275634	0.0691816	0.000368469	0.248723
Emc7	1.14546	1.02888	0.154853	0.0509677	0.735418
Aven	0.61219	0.533463	0.198592	0.0215652	0.452561
Ryr3	0.000327917	0.00150465	-2.19802	0.944856	0.000915691
Fmn1	0.242338	0.344475	-0.507376	6.08797e-11	0.2565
Gm13963	0.0024274	0.00573194	-1.23961	0.85759	0.00407002
Gm13966	0.00566686	0.00646469	-0.190031	0.873495	0.00604737
Scg5	0.001814	0.00407512	-1.16767	0.98962	0.0029396
Arhgap11a	0.289261	0.219848	0.395868	0.28096	0.226398
Aqr	0.629114	0.637093	-0.0181826	1.65146e-05	0.490479
Zfp770	0.177349	0.146567	0.27503	0.130011	0.150019
Dph6	0.474431	0.392382	0.273939	0.0975619	0.359644
Gm13977	0.00262273	0.00188547	0.476148	0.986317	0.00225149
BC052040	0.131466	0.12157	0.112902	0.0212819	0.119122
Meis2	0.000935184	0	19.8349	0.955157	0.000467373
2700033N17Rik	0.000296069	0.00441093	-3.89707	0.893335	0.00234863
Spred1	0.39149	0.613562	-0.648235	4.6902e-26	0.40441
Fam98b	1.34201	1.37805	-0.038235	2.4691e-06	0.858646
Thbs1	0.0807878	0.104873	-0.376433	0.0590292	0.0887103
Fsip1	0.00229378	0.00286209	-0.319341	0.963866	0.00257458
Eif2ak4	0.10977	0.0858136	0.355207	0.54686	0.0932412
Srp14	1.67615	1.56914	0.0951744	0.391156	0.963975
Bmf	0.0152944	0.00708493	1.11017	0.927748	0.0111193
Bub1b	0.106992	0.0898413	0.252054	0.479437	0.0938393
Pak6	0.0258698	0.0336085	-0.377558	0.271225	0.0292984
Plcb2	0.00068143	0	19.3782	0.97757	0.000340599
Inafm2	0.171121	0.203332	-0.24882	0.000260593	0.171528
Ccdc9b	0.0284922	0.0282384	0.0129089	0.530068	0.0279704
Phgr1	11.2591	13.0545	-0.213459	5.79017e-16	2.57461
Disp2	0.00128117	0.00801835	-2.64585	0.644053	0.00463336
Knstrn	0.46918	0.253877	0.886012	0.000393017	0.305472
Ivd	0.562133	0.356566	0.656745	0.158953	0.375504
Bahd1	0.0529242	0.0891207	-0.751833	0.00965327	0.0684709
Chst14	0.00749843	0.00693705	0.112267	0.882709	0.00719177
Ccdc32	0.391274	0.32276	0.277716	0.0571908	0.30497
Rpusd2	0.0419053	0.0371784	0.172668	0.916293	0.0387775
Knl1	0.223608	0.176313	0.342833	0.639837	0.182094
Rad51	0.344205	0.407389	-0.243142	4.60913e-05	0.318769
Rmdn3	0.404365	0.342824	0.238188	0.0205457	0.31718
Gchfr	0.100521	0.326561	-1.69986	7.02332e-24	0.189187
Dnajc17	0.23299	0.228594	0.0274829	0.00227798	0.207656
Gm14137	0	0.000387392	-18.5634	0.974136	0.000193658
Zfyve19	0.368654	0.333852	0.143058	0.00124731	0.300949
Ppp1r14d	2.30824	2.04292	0.176159	0.0218252	1.15462
Spint1	1.16271	1.27228	-0.129921	9.65211e-11	0.796072
Rhov	0.0404485	0.00352781	3.51924	0.430274	0.0215867
Vps18	0.0910053	0.102083	-0.16572	0.0486882	0.0921508
Gm14207	0.12688	0.0560418	1.17889	0.294933	0.0869902
Dll4	0.0398555	0.025077	0.668415	0.989943	0.0319247
Chac1	0.00359039	0.00517933	-0.528625	0.807237	0.00437496
Ino80	0.474132	0.440141	0.107322	0.000911805	0.376405
Exd1	0.00325591	0.00325734	-0.000633121	0.934681	0.00325134
Chp1	1.168	0.852078	0.454984	0.14458	0.695057
Oip5os1	1.83287	1.80598	0.0213213	0.00345602	1.03652
Oip5	0.0519472	0.0478462	0.118644	0.518822	0.0486899
Nusap1	0.199594	0.125629	0.667902	0.851238	0.150162
Ndufaf1	0.409649	0.309779	0.40315	0.205158	0.306599
Rtf1	1.665	1.76576	-0.0847708	9.33046e-06	0.99876
Itpka	0.468776	0.257084	0.866661	0.0288135	0.306612
Ltk	0.00368306	0.00260621	0.49895	0.99125	0.00313956
Rpap1	0.171591	0.173776	-0.0182509	0.0234301	0.159294
Tyro3	0.0308115	0.0772997	-1.327	0.00244651	0.052402
Mga	0.659935	0.668121	-0.0177874	3.1062e-08	0.509238
Mapkbp1	0.0393919	0.0267778	0.556862	0.941239	0.0325307
Jmjd7	0.257467	0.144137	0.836942	0.269929	0.181875
Pla2g4b	0.0133659	0.014646	-0.13195	0.780083	0.0139086
Sptbn5	0	0.00200669	-20.9364	0.948298	0.00100234
Ehd4	0.289926	0.256282	0.177949	0.02937	0.241371
Vps39	0.10029	0.106	-0.0798834	0.0872105	0.0981617
Tmem87a	0.266766	0.237821	0.165695	0.00704454	0.22491
Ganc	0.120627	0.0973979	0.308591	0.196122	0.103415
Zfp106	1.91668	1.55635	0.300447	0.00189906	1.00451
Snap23	0.412498	0.391904	0.0738871	1.0247e-05	0.338016
Lrrc57	0.0708738	0.068042	0.0588271	0.16034	0.067151
Haus2	0.240783	0.234598	0.0375394	0.00516792	0.213244
Stard9	0.00945254	0.00359226	1.39581	0.873742	0.00649698
Cdan1	0.074986	0.100535	-0.423006	0.0163724	0.0840521
Ttbk2	0.0470567	0.0693111	-0.558684	0.0489856	0.0564989
AV039307	0.0070121	0.00558174	0.329132	0.987991	0.00627693
Ubr1	0.177048	0.200044	-0.176176	0.00140149	0.172684
Tmem62	0.0401213	0.0378199	0.0852202	0.69163	0.0382298
Ccndbp1	0.363219	0.307429	0.240585	0.0494504	0.288956
Epb42	0	0.000590097	-19.1706	0.974136	0.000294962
Tgm5	0	0	0	1	0
Lcmt2	0.187036	0.147812	0.339551	0.161494	0.154659
Adal	0.08981	0.0889764	0.0134546	0.0771834	0.0856208
Zscan29	0.161131	0.133136	0.275333	0.233958	0.137192
Tubgcp4	0.292984	0.322417	-0.138106	4.86075e-06	0.268207
Trp53bp1	0.229872	0.229806	0.000410464	0.00236274	0.206883
Map1a	0.00208534	0.00630189	-1.5955	0.785525	0.00418264
Ppip5k1	0.209577	0.308884	-0.559587	3.37292e-11	0.229723
Ckmt1	2.85235	3.15727	-0.146528	3.07715e-06	1.38677
Strc	0	0.00076975	-19.554	0.948298	0.000384727
Catsper2	0.0165603	0.0269306	-0.70152	0.423155	0.0214995
Pdia3	6.24509	7.09328	-0.183729	3.48702e-16	2.03568
Ell3	0.0216786	0.0143124	0.599005	0.972962	0.0178289
Serinc4	0.00238818	0.00378281	-0.663547	0.912177	0.0030805
Serf2	18.4764	16.6233	0.152475	5.88009e-12	2.91921
Hypk	1.16627	0.961272	0.27888	0.331457	0.723299
Mfap1b	0.191467	0.264921	-0.468469	3.06119e-08	0.205098
Mfap1a	0.249242	0.357597	-0.520786	5.28703e-13	0.264127
Wdr76	0.602216	0.711101	-0.239773	6.42875e-12	0.504262
Casc4	0.167509	0.0205749	3.02528	0.000573518	0.0876191
Ctdspl2	0.762891	0.795711	-0.0607673	5.30779e-09	0.576178
Eif3j1	1.97737	1.64739	0.263405	0.0163289	1.03231
Spg11	0.162715	0.170097	-0.0640093	0.00576163	0.153922
B2m	8.41685	7.23959	0.217374	4.35379e-10	2.17573
Trim69	0	0	0	1	0
Sord	2.59957	2.19922	0.24128	0.0126687	1.22186
Duox2	0.350237	0.620436	-0.824949	5.55512e-27	0.391488
Duoxa2	0.237001	0.301181	-0.345735	3.68327e-07	0.237981
Duoxa1	0.00201162	0.0018613	0.112048	0.982868	0.00193458
Shf	0.254344	0.449891	-0.822792	9.65536e-26	0.29905
Slc28a2	0.174125	0.0349237	2.31785	0.00026166	0.0974256
Gatm	0.00264527	0.00101613	1.38032	0.98438	0.0018287
Spata5l1	0.0135862	0.00913334	0.572927	0.965392	0.0112933
AA467197	0.154313	0.311243	-1.01219	8.10234e-11	0.20724
Slc30a4	0.198525	0.288535	-0.539427	5.89257e-11	0.217298
4930417H01Rik	0.00797279	0.0165306	-1.05198	0.680428	0.0121683
Bloc1s6os	0.0253147	0.0237688	0.090906	0.671012	0.0242451
Bloc1s6	0.446091	0.373351	0.256807	0.00148462	0.343059
Sqor	0.979899	1.21111	-0.305623	1.94171e-15	0.73827
Sema6d	0.136377	0.234289	-0.780688	6.49101e-10	0.16917
Slc24a5	0.0973463	0.0835758	0.220041	0.500536	0.0865806
Myef2	0.238038	0.254707	-0.0976437	7.94401e-05	0.220215
Dut	3.34804	3.35708	-0.00388895	0.030498	1.47076
Cep152	0.066397	0.0689116	-0.0536297	0.161032	0.0654633
Shc4	0.000307133	0.000717794	-1.2247	0.970702	0.000512311
Eid1	0.548082	0.309019	0.826697	0.0112875	0.353147
Secisbp2l	0.26311	0.320177	-0.283205	1.39888e-10	0.255671
Cops2	0.902903	0.690676	0.386562	0.967167	0.584254
Galk2	0.522491	0.390275	0.420914	0.46333	0.374925
Dtwd1	0.221695	0.186756	0.247417	0.336372	0.185731
Slc27a2	1.42843	0.877624	0.702752	6.24352e-09	0.758625
Hdc	0.00113306	0.000829826	0.449344	0.970732	0.000980951
Gabpb1	0.19311	0.240527	-0.316772	2.7144e-07	0.19605
Gm27003	0.028975	0.0191286	0.599077	0.866035	0.0237556
Usp8	0.606658	0.520182	0.221867	0.0116957	0.446493
Usp50	0.0745413	0.0998873	-0.422261	0.0175541	0.0835508
Trpm7	0.887249	0.81134	0.129033	0.00942067	0.614594
Sppl2a	1.3198	1.48686	-0.171956	1.07465e-12	0.87625
Ap4e1	0.075686	0.0754271	0.00494239	0.306621	0.0728382
Blvra	0.658447	0.626669	0.0713635	4.43963e-06	0.496208
Ncaph	0.180931	0.230817	-0.351313	7.39657e-06	0.186991
Itpripl1	0.171019	0.133371	0.358714	0.185993	0.141535
1810024B03Rik	0.145232	0.13012	0.158518	0.0477059	0.128966
Snrnp200	0.753321	0.751955	0.00261812	1.91821e-06	0.561122
Ciao1	0.439566	0.395726	0.151576	0.000431429	0.348878
Tmem127	0.267908	0.304725	-0.185768	2.99828e-06	0.25168
Stard7	0.901303	0.778707	0.210931	0.0869049	0.609213
Dusp2	0.000655222	0.00216817	-1.72642	0.944915	0.00141041
Fahd2a	0.31923	0.296184	0.108102	0.000917526	0.268236
Zfp661	0.032176	0.0210102	0.614898	0.951727	0.0262309
Mrps5	2.36905	1.91824	0.304531	1.05382e-06	1.14281
Mal	0.00194834	0.00243771	-0.323279	0.915709	0.0021906
Mall	0.236919	0.253348	-0.0967287	0.00770398	0.219221
Nphp1	0.0596294	0.0587573	0.0212542	0.18801	0.0575075
Mtln	1.42327	1.43469	-0.0115343	3.16497e-05	0.887469
Bub1	0.0882594	0.060316	0.549209	0.91752	0.0715733
Bcl2l11	0.215174	0.233848	-0.120069	0.000482479	0.202513
Morrbid	0.00544084	0.000381344	3.83466	0.891546	0.00290368
Gm39929	0	0.0031317	-21.5785	0.87122	0.0015634
Anapc1	0.432231	0.544019	-0.331855	1.42659e-15	0.396811
Mertk	0.104945	0.0857702	0.291082	0.486185	0.0910425
Tmem87b	0.408243	0.455852	-0.159138	2.63894e-09	0.358967
Zc3h8	0.233412	0.202801	0.202814	0.0138491	0.197218
4933427J07Rik	0.00741185	0.00376788	0.97608	0.930936	0.00557266
Gm10762	0.0956635	0.082295	0.217164	0.328442	0.085222
Zc3h6	0.255481	0.114194	1.16173	0.0348269	0.167825
Ttl	0.0452075	0.0353359	0.355426	0.820317	0.0394707
Polr1b	0.205885	0.138233	0.574741	0.679066	0.158345
Chchd5	0.783818	0.4828	0.699094	0.00345194	0.486344
Slc20a1	0.0619938	0.0720698	-0.217271	0.060406	0.0648696
Ckap2l	0.0854563	0.0589948	0.534599	0.747236	0.0696603
Gm14023	0.018378	0.0191026	-0.0557941	0.835358	0.0185668
Sirpa	0.0124025	0.0121705	0.0272399	0.882215	0.0122116
Stk35	0.139357	0.195481	-0.488242	4.57825e-06	0.154506
Snrpb	4.83585	4.76299	0.0219022	0.558454	1.75774
Nop56	2.24161	1.67512	0.420269	3.64991e-09	1.08003
Idh3b	3.61636	2.25147	0.683667	6.07639e-58	1.35436
Pced1a	0.03951	0.0221401	0.835556	0.914512	0.030324
Vps16	0.263608	0.232378	0.181922	0.0157509	0.221459
Ptpra	0.502053	0.476132	0.0764778	0.000478145	0.398129
Mrps26	1.48843	1.27707	0.220962	0.232955	0.867271
Ubox5	0.0452548	0.0388423	0.220441	0.719763	0.0411838
Fastkd5	0.0674215	0.0736842	-0.128147	0.124581	0.0681709
Lzts3	0.289367	0.494963	-0.774422	5.38582e-23	0.328126
Ddrgk1	2.22891	2.0152	0.14542	0.158322	1.13791
Itpa	0.879888	1.03485	-0.234031	1.06481e-15	0.670818
Slc4a11	0.000175835	0.00152152	-3.11321	0.970673	0.00084809
4930402H24Rik	0.0435979	0.065688	-0.591371	0.193027	0.0531474
A730017L22Rik	0.097839	0.0947112	0.0468754	0.395101	0.0919172
Atrn	0.169859	0.185914	-0.130293	0.000504046	0.163699
1700037H04Rik	0.349077	0.260375	0.422953	0.187264	0.265415
Spef1	0.101905	0.136812	-0.424975	0.000397152	0.112634
Cenpb	1.6755	1.56311	0.100174	0.331145	0.962678
Cdc25b	0.0632111	0.0475872	0.409605	0.717301	0.0538916
Ap5s1	0.147811	0.169762	-0.199755	0.000663886	0.147328
Mavs	0.12749	0.124197	0.0377487	0.0158666	0.118531
Pank2	0.584456	0.714995	-0.290838	2.50231e-15	0.499826
Rnf24	0.00989154	0.0111442	-0.172023	0.885847	0.0104627
Smox	0.131136	0.176004	-0.424551	1.4817e-05	0.142672
Prnp	0.0179185	0.00881654	1.02316	0.96991	0.0132689
Rassf2	0.00631682	0.00519048	0.28333	0.902611	0.00573701
Slc23a2	0.0594622	0.0654726	-0.138916	0.189377	0.0605899
Tmem230	0.366789	0.332293	0.142495	0.0104949	0.299683
Pcna	2.34232	3.76423	-0.684418	1.19366e-47	1.3839
AV099323	0.0659269	0.0592431	0.154219	0.596806	0.0606997
Cds2	0.226393	0.209622	0.111043	0.0197385	0.197193
Gpcpd1	0.109227	0.129774	-0.248666	0.0154746	0.112841
Shld1	0.133186	0.125835	0.0819084	0.248495	0.121779
Gm14097	0	0.000905145	-19.7878	0.948298	0.000452368
Chgb	0.0793377	0.0508274	0.642401	0.829343	0.0629627
Trmt6	0.914405	0.875726	0.0623537	5.55179e-05	0.639201
Mcm8	0.111555	0.119655	-0.101125	0.121178	0.10939
Crls1	0.907108	0.945032	-0.0590886	4.54159e-08	0.655433
Lrrn4	0.00325911	0.00151	1.10993	0.943084	0.00238134
Fermt1	2.58576	2.2633	0.192165	0.131159	1.22985
Gm14102	0.0146201	0.0111781	0.38728	0.969969	0.0128152
Bmp2	0.0200345	0.0239103	-0.255149	0.520732	0.0217327
Tmx4	0.137237	0.0880747	0.639874	0.905088	0.106506
Plcb1	0.00943735	0.00312394	1.59502	0.930615	0.00625608
Plcb4	0.190632	0.143924	0.405475	0.401328	0.154474
Snap25	0.00179791	0.000700604	1.35965	0.981004	0.00124833
Mkks	0.223586	0.205558	0.121287	0.00635812	0.194364
Slx4ip	0.19694	0.248415	-0.335001	6.76929e-07	0.200821
Jag1	0.097974	0.0729807	0.424885	0.620682	0.0819536
Btbd3	0.171264	0.180014	-0.0718829	0.00764182	0.161805
Tasp1	0.129406	0.126262	0.0354901	0.0400555	0.120298
Esf1	1.58819	1.49831	0.0840491	0.0328314	0.933287
Ndufaf5	0.190718	0.192843	-0.0159803	0.000612522	0.175448
Macrod2	0.206724	0.176762	0.2259	0.155487	0.175338
Flrt3	0.173451	0.172098	0.0112947	0.0193101	0.159372
Kif16b	0.189546	0.195688	-0.0460103	0.00216783	0.176147
Snrpb2	1.35985	1.28802	0.0782953	0.0392806	0.843141
Bfsp1	0.088283	0.0838379	0.0745338	0.207948	0.0825548
Dstn	10.0523	11.7181	-0.221208	1.47814e-06	2.47283
Rrbp1	6.04036	8.43056	-0.480996	8.86027e-54	2.09781
Banf2	0.00136906	0.00248934	-0.862581	0.986024	0.00192718
Banf2os	0.0116935	0.012055	-0.0439273	0.771568	0.0118043
Gm5535	0.000486843	0.0004485	0.118347	0.981033	0.000467562
Snx5	1.65111	1.3067	0.337504	0.000338068	0.905398
Mgme1	0.409437	0.248597	0.71983	0.34098	0.282605
Ovol2	0.232064	0.203341	0.190626	0.101011	0.196896
1700108N11Rik	0.0030614	0.00414461	-0.437047	0.908967	0.00359639
Kat14	0.244274	0.252895	-0.0500373	5.65794e-05	0.222005
Dzank1	0	0.00223961	-21.0948	0.896814	0.00111855
Polr3f	0.242431	0.19836	0.289455	0.0347541	0.199012
Rbbp9	0.159619	0.124903	0.35382	0.338931	0.132894
Sec23b	0.323247	0.388832	-0.266509	3.89532e-12	0.304276
Smim26	0.597823	0.454301	0.396069	0.710752	0.421584
Dtd1	0.725341	0.159908	2.18142	7.8681e-35	0.346882
Slc24a3	0.00165043	0.00497567	-1.59205	0.890004	0.0033062
Rin2	0.491399	0.475204	0.0483498	2.81646e-07	0.394256
Naa20	1.0908	1.31815	-0.273121	3.69078e-15	0.789158
Crnkl1	0.395758	0.476644	-0.268293	1.66911e-10	0.361605
Cfap61	0.00173711	0.00141891	0.291911	0.993129	0.00157675
Insm1	0.00438236	0.00151717	1.53032	0.93957	0.0029444
Ralgapa2	0.714557	0.880773	-0.301722	2.15587e-18	0.585419
A930019D19Rik	0.000319811	0.000661408	-1.04832	0.99655	0.000490475
Kiz	0.277851	0.172299	0.689397	0.396986	0.202074
Xrn2	3.39486	2.74831	0.304805	5.16568e-08	1.40087
Nkx2-2	0.00197135	0.00116223	0.762291	0.993188	0.00156548
9030622O22Rik	0.00272184	0.00301728	-0.148662	0.91244	0.00286544
Foxa2	0.133179	0.16563	-0.314595	0.00175093	0.139144
Nxt1	0.723907	0.71306	0.0217809	3.51977e-07	0.541437
Gzf1	0.249073	0.217324	0.196723	0.0465395	0.209528
Napb	0.0294693	0.0221019	0.415046	0.932838	0.0254523
Cst3	3.91063	3.16593	0.30477	1.47523e-12	1.50917
Zfp120	0.240251	0.189498	0.342358	0.279747	0.194423
Zfp937	0.0611215	0.050423	0.277599	0.659141	0.0542597
3300002I08Rik	0.0215472	0.0272567	-0.339112	0.463128	0.0241051
Gm10130	0.107146	0.0741814	0.530451	0.722119	0.0866723
Zfp442	0.0831094	0.0615265	0.433803	0.837197	0.069772
Apmap	0.280205	0.255534	0.132971	0.00409021	0.237291
Acss1	0.482629	0.358681	0.428212	0.175798	0.350166
E130215H24Rik	0.0265551	0.0303328	-0.191891	0.698673	0.0280452
Entpd6	0.287025	0.284369	0.0134118	0.00502668	0.2513
Pygb	0.179468	0.218225	-0.282092	3.91531e-06	0.181229
Abhd12	0.328069	0.39005	-0.249661	3.16362e-10	0.306533
Gins1	0.207325	0.216551	-0.0628133	0.000544671	0.192213
Ninl	0.0985166	0.0790079	0.31837	0.547595	0.0850014
Nanp	0.677673	0.650363	0.0593446	1.52922e-06	0.509201
Nsfl1c	1.08538	0.96185	0.174312	0.0340722	0.704419
Gm14167	0.0232447	0.0207667	0.162628	0.959203	0.0217663
Fkbp1a	2.82618	2.36258	0.25849	2.61063e-06	1.27729
Sdcbp2	0.252615	0.462592	-0.872799	4.84229e-20	0.302722
Snph	0.0484009	0.06481	-0.421181	0.144722	0.0550312
Rad21l	0.00234977	0.00171747	0.452235	0.986288	0.0020315
Tmem74b	0.00198373	0.00242858	-0.291897	0.960376	0.0022037
Psmf1	0.40609	0.304587	0.414948	0.677382	0.30335
Gm14154	0.00311502	0.00504833	-0.696563	0.95331	0.0040729
Fam110a	0.132714	0.150699	-0.183349	0.00199825	0.132493
Slc52a3	0.0846807	0.117943	-0.477979	0.00170971	0.0963878
Srxn1	0.218304	0.432244	-0.985505	3.53018e-26	0.278351
Tcf15	0.00367525	0.00603178	-0.71474	0.879849	0.00484109
Csnk2a1	3.76223	3.33152	0.175408	4.84918e-05	1.51332
Tbc1d20	0.454017	0.469431	-0.0481646	3.31611e-09	0.379603
Rbck1	0.779176	0.671882	0.213742	0.0489729	0.54505
Trib3	0.0155892	0.00578892	1.42918	0.857547	0.0106206
Sox12	0.0574598	0.0203164	1.49991	0.374148	0.0379912
Zcchc3	0.0396173	0.042082	-0.0870708	0.283951	0.0400367
H13	0.981841	0.881805	0.155028	0.0469216	0.658129
Mcts2	0.296138	0.367786	-0.312598	8.50901e-10	0.286291
Id1	2.59832	5.62224	-1.11357	2.26437e-82	1.58545
Cox4i2	0	0.0019497	-20.8948	0.896814	0.000973898
Bcl2l1	0.194143	0.242074	-0.318334	4.58162e-07	0.197106
Tpx2	0.142547	0.12577	0.180648	0.373525	0.125864
Pdrg1	0.702407	0.489292	0.521611	0.613168	0.465172
Hck	0.0016682	0.000580254	1.52353	0.981004	0.00112345
Tm9sf4	1.08071	1.10001	-0.0255417	4.99657e-05	0.737326
Tspyl3	0.00206996	0.0060456	-1.54628	0.839081	0.00404761
Plagl2	0.778572	0.752925	0.0483241	7.0676e-06	0.568548
Pofut1	0.300683	0.275189	0.127817	0.00533268	0.252992
Kif3b	0.161999	0.199777	-0.302407	1.7778e-05	0.166139
2500004C02Rik	0.103771	0.091809	0.176698	0.227586	0.0932843
Asxl1	0.38058	0.34689	0.133722	0.00381718	0.310151
Nol4l	0.210655	0.230882	-0.132272	1.88088e-05	0.199446
Commd7	0.935978	0.86417	0.11516	0.0141974	0.641714
Dnmt3bos	0.0153448	0.0123882	0.308784	0.79221	0.0137702
Dnmt3b	0.0461685	0.0583413	-0.337609	0.29373	0.0509186
Mapre1	1.31086	1.57373	-0.263681	9.99705e-16	0.891487
Cdk5rap1	0.133835	0.101808	0.394613	0.777345	0.111279
Snta1	0.0148029	0.0426025	-1.52506	0.0417994	0.0282072
Cbfa2t2	0.206888	0.190148	0.121726	0.0166761	0.181061
Necab3	0.00269678	0.00308219	-0.192718	0.960405	0.0028853
E2f1	0.34191	0.342492	-0.00245223	0.000600109	0.294311
Pxmp4	0.334548	0.209678	0.674041	0.875685	0.239473
4930519P11Rik	0.00228333	0.00350325	-0.617558	0.956887	0.00288893
Zfp341	0.126902	0.0559146	1.18242	0.0993084	0.0869397
Gm14198	0.021446	0.0127464	0.750617	0.910689	0.0169426
Chmp4b	2.65512	2.84507	-0.0996874	3.46322e-05	1.32146
Gm14214	0	0.00180619	-20.7845	0.922515	0.000902279
Raly	2.33379	2.60216	-0.157036	3.02461e-09	1.24282
Eif2s2	8.61267	7.84913	0.133928	6.35889e-06	2.2217
Gm14226	0	0.00067916	-19.3734	0.974136	0.000339465
Ahcy	0.448922	0.495351	-0.141987	8.42536e-09	0.38659
Itch	0.770799	0.751349	0.03687	2.23237e-06	0.565909
Dynlrb1	2.70263	3.06637	-0.182165	9.03279e-13	1.3559
Map1lc3a	0.367964	0.413067	-0.166811	1.42222e-10	0.329543
Pigu	0.344076	0.369518	-0.102915	1.93328e-07	0.305083
Trp53inp2	0.0424095	0.0993312	-1.22786	0.000168558	0.0681184
Ncoa6	0.35259	0.446003	-0.339061	6.90815e-12	0.335412
Ggt7	0.0109419	0.00414764	1.3995	0.933965	0.00751078
Acss2	0.657051	0.685118	-0.0603469	5.24531e-08	0.513438
Gss	1.37321	1.57242	-0.195437	5.25948e-10	0.904546
Myh7b	0.00888968	0.00615457	0.530473	0.911783	0.00749306
Trpc4ap	0.478596	0.418182	0.194679	0.00136286	0.370234
Edem2	0.476846	0.345192	0.466122	0.755152	0.343223
Procr	0	0	0	1	0
Mmp24	0	0	0	1	0
BC029722	0.128788	0.0776283	0.730347	0.927778	0.0979536
Eif6	3.80135	3.73526	0.0253035	0.529947	1.56197
Gm16098	0.00416217	0.00438212	-0.0742938	0.946658	0.00426304
Fam83c	0.00740155	0.00830332	-0.165862	0.929357	0.00782167
Uqcc1	0.45994	0.361417	0.34778	0.256829	0.343461
Cep250	0.266973	0.281185	-0.0748247	5.8008e-05	0.242208
6430550D23Rik	0.0133693	0.0215318	-0.687545	0.545244	0.017292
Ergic3	2.05956	1.90474	0.112744	0.766576	1.09231
Spag4	0.00420221	0.00863647	-1.03929	0.698973	0.0063964
Cpne1	0.195593	0.230447	-0.236584	3.13579e-06	0.19301
Nfs1	0.804522	0.641322	0.327082	0.966859	0.542899
Romo1	4.12064	4.38519	-0.0897712	1.84453e-05	1.65847
Rbm39	6.46956	6.15297	0.0723845	0.120737	1.98918
Phf20	0.392555	0.365834	0.101706	0.000307007	0.321452
Scand1	3.36641	3.37595	-0.00408081	0.201888	1.47503
Cnbd2	0.0217732	0.013904	0.647052	0.994524	0.0176739
2900097C17Rik	0.897039	1.04703	-0.223064	2.97293e-15	0.678343
Epb41l1	0.0398224	0.0441159	-0.147717	0.344894	0.0411102
Aar2	0.169737	0.192261	-0.179762	0.000167593	0.166315
Gm14168	0.00236757	0.00503049	-1.08729	0.934506	0.00369133
Dlgap4	0.307009	0.249368	0.300002	0.0478675	0.24519
4930405A21Rik	0.00706206	0.00223817	1.65777	0.997739	0.00463646
Myl9	0.00257632	0.00416735	-0.693817	0.938062	0.00336585
Tgif2	0.0646321	0.0156366	2.04732	0.157056	0.0390724
5430405H02Rik	0.197788	0.165362	0.258326	0.249024	0.166754
Rab5if	3.21277	2.9486	0.123787	0.0399415	1.40574
Sla2	0.0012778	0.00192592	-0.591878	0.915709	0.00160053
Ndrg3	0.403506	0.355436	0.183	0.0132459	0.321549
Dsn1	0.0870804	0.094368	-0.11595	0.0319709	0.0868363
Soga1	0.0166266	0.0133351	0.318264	0.765719	0.0148684
Tldc2	0.00204137	0.00406939	-0.995278	0.912323	0.00305021
Samhd1	0.290012	0.260395	0.155414	0.0105461	0.243038
Rbl1	0.311437	0.486214	-0.642652	1.45145e-20	0.333678
Mroh8	0.00778569	0.00201316	1.95136	0.835315	0.00488334
Rpn2	2.1948	2.58354	-0.235256	1.02962e-13	1.21894
Manbal	0.448611	0.421246	0.0908009	0.000193189	0.36107
Src	0.268502	0.403814	-0.588758	2.17358e-16	0.288514
Gm14286	0.00887021	0.00789757	0.167559	0.885701	0.00834882
Blcap	0.196561	0.156246	0.331158	0.132593	0.162315
Nnat	0.0016753	0.00889038	-2.40783	0.643816	0.00526249
Platr27	0.0280855	0.0209029	0.426123	0.886719	0.0241929
Ctnnbl1	0.496114	0.477051	0.0565304	2.78523e-05	0.396459
Vstm2l	0.0132246	0.0264475	-0.999907	0.335938	0.0196209
Tti1	0.0867438	0.138401	-0.674018	0.000119998	0.106405
Rprd1b	0.72876	0.751743	-0.0447948	6.85521e-07	0.554008
2010009K17Rik	0.15373	0.116763	0.396814	0.405803	0.126717
Tgm2	0.579159	0.569362	0.024614	4.37274e-05	0.453781
D630003M21Rik	0.00890881	0.00324766	1.45583	0.927324	0.00605588
Lbp	0.0261639	0.0132662	0.97983	0.912177	0.0195032
Snhg17	0.271101	0.120691	1.16751	0.0037931	0.176914
Snhg11	0.00562547	0.00366213	0.619288	0.983073	0.00463257
Ralgapb	0.183439	0.297599	-0.698069	1.46423e-11	0.21447
Actr5	0.147993	0.10575	0.484878	0.551375	0.119269
Ppp1r16b	0.00860806	0.0101493	-0.237619	0.769739	0.00933467
Fam83d	0.0468246	0.024576	0.930016	0.735169	0.0350202
Dhx35	0.0667733	0.0747754	-0.163293	0.0700233	0.0683751
Gm826	0.00207677	0.000680772	1.6091	0.958573	0.00137758
Mafb	0.0367905	0.0307974	0.256521	0.887082	0.0332313
Gm14221	0.000617693	0.000570613	0.114378	0.981033	0.000593976
Top1	5.32348	5.69269	-0.0967406	1.07597e-05	1.87264
Plcg1	0.0729507	0.109363	-0.584132	0.00683122	0.0870993
Zhx3	0.136584	0.126418	0.111584	0.080978	0.123535
Gm16751	0.00960948	0.00478143	1.00702	0.989165	0.00716682
Lpin3	0.0608368	0.0498235	0.288117	0.395286	0.05384
Chd6	0.707608	0.494325	0.517491	0.96567	0.468384
Gm45447	0.00457589	0.00382497	0.258603	0.909201	0.00419157
Ptprt	0.00841598	0.000950751	3.14599	0.872698	0.00466553
Srsf6	2.22721	2.30265	-0.0480548	0.00158383	1.18317
Sgk2	0.00387098	0.0028714	0.430946	0.998179	0.0033654
Ift52	0.459772	0.399548	0.202552	0.0106458	0.357215
Mybl2	0.102778	0.12767	-0.312887	0.00907625	0.108993
Oser1	0.599118	0.509449	0.233901	0.00632026	0.440599
2900093K20Rik	0.169949	0.149991	0.180219	0.0663123	0.148357
Gdap1l1	0.000588002	0	19.1655	0.97757	0.000293915
Fitm2	0.108174	0.0850327	0.347266	0.483643	0.0921619
R3hdml	0.00654566	0.00451269	0.536552	0.982149	0.00551344
Hnf4aos	0.00598482	0.00396925	0.59244	0.982325	0.00496419
Hnf4a	1.86418	2.39936	-0.364112	7.12956e-22	1.13793
Ttpal	0.176951	0.207149	-0.227319	9.82608e-06	0.175594
Serinc3	5.27344	5.38833	-0.0310957	0.00878474	1.8454
0610039K10Rik	0.016217	0.00695602	1.22117	0.906051	0.0115094
Pkig	2.46017	2.56749	-0.0616018	0.000200275	1.25659
Gm16316	0.000637281	0.00282385	-2.14766	0.867917	0.00172847
Ada	0.130077	0.114664	0.181954	0.0658513	0.11542
Rims4	0.0110753	0.000653796	4.08235	0.520827	0.00583398
Ywhab	3.08409	3.80484	-0.302993	1.96385e-23	1.48836
Pabpc1l	0.0316423	0.0196348	0.688437	0.938735	0.0252983
Tomm34	0.429174	0.324827	0.40189	0.307283	0.319189
Stk4	0.532012	0.457153	0.218782	0.0259358	0.401533
Wfdc12	0.00180811	0	20.7861	0.955157	0.000903239
Wfdc15b	0.0383039	0.0058331	2.71515	0.373189	0.0217023
Matn4	0.00519241	0.00496112	0.0657397	0.998091	0.00506391
Sdc4	10.6192	6.8449	0.633569	3.19771e-74	2.25626
Sys1	1.52337	1.34823	0.176198	0.698714	0.889629
Gm14302	0.000760134	0.00132245	-0.798882	0.967269	0.00104071
Dbndd2	0.884459	0.801438	0.142204	0.0802663	0.611113
[truncated: 14,282 more rows]

## Sheet: Transit amplifying cell
Supplementary Table S6: Differential expression of genes (WT vs MycΔ2-540/Δ2-540)
Gene	Expression in TA cells Mean [normalised readcounts]		log2 Fold change WT vs MycΔ2-540/Δ2-540	P Value	Average log2 [Mean (Normalised readcounts)+1]
	Wildtype	MycΔ2-540/Δ2-540
Xkr4	0.00244883	0.00206081	0.248883	0.994423	0.00225226
Gm19938	0	0.00740273	-22.8196	0.589173	0.00368773
Mrpl15	3.37558	2.94946	0.194684	2.53662e-06	1.42481
Lypla1	1.21843	1.50146	-0.301338	1.94168e-18	0.856837
Tcea1	2.26483	2.13834	0.0829166	0.812112	1.16345
Atp6v1h	0.425956	0.372114	0.194961	0.00369388	0.335598
Rb1cc1	0.850285	0.873087	-0.03818	2.34553e-05	0.621464
4732440D04Rik	0.189971	0.137891	0.462253	0.761964	0.151553
St18	0.00152342	0.00213967	-0.490075	0.972697	0.00182982
Pcmtd1	0.508666	0.526274	-0.049096	6.16373e-06	0.417028
Gm26901	0.0487434	0.0671798	-0.462822	0.0731025	0.0563061
Gm30414	0.00222895	0.0151164	-2.76168	0.349984	0.00861486
Rrs1	0.755726	0.564086	0.421949	0.213453	0.505092
Adhfe1	0.00601811	0.00295163	1.0278	0.942171	0.00447368
2610203C22Rik	0.000217438	0.000238305	-0.132203	0.998863	0.000227846
Mybl1	0.0538783	0.0666539	-0.306984	0.0446946	0.0585018
Vcpip1	0.457869	0.515002	-0.169642	3.8403e-09	0.396196
1700034P13Rik	0.0161053	0.0140375	0.19825	0.787495	0.0149585
Sgk3	0.0847125	0.0687646	0.300908	0.242557	0.0739092
Mcmdc2	0.0021436	0.00280983	-0.390446	0.969356	0.0024736
Snhg6	0.792083	0.5242	0.595535	0.000180936	0.502424
Tcf24	0.00995061	0.0231936	-1.22087	0.245584	0.0164151
Cops5	1.98557	1.81164	0.132256	0.155965	1.06378
Cspp1	0.879159	0.919783	-0.0651695	4.30964e-07	0.641518
Arfgef1	1.3218	1.46689	-0.150249	6.17671e-09	0.872651
Sulf1	0	0	0	1	0
Slco5a1	0.00595645	0.000720569	3.04724	0.84335	0.00332955
Prdm14	0.00285554	0.00147871	0.949419	0.913511	0.00216454
Ncoa2	0.276065	0.307439	-0.15529	9.0184e-09	0.255926
Tram1	1.02218	1.07216	-0.068877	5.0627e-05	0.716383
Lactb2	0.314632	0.308138	0.0300875	9.27025e-05	0.271081
Xkr9	0.0370042	0.0340458	0.120212	0.330469	0.0349075
Trpa1	0	0	0	1	0
Kcnb2	0.000846679	0.00131972	-0.64035	0.94991	0.00108259
Terf1	0.900223	0.893915	0.0101439	0.000311754	0.640309
Sbspon	0.00229629	0.0138586	-2.5934	0.397101	0.00802854
Rpl7	47.6238	23.9553	0.991337	0	3.5506
Rdh10	0.11341	0.116037	-0.0330324	0.0275877	0.108605
Stau2	0.190808	0.221098	-0.212571	6.34273e-07	0.187191
Ube2w	0.273699	0.294855	-0.107412	2.16421e-08	0.250162
Eloc	2.34032	2.29563	0.0278154	0.501705	1.19933
Tmem70	1.21004	0.821693	0.558377	3.92441e-11	0.696388
Ly96	0.184141	0.234611	-0.349462	1.47794e-08	0.189887
Jph1	0.0045504	0.00345338	0.397983	0.943612	0.00399376
Pkhd1	0.00308669	0	21.5576	0.796911	0.00154097
Mcm3	0.779559	0.847619	-0.120758	8.74195e-06	0.595132
Paqr8	0.0118004	0.00954062	0.306681	0.862436	0.0106134
Tram2	0.0375383	0.0216375	0.794831	0.933985	0.0291288
Tmem14a	0.123247	0.166018	-0.429785	8.67126e-07	0.134909
Gsta3	0.0572801	0.320007	-2.482	9.85033e-31	0.166668
Gm28836	0	0.000324773	-18.3091	0.976065	0.00016236
Khdc1a	0	0.00273608	-21.3837	0.787147	0.00136617
Gm29107	0.0124803	0.0046371	1.42835	0.789765	0.0085147
Ogfrl1	0.0171575	0.00732064	1.2288	0.791818	0.012153
B3gat2	0.0299231	0.0583585	-0.963686	0.0152499	0.0431016
Smap1	2.35761	2.43475	-0.0464476	0.000373142	1.22259
Sdhaf4	0.68404	0.73293	-0.0995949	2.46635e-07	0.535504
Fam135a	0.401037	0.516222	-0.364256	5.32057e-17	0.376717
Col9a1	0.00256565	0.00298092	-0.216435	0.921732	0.00276942
Lmbrd1	0.399878	0.42238	-0.0789834	2.63721e-07	0.344358
Phf3	1.01034	0.980055	0.0439119	0.000100065	0.690715
Ptp4a1	0.00654593	0.0218321	-1.73778	0.238254	0.0140609
Ptp4a1-1	0.00912552	0.025232	-1.46728	0.179153	0.0170015
4931428L18Rik	0.000794587	0	19.5998	0.977188	0.000397136
Gm37724	0.00268037	0.00486189	-0.859083	0.80737	0.00376345
Prim2	0.279489	0.256567	0.123457	0.00715554	0.237422
Rab23	0.0402751	0.0578265	-0.521843	0.0485884	0.0478507
Bag2	0.0711958	0.0547049	0.380122	0.823924	0.0610183
Zfp451	0.276919	0.270776	0.0323676	0.00108431	0.242039
Dst	0.126904	0.104179	0.284674	0.372242	0.109288
Gm26788	0.00158401	0.00358344	-1.17776	0.901172	0.0025799
Gm37233	0.035298	0.0546082	-0.62953	0.057111	0.0439293
Ccdc115	0.516328	0.437986	0.237403	0.240933	0.389768
Imp4	1.22379	0.842352	0.538864	2.19882e-09	0.705129
Ptpn18	0.609774	0.564409	0.111535	0.00774701	0.461801
Gm28417	0.00540801	0.00519048	0.0592312	0.849952	0.00528525
Arhgef4	0.00503592	0.00464653	0.116102	0.918698	0.00482953
Gm38336	0.00487008	0.00431819	0.173517	0.942718	0.00458358
Fam168b	0.514293	0.617857	-0.264683	1.99079e-17	0.448026
Plekhb2	0.528569	0.697145	-0.399368	3.66529e-21	0.47664
Hs6st1	0.296181	0.338455	-0.192489	8.74322e-10	0.275469
Gm33280	0	0	0	1	0
Uggt1	0.527332	0.627247	-0.25032	6.96099e-16	0.455206
Neurl3	0.479016	0.50967	-0.0894886	7.43511e-08	0.401634
Arid5a	0.0181159	0.0438713	-1.27603	0.0273254	0.030445
4930403P22Rik	0.0060816	0.0111385	-0.873032	0.665855	0.00857006
Kansl3	0.452262	0.4245	0.0913944	0.000390432	0.363471
Lman2l	0.183501	0.183242	0.00204325	0.0445006	0.168368
Cnnm4	0.788796	0.883557	-0.163671	1.73902e-11	0.607353
Cnnm3	0.154198	0.177524	-0.203231	0.000683059	0.15341
Ankrd23	0.0210555	0.00988649	1.09067	0.816743	0.0153374
Ankrd39	0.178057	0.139193	0.355248	0.186996	0.147094
Sema4c	0.024687	0.0268984	-0.123767	0.680807	0.0254651
D430040D24Rik	0.00291373	0.00444632	-0.609745	0.804165	0.00367298
Fam178b	0.00168816	0.00158427	0.0916289	0.971655	0.00163488
Cox5b	23.5267	19.2859	0.286752	1.20472e-38	3.10484
Actr1b	0.486871	0.490282	-0.0100732	8.12819e-06	0.39782
Tmem131	0.519187	0.945319	-0.864547	6.79202e-61	0.5418
Gm38115	0.0398905	0.0652277	-0.70944	0.0219618	0.051152
Vwa3b	0.0027067	0.00793154	-1.55106	0.647718	0.00530165
Inpp4a	0.130885	0.161488	-0.303125	2.87036e-05	0.136352
Coa5	0.441043	0.474455	-0.105354	4.96803e-09	0.376828
Unc50	0.845955	0.83624	0.0166636	0.0167013	0.610358
Mgat4a	1.42464	1.69144	-0.247648	1.22338e-16	0.93788
2010300C02Rik	0.366297	0.390013	-0.0905058	1.77448e-07	0.320709
Tsga10	0.0184257	0.0160806	0.196397	0.632827	0.0171054
Lipt1	0.107291	0.0668529	0.68247	0.37646	0.0833149
Mitd1	0.671028	0.58497	0.198009	0.168806	0.487002
Mrpl30	4.83492	3.39119	0.511702	9.45455e-53	1.62173
Txndc9	1.32603	1.14407	0.212936	0.119689	0.803435
Eif5b	3.29041	3.41131	-0.0520582	0.00184274	1.47028
Rev1	0.139204	0.0857055	0.699739	0.712147	0.10628
Pdcl3	1.00631	1.05934	-0.0740974	1.01774e-06	0.709342
Npas2	0.0715345	0.125077	-0.806106	7.05431e-07	0.0934716
Rpl31	21.5486	14.6986	0.551913	8.58852e-160	2.93462
Tbc1d8	0.0326959	0.034789	-0.0895226	0.351091	0.0331852
Cnot11	0.315894	0.302928	0.0604642	0.00231672	0.269565
Gm15832	0.00475537	0.0123857	-1.38105	0.577827	0.00852687
Rnf149	0.312022	0.482284	-0.628235	1.37721e-21	0.332577
Map4k4	0.501126	0.705611	-0.4937	1.68997e-27	0.47007
Il18r1	0	0	0	1	0
Slc9a4	0.0026675	0.00245047	0.122425	0.992284	0.00255571
Slc9a2	0.117168	0.140057	-0.257436	0.000167459	0.120938
Gm37915	0.0118096	0.0049847	1.24438	0.806656	0.00835635
Mfsd9	0.0604345	0.0491821	0.297239	0.552867	0.0533448
Tmem182	0.00823594	0.00847702	-0.0416238	0.839928	0.00832175
Mrps9	1.60744	1.25037	0.362417	6.33289e-08	0.884732
Tgfbrap1	0.123118	0.136774	-0.151749	0.00150637	0.122151
8430432A02Rik	0.00462755	0.00258248	0.841492	0.87168	0.00359801
AI597479	0.110874	0.112249	-0.0177759	0.071715	0.105766
Fhl2	0.415629	0.700147	-0.752362	2.78878e-37	0.439144
Nck2	0.274011	0.299817	-0.129851	5.18734e-06	0.252197
Gm29155	0.000287096	0.000681336	-1.24683	0.974916	0.000484079
Uxs1	0.268546	0.220066	0.28723	0.236139	0.218388
Tpp2	0.747921	0.773336	-0.0482103	6.53163e-07	0.565645
Mettl21c	0.000737731	0.00460276	-2.64133	0.8301	0.00266483
Gm8251	0.0512867	0.0595989	-0.216702	0.346212	0.0539526
Tex30	0.600044	0.610866	-0.0257891	6.03046e-05	0.473401
Poglut2	0.0936617	0.0944217	-0.0116605	0.0906631	0.0898788
Bivm	0.0730795	0.07794	-0.0928974	0.12637	0.0727922
Ercc5	0.160746	0.169881	-0.0797447	0.00111436	0.152983
Gulp1	0.00124922	0	20.2526	0.90894	0.00062422
Wdr75	0.618119	0.52382	0.238811	0.123657	0.451242
Slc40a1	0.152911	0.0398316	1.94071	5.34225e-05	0.0906746
Dnah7b	0.00438281	0.0109354	-1.31908	0.60258	0.00762466
Slc39a10	0.161666	0.145583	0.151173	0.0529685	0.142885
Gm28151	0.0082671	0.00572745	0.529487	0.940718	0.00697211
4933411E06Rik	0.00245692	0.00364738	-0.570011	0.920481	0.00304733
Tmeff2	0	0	0	1	0
Gm28322	0	0	0	1	0
Gm29325	0.00120435	0.00125456	-0.0589167	0.948936	0.0012287
Nabp1	0.0665925	0.0886065	-0.412051	0.0245536	0.0746837
Myo1b	0.335515	0.563046	-0.746875	6.36514e-30	0.367977
Gm29453	0.00356519	0.00617069	-0.791452	0.735692	0.00485529
Gm28323	0.00642751	0.00673432	-0.0672711	0.822894	0.00655934
Stat4	0	0.000511958	-18.9657	0.952152	0.000255913
Gm31812	0.0074744	0.0121254	-0.698002	0.764904	0.00974954
Stat1	0.650305	0.423895	0.617409	0.773153	0.427178
Gls	1.55673	2.0494	-0.396682	3.34521e-29	1.02684
Nab1	0.445483	0.437665	0.0255445	0.00108553	0.365732
Nemp2	0.0297794	0.0282259	0.0772935	0.569994	0.0285898
Mfsd6	0.283345	0.355286	-0.326424	2.7072e-13	0.276741
Gm29670	0.00191195	0.00140413	0.445368	0.99564	0.00165663
Inpp1	0.104642	0.0708676	0.56227	0.733394	0.0839954
Hibch	0.455441	0.370467	0.297918	0.477419	0.34523
1700019D03Rik	0.129146	0.0528185	1.28989	0.0451745	0.0864663
Pms1	0.192967	0.184526	0.0645295	0.0172681	0.172893
Ormdl1	0.423956	0.445195	-0.070524	6.76499e-07	0.360842
Osgepl1	0.300874	0.289376	0.0562168	0.000716814	0.258597
Asnsd1	1.08502	0.908556	0.256074	0.31286	0.690563
Dnah7a	0	0	0	1	0
Stk17b	0.466477	0.40777	0.194051	0.0788477	0.362435
Hecw2	0.00235141	0.00026867	3.12961	0.978285	0.00130864
Ccdc150	0.00248238	0.00062028	2.00073	0.933772	0.0015497
Gtf3c3	0.19587	0.195806	0.000464622	0.00793107	0.178847
Pgap1	0.14123	0.348406	-1.30273	5.84477e-31	0.215515
Ankrd44	0.0606223	0.0699588	-0.206657	0.0743865	0.0632379
Sf3b1	4.12188	4.99946	-0.278471	1.19557e-32	1.7126
Coq10b	0.212722	0.403262	-0.922745	7.90561e-32	0.265834
Hspd1	15.4119	10.3867	0.56931	1.24684e-101	2.61523
Hspe1	15.7952	12.1412	0.379577	1.45776e-49	2.69842
Mob4	1.15353	1.67858	-0.541185	4.22663e-45	0.876198
Rftn2	0.0169297	0.0317352	-0.906528	0.238414	0.024015
Gm10561	0.00104407	0.00727708	-2.80114	0.527988	0.00414713
Mars2	0.177393	0.17232	0.0418575	0.0174988	0.161144
Boll	0.00184868	0.00456862	-1.30526	0.829473	0.00320259
Plcl1	0.000210099	0.00354441	-4.0764	0.785986	0.00187411
Satb2	0.118211	0.16797	-0.506844	2.66925e-05	0.133499
9130024F11Rik	0.11323	0.108713	0.0587277	0.134962	0.105233
4930558J18Rik	0.0277678	0.0306922	-0.144461	0.433154	0.0288099
1700066M21Rik	0.0793378	0.0745146	0.0904861	0.177106	0.0741084
Tyw5	0.114062	0.132389	-0.214957	0.00200178	0.116171
Maip1	0.719183	0.682894	0.0746957	0.00283785	0.531182
Spats2l	0.0313049	0.0365518	-0.223555	0.306823	0.0333623
Kctd18	0.0440824	0.0515882	-0.226839	0.173032	0.04672
Sgo2a	0.746623	0.758998	-0.0237162	0.00118503	0.561215
Aox2	0.0015544	0.00297085	-0.934514	0.992912	0.00225982
Bzw1	5.81311	5.80281	0.00255804	0.434001	1.91809
Clk1	1.00308	0.964604	0.0564338	0.0653374	0.684989
Ppil3	0.586128	0.53592	0.129197	0.00748483	0.445213
Nif3l1	0.27655	0.236411	0.226243	0.0476964	0.228187
Orc2	0.363044	0.41517	-0.193554	2.89979e-09	0.328485
Gm15834	0.0272055	0.0269658	0.0127693	0.75435	0.0267253
Fam126b	0.298529	0.320072	-0.100529	6.2024e-06	0.269459
Ndufb3	4.57171	4.21708	0.116489	0.0178605	1.68482
Flacc1	0.120754	0.0859596	0.490341	0.80663	0.0982329
Cflar	0.536588	0.482878	0.152156	0.00379273	0.411775
Casp8	1.01648	1.18834	-0.225356	3.81879e-12	0.742249
Trak2	0.135504	0.192684	-0.507897	7.50785e-09	0.151641
Stradb	0.184517	0.180571	0.0311833	0.00248823	0.167667
Tmem237	0.0629679	0.0779166	-0.307314	0.0705185	0.0680475
G730003C15Rik	0.0614692	0.0568222	0.113409	0.405441	0.0574602
Mpp4	0.00326632	0.00347388	-0.0888815	0.969436	0.00336443
Als2	0.0257666	0.0525742	-1.02885	0.0137454	0.0383395
Cdk15	0	0	0	1	0
Fzd7	0.125222	0.194103	-0.632332	3.47719e-08	0.147688
Sumo1	3.2733	3.58516	-0.13129	2.57365e-07	1.48761
Nop58	2.9223	2.6197	0.157702	0.0127383	1.32654
Bmpr2	0.289065	0.31231	-0.111587	7.51366e-07	0.262853
Fam117b	0.434893	0.377585	0.203858	0.0787392	0.340711
Ica1l	0.00570432	0.0185758	-1.7033	0.363257	0.0120468
Wdr12	0.775027	0.424378	0.868898	2.21173e-13	0.463775
Carf	0.0812582	0.0726253	0.162042	0.41288	0.0741173
Nbeal1	0.54416	0.674469	-0.309722	1.17774e-15	0.474988
Cyp20a1	0.166172	0.147054	0.176324	0.0521758	0.145462
Abi2	0.0220799	0.0199198	0.148533	0.793782	0.0207818
Raph1	0.639981	0.887808	-0.472219	1.41403e-25	0.56505
Pard3b	0.330793	0.327445	0.0146759	0.00328647	0.284515
Pard3bos1	0.0212823	0.021867	-0.0391004	0.646068	0.0213452
Nrp2	0.000433813	0	18.7267	0.954395	0.000216859
Ino80d	0.589	0.715018	-0.279712	3.48777e-16	0.501264
Ino80dos	0.0678651	0.0695805	-0.0360145	0.230734	0.066464
Gm20342	0.140271	0.17433	-0.313608	0.000476308	0.145982
Ndufs1	1.42844	1.29782	0.138348	0.564148	0.859606
Eef1b2	33.9744	15.9846	1.08776	0	3.19346
Adam23	0	0	0	1	0
Fastkd2	0.636829	0.455459	0.483584	0.0292162	0.434041
Klf7	0.260903	0.225365	0.211251	0.0880257	0.217534
Creb1	0.647624	0.820007	-0.34048	4.47311e-17	0.549087
Mettl21a	0.0739828	0.0385777	0.939425	0.325463	0.0546131
2810408I11Rik	0.326988	0.288431	0.181012	0.0229792	0.268168
Ccnyl1	0.0880912	0.126665	-0.523952	9.05276e-05	0.101844
Fzd5	1.21413	1.86046	-0.615732	1.28705e-43	0.922921
Plekhm3	0.0274753	0.0153467	0.840208	0.900123	0.0211673
D630023F18Rik	0.00448286	0.00208398	1.10508	0.970853	0.00327733
Idh1	0.992416	1.30066	-0.39023	1.47812e-27	0.761273
Pikfyve	0.187504	0.237535	-0.341217	1.59613e-06	0.192488
Map2	0.00248818	0.00216717	0.199277	0.946827	0.00232496
Unc80	0	0	0	1	0
Rpe	0.513126	0.68479	-0.416351	2.813e-20	0.467909
Kansl1l	0.112695	0.135988	-0.271057	0.000338052	0.117144
Acadl	1.30305	2.05297	-0.655815	1.09944e-53	0.975175
Lancl1	0.29141	0.253977	0.198354	0.0733739	0.241027
Cps1	8.67185	16.6182	-0.938349	1.12347e-228	2.56907
Ikzf2	0.0312425	0.0108098	1.53117	0.391621	0.0207581
Bard1	0.241869	0.216502	0.159844	0.0281416	0.206298
Abca12	0.00080271	0.00908751	-3.50093	0.671053	0.00492443
Atic	1.66309	1.182	0.492633	4.44982e-14	0.879866
Fn1	0.00185551	0.000511771	1.85824	0.932786	0.00118271
Mreg	0.160957	0.176534	-0.133266	0.000325303	0.155909
Pecr	0.316125	0.107958	1.55002	1.33316e-11	0.188605
Xrcc5	0.214276	0.138587	0.628682	0.353712	0.161968
March4	0	0	0	1	0
Smarcal1	0.0932183	0.0925466	0.0104344	0.092594	0.0888186
Rpl37a	67.6794	34.6363	0.966432	0	3.90141
Cxcr2	0.00183854	0.00169345	0.118595	0.925113	0.00176444
Arpc2	7.30398	8.51518	-0.221355	5.13036e-19	2.18481
Gpbar1	0	0	0	1	0
Aamp	1.93909	1.58177	0.293841	1.15299e-10	1.01329
Pnkd	1.63318	1.54341	0.0815657	0.703583	0.950849
Tmbim1	0.539394	0.500814	0.107063	0.00019059	0.418698
Gm29358	0.00746831	0.011037	-0.56349	0.728855	0.00920853
Catip	0.000198529	0	17.599	0.977188	9.92545e-05
Slc11a1	0	0.00107175	-20.0315	0.952152	0.000535588
Ctdsp1	0.37396	0.441113	-0.238265	8.37182e-14	0.341556
Vil1	2.10673	2.28878	-0.11957	7.42159e-09	1.16204
Usp37	0.272277	0.2791	-0.0357097	0.00142183	0.243482
Cnot9	0.326266	0.331958	-0.024952	8.70861e-06	0.284509
Plcd4	0.000749662	0.000623669	0.265459	0.997753	0.000686428
Zfp142	0.062846	0.0765399	-0.284391	0.0904906	0.0673512
Bcs1l	0.37072	0.188897	0.972732	7.15699e-06	0.244181
Rnf25	0.117833	0.108795	0.115134	0.128289	0.107333
Stk36	0.00188134	0.000915168	1.03965	0.98053	0.00139716
Ttll4	0.136536	0.125552	0.120994	0.0748559	0.12313
Cyp27a1	0.041991	0.0223601	0.909154	0.754235	0.0316236
Prkag3	0.00168221	0.000234587	2.84216	0.978285	0.000957676
Wnt6	0.00751604	0.0101566	-0.434371	0.663773	0.00879665
Wnt10a	0	0	0	1	0
Cdk5r2	0.000196356	0.00120735	-2.62029	0.998863	0.000701479
Fev	0.000295766	0.00064734	-1.13007	0.974943	0.000471426
Cryba2	0.000223835	0	17.7721	0.977188	0.000111905
Cfap65	0.00307665	0.00446781	-0.538205	0.899075	0.00376489
Ihh	0.260351	0.326869	-0.328253	2.87985e-08	0.257106
Nhej1	0.14981	0.151411	-0.015333	0.0067939	0.140292
Slc23a3	0.274244	0.211241	0.37657	0.564069	0.216999
Cnppd1	0.414726	0.328467	0.336408	0.10073	0.315481
Retreg2	0.539185	0.496639	0.118581	0.024431	0.417237
Zfand2b	0.798483	0.704514	0.180632	0.0921948	0.560112
Abcb6	0.189274	0.203649	-0.105607	0.000892869	0.17935
Atg9a	0.145862	0.140784	0.0511168	0.00799316	0.133937
Ankzf1	0.256634	0.17729	0.533602	0.918153	0.195826
Glb1l	0.0149234	0.0152812	-0.0341766	0.733419	0.0149894
Stk16	1.58302	1.5894	-0.00580395	0.0233815	0.950193
Tuba4a	1.45508	1.36803	0.08899	0.640578	0.880109
Dnajb2	0.113191	0.159185	-0.491937	1.37307e-05	0.127474
Ptprn	0.00219225	0	21.064	0.90894	0.00109493
Resp18	0.0024707	0.000377268	2.71125	0.932706	0.00142242
Dnpep	1.07088	0.878532	0.285632	0.353904	0.679233
Speg	0.00061871	0.000295033	1.06838	0.99889	0.000456754
Gmppa	0.317217	0.275035	0.205854	0.0418015	0.259248
Chpf	0.0174981	0.0168776	0.0520831	0.823363	0.0170418
Obsl1	0.000964878	0.00198158	-1.03824	0.902273	0.00147202
Tmem198	0.00232057	0	21.146	0.93164	0.00115894
Stk11ip	0.0373557	0.0403301	-0.110528	0.307022	0.0381065
Epha4	0.17523	0.411446	-1.23145	9.20505e-30	0.253039
Sgpp2	0.659674	0.811387	-0.298637	7.84873e-16	0.550357
Gm28410	0.00162119	0.00360099	-1.15134	0.854	0.0026072
Farsb	1.20638	1.0673	0.176707	0.23806	0.758798
5730419F03Rik	0.00102019	0.00264362	-1.37368	0.923649	0.0018299
Acsl3	0.658112	0.600328	0.132581	0.0819331	0.487944
Utp14b	0.160776	0.174949	-0.121882	0.000714891	0.155157
Scg2	0.00177705	0.00275826	-0.634269	0.971574	0.00226497
Ap1s3	0.0524262	0.0576912	-0.138064	0.0826662	0.0535933
Wdfy1	0.0777911	0.110857	-0.511026	0.000957596	0.0900229
Mrpl44	0.659211	0.525664	0.326599	0.541044	0.464386
Serpine2	0.0127351	0.00960534	0.406903	0.795644	0.0111071
Cul3	1.42581	1.5375	-0.108805	3.68652e-06	0.908673
1700016L21Rik	0	0	0	1	0
Dock10	0	0.000540805	-19.0448	0.976065	0.00027033
Irs1	0.0114913	0.00763932	0.589025	0.841448	0.00951803
Rhbdd1	0.0786344	0.0835512	-0.0874995	0.00895963	0.0779698
Gm28940	0.00348744	0.00302329	0.206048	0.899447	0.00325005
Col4a4	0.00410279	0.00122706	1.7414	0.913299	0.00266035
C430014B12Rik	0.025341	0.029443	-0.21645	0.437821	0.0270215
Mff	0.891112	0.899503	-0.0135209	0.00154322	0.639378
Gm28941	0.00467342	0.000708668	2.72129	0.910016	0.00268547
Tm4sf20	5.87708	6.72388	-0.194195	3.63621e-13	1.98625
Agfg1	0.510477	0.490063	0.0588813	0.000136066	0.405622
A030005L19Rik	0.00295245	0.000960293	1.62036	0.912222	0.00195396
Slc19a3	0	0	0	1	0
Ccl20	0.0566668	0.0208121	1.44508	0.616596	0.037859
Sphkap	0	0.00135739	-20.3724	0.976065	0.000678236
Pid1	0.001775	0.000625966	1.50366	0.979407	0.0011996
Dner	0.000541595	0	19.0469	0.977188	0.000270724
Trip12	0.547255	0.689058	-0.332412	1.48327e-18	0.480327
Fbxo36	0.181681	0.102643	0.823782	0.119458	0.132324
Sp110	0.0249464	0.00977144	1.35219	0.883746	0.0171822
Sp140	0.0307914	0.0129719	1.24713	0.803945	0.0216077
Sp100	0.0227446	0.0212235	0.0998653	0.889915	0.0217456
Cab39	1.04092	1.24956	-0.263559	1.6955e-15	0.762067
Itm2c	0.247153	0.269751	-0.126228	6.61464e-07	0.229842
4933407L21Rik	0	0	0	1	0
Gm28884	0.00312997	0.00571537	-0.868697	0.828428	0.00441209
Gpr55	0.0340699	0.0467649	-0.45693	0.116729	0.0396034
2810459M11Rik	0.182417	0.206585	-0.179496	3.15619e-05	0.177677
Psmd1	1.87324	1.94045	-0.0508581	0.00403393	1.067
Armc9	0.0364398	0.0368907	-0.0177438	0.416928	0.036009
B3gnt7	0.0354378	0.0306941	0.207326	0.533856	0.0325284
Gm28626	0	0.000326169	-18.3153	0.976065	0.000163058
Ncl	15.6471	9.4397	0.729081	4.34885e-99	2.57893
C130036L24Rik	0.0927631	0.0792076	0.227912	0.535599	0.0824682
Ptma	93.8652	92.3329	0.0237445	0.439198	4.54431
Pde6d	0.301466	0.319894	-0.0855979	6.79839e-07	0.270522
Cops7b	0.165815	0.195459	-0.237296	3.73022e-07	0.165975
Nppc	0.00322014	0.00171288	0.910698	0.970853	0.00246319
Dis3l2	0.119078	0.138491	-0.217883	0.000633371	0.121105
Gm29055	0.00964639	0.00987046	-0.0331281	0.770511	0.00971111
Alppl2	0.0895396	0.0140569	2.67125	0.0126056	0.0498571
Alpi	0.11231	0.0379417	1.56563	0.163261	0.0718392
Akp3	0.00111141	0.000656391	0.759758	0.974969	0.000883482
Ecel1	0	0.000797124	-19.6044	0.928283	0.000398403
Eif4e2	2.47717	2.06656	0.261466	8.02154e-09	1.18339
Efhd1	0.00135018	0	20.3647	0.93164	0.000674633
Gigyf2	0.714173	0.763231	-0.0958479	3.82318e-07	0.553039
Kcnj13	0.0063583	0.0120514	-0.922488	0.639235	0.00915877
Snorc	0.000584082	0.000392047	0.575143	0.978311	0.00048794
Ngef	0.167963	0.165895	0.0178725	0.00409257	0.154376
Neu2	0.0188421	0.0125676	0.584249	0.916543	0.0155781
Inpp5d	0.00194245	0.00309262	-0.670953	0.900044	0.00251421
Atg16l1	0.207485	0.200745	0.0476378	0.00344967	0.185741
Sag	0.00667624	0.00229233	1.54222	0.73602	0.00447188
Dgkd	0.310746	0.377437	-0.280499	1.29967e-12	0.29541
Usp40	0.268093	0.30012	-0.162804	1.48317e-06	0.249986
Gm20528	0.0229639	0.00933835	1.29813	0.77667	0.0159996
Ugt1a7c	0.0864819	0.162563	-0.910531	1.18926e-09	0.116786
Ugt1a6b	0.000955647	0.00120439	-0.333757	0.97382	0.00107943
Ugt1a6a	0.0791171	0.0489265	0.693374	0.556563	0.0619552
Ugt1a5	0.00424454	0.00603034	-0.506631	0.713447	0.00512389
Ugt1a2	0.00059307	0.0025287	-2.09212	0.94991	0.0015592
Dnajb3	0.0462703	0.0145567	1.6684	0.29391	0.0298418
Ugt1a1	0.0502099	0.0176138	1.51127	0.428428	0.0332253
Mroh2a	0.0101652	0.0204526	-1.00864	0.373015	0.0151801
Hjurp	2.06442	1.91731	0.10665	0.88916	1.09526
Spp2	0.0178328	0.00519147	1.78032	0.680721	0.0114269
Gm29538	0.00299039	0.00204056	0.551369	0.99445	0.00251221
Arl4c	0.0442054	0.0504694	-0.191185	0.20966	0.0462467
1700067G17Rik	0.00538455	0.00210906	1.35222	0.983525	0.00373847
Sh3bp4	0.128709	0.130563	-0.0206338	0.00925662	0.121895
Agap1	0.450957	0.476367	-0.0790826	3.38623e-08	0.380904
Gm28499	0.00210344	0.000637116	1.72312	0.979354	0.00136907
Ackr3	0.0115982	0.0121277	-0.064395	0.876065	0.0117931
Gm28723	0.00679579	0.00296475	1.19673	0.894474	0.00486658
Cops8	0.590294	0.560025	0.0759429	0.00185029	0.45431
Mlph	0.24073	0.283618	-0.236534	4.75397e-08	0.232691
Prlh	0.00109379	0.00220693	-1.01271	0.903428	0.00164885
Rab17	0.572223	0.414838	0.464029	0.690232	0.399753
Lrrfip1	0.344309	0.280016	0.298196	0.211799	0.271377
Ramp1	0.0397693	0.0144574	1.45985	0.671664	0.0266764
Ube2f	0.511386	0.603964	-0.240051	5.84511e-12	0.442752
Scly	0.261152	0.211835	0.301947	0.0590288	0.212081
Erfe	0.151912	0.163307	-0.104343	0.004626	0.146345
Ilkap	1.01548	1.11093	-0.129603	1.58233e-08	0.723993
Hes6	1.1491	1.29834	-0.176161	1.70094e-09	0.798619
Per2	0.0391689	0.0545432	-0.477689	0.0926362	0.0457645
Traf3ip1	0.170139	0.264962	-0.639073	4.41873e-12	0.196082
Asb1	0.018398	0.030825	-0.744552	0.259204	0.0242952
Hdac4	0.289717	0.431132	-0.573487	3.71209e-20	0.306444
Ndufa10	5.22867	4.38689	0.253247	3.5062e-16	1.75657
Cops9	3.61662	3.16703	0.191512	2.45314e-06	1.47843
Gpc1	0.00164577	0.0115387	-2.80964	0.544533	0.0065585
Dusp28	0.160428	0.117154	0.453511	0.59708	0.129787
5033417F24Rik	0.00246029	0.00212582	0.210803	0.947695	0.00229042
Rnpepl1	0.585794	0.551996	0.0857366	0.00234177	0.450314
9430060I03Rik	0.0397565	0.028795	0.465375	0.953701	0.0336874
Capn10	0.177128	0.14084	0.330735	0.104227	0.147421
Gpr35	0.133976	0.132866	0.0119968	0.0105471	0.12524
Aqp12	0.00510181	0.00259623	0.974591	0.992792	0.00384085
Kif1a	0	0	0	1	0
Agxt	0.0180042	0.0167197	0.10678	0.631229	0.0172128
Mab21l4	0.0936156	0.0646682	0.533691	0.750825	0.0760762
Sned1	0.0283005	0.00932112	1.60225	0.527002	0.0185927
Mterf4	0.335865	0.227136	0.564323	0.483937	0.247131
Gm28535	0.00272012	0.00528494	-0.958216	0.895163	0.00399372
Pask	0.0543101	0.0671298	-0.305735	0.10657	0.0589296
Ppp1r7	1.10233	0.990873	0.153789	0.977723	0.715811
Ano7	0.016819	0.00752221	1.16087	0.882013	0.0120866
Hdlbp	2.36571	2.21331	0.0960646	0.556371	1.19047
Sept2	0.103058	0.129556	-0.330123	0.000397445	0.109956
Farp2	0.192951	0.121966	0.661759	0.412259	0.145756
Stk25	1.03725	0.886188	0.227074	0.710087	0.673078
Bok	0.471028	0.278829	0.756433	0.00230037	0.315953
Thap4	0.653599	0.587286	0.154341	0.0174448	0.48249
Atg4b	0.31671	0.25283	0.324997	0.177644	0.250271
Dtymk	2.69003	2.93126	-0.123896	1.57543e-06	1.3373
Ing5	0.400075	0.338922	0.23932	0.082993	0.314195
D2hgdh	0.109958	0.0902945	0.284244	0.376351	0.0953851
Gal3st2	0.0265505	0.00161974	4.0349	0.279313	0.0139113
Gal3st2b	0.00125116	0.00124476	0.00740425	0.951071	0.00124718
Gal3st2c	0.003158	0.000330216	3.25752	0.909989	0.00174159
Fam174a	0.230247	0.168494	0.450487	0.836065	0.181465
Panct2	0	0	0	1	0
D1Ertd622e	0.299309	0.273476	0.13022	0.00599729	0.251791
Ppip5k2	0.840072	0.9699	-0.207323	5.39526e-14	0.643894
Gin1	0.324316	0.298816	0.118145	0.00217016	0.271174
Pam	0.0872882	0.0659761	0.403845	0.970666	0.0737888
B230216N24Rik	0.0168431	0.0159102	0.0822036	0.781659	0.0162439
Rnf152	0.357927	0.336358	0.0896682	0.00223977	0.297953
Gm17634	0.093283	0.068648	0.442397	0.828872	0.0777897
Pign	0.177865	0.22392	-0.332207	2.96153e-07	0.182881
Gm28404	0.00664519	0.00507597	0.388626	0.923742	0.00584317
Relch	0.578201	0.580892	-0.00669877	0.00137978	0.457138
Tnfrsf11a	0.510733	0.655979	-0.36108	1.95617e-18	0.458494
Gm7160	0.0274997	0.0214927	0.35557	0.901158	0.0241967
Zcchc2	0.14301	0.131156	0.124828	0.0631699	0.128453
Phlpp1	0.136039	0.145788	-0.0998474	0.0035232	0.13182
Bcl2	0.146207	0.298079	-1.02768	1.71191e-22	0.198672
Kdsr	0.609494	0.460603	0.404088	0.281449	0.427385
Vps4b	1.67146	1.45886	0.19626	0.0394214	0.941162
Serpinb5	0.0820124	0.149331	-0.864596	5.50609e-07	0.109001
Dsel	0.0341656	0.0141169	1.27513	0.573277	0.0238066
Tsn	3.06318	2.89551	0.0812116	0.264104	1.3809
Nifk	0.973682	0.727466	0.420572	0.000772166	0.613278
Clasp1	0.202976	0.230783	-0.185232	2.9688e-06	0.196224
2900060B14Rik	0.07671	0.0650866	0.237054	0.0892592	0.0684831
Tfcp2l1	0.125488	0.135459	-0.110309	0.00247311	0.122627
Inhbb	0	0	0	1	0
Ralb	0.498329	0.576071	-0.209148	1.47687e-12	0.429643
Gm27184	0.0139684	0.024951	-0.836932	0.505126	0.0192583
Tmem185b	0.156096	0.156094	2.47653e-05	0.013221	0.145048
Epb41l5	0.213504	0.23445	-0.135016	2.1492e-05	0.202069
Ptpn4	0.175453	0.160195	0.131256	0.0120105	0.155121
Tmem177	0.127858	0.11065	0.208535	0.304149	0.112633
Tmem37	0.565982	0.425413	0.411893	0.370278	0.401487
Dbi	26.6056	28.4639	-0.0974066	1.20206e-13	3.35059
3110009E18Rik	0.176098	0.144805	0.282266	0.28953	0.148718
Steap3	0.341777	0.23056	0.567915	0.392455	0.250732
Insig2	0.336909	0.35748	-0.0855048	6.16226e-06	0.297995
Ccdc93	0.146224	0.131028	0.158308	0.119665	0.1298
Ddx18	1.62416	1.44955	0.164091	0.225854	0.930333
Actr3	3.73974	4.14934	-0.149945	9.19745e-10	1.59743
Slc35f5	0.202878	0.18964	0.0973498	0.0121556	0.179184
Gpr39	0.0510184	0.0541337	-0.0855102	0.354914	0.0512394
Lypd1	0.0041232	0.00192573	1.09836	0.914349	0.0030193
Nckap5	0.0263322	0.0444869	-0.756552	0.074362	0.0347586
Mgat5	0.514394	0.75408	-0.551845	5.55308e-29	0.48848
Tmem163	0.00213365	0.00144084	0.566413	0.948856	0.00178559
2900009J06Rik	0.0246432	0.00943125	1.38567	0.588156	0.0168657
Ccnt2	0.493054	0.581964	-0.239182	4.90855e-11	0.429745
Rab3gap1	0.465311	0.427493	0.122294	0.00103954	0.368993
Zranb3	0.0943236	0.0934865	0.0128618	0.0265388	0.0897538
R3hdm1	0.847166	0.92626	-0.128773	7.70084e-10	0.634616
Ubxn4	1.74256	1.64679	0.0815538	0.990251	0.991119
Lct	0.00727546	0.00465379	0.644633	0.967753	0.00594606
Mcm6	1.09237	1.07835	0.0186423	0.073339	0.734936
Dars	0.808839	0.803946	0.00875413	0.000674368	0.591331
Cxcr4	0.00131612	0.000204873	2.68348	0.99889	0.000760051
Cd55b	0.011984	0.0022956	2.38417	0.630681	0.00710289
Gm15675	0.0046516	0.00436063	0.0931894	0.940571	0.00449598
Cd55	0.148641	0.141912	0.0668358	0.0876798	0.135641
Gm16083	0.00119543	0.000230357	2.37559	0.955504	0.000712525
C4bp	0.0137066	0.00665055	1.04333	0.950738	0.010121
Pfkfb2	0.0479804	0.0598526	-0.318968	0.0997633	0.0524974
Yod1	0.150298	0.206868	-0.460884	2.2601e-07	0.164025
AA986860	0.210851	0.227477	-0.109496	0.000286283	0.198142
Gm28856	0	0.000895655	-19.7726	0.928283	0.000447627
Gm15848	0.116747	0.107305	0.121664	0.080791	0.106174
Pigr	17.357	21.4427	-0.304963	1.26811e-38	3.01049
Mapkapk2	0.37576	0.412701	-0.135285	2.90959e-09	0.332255
Dyrk3	0.086058	0.0806681	0.0933115	0.170823	0.0800671
Eif2d	0.401859	0.37131	0.114064	0.00366041	0.326783
Rassf5	0.0674242	0.0206241	1.70894	0.140567	0.0428314
Ikbke	0.161279	0.150319	0.101533	0.047704	0.144781
Srgap2	0.151528	0.0882976	0.779144	0.618154	0.112852
Gm29488	0.00539819	0.00119587	2.17441	0.935904	0.00328941
Fam72a	0.0535099	0.0391337	0.451394	0.609652	0.0452573
Avpr1b	0	0	0	1	0
Ctse	0	0	0	1	0
Pm20d1	0.0777355	0.129517	-0.736493	9.94641e-06	0.098326
Slc41a1	0.0791173	0.0920865	-0.218997	0.0151523	0.0821167
Rab29	0.11813	0.084649	0.480812	0.825895	0.0964571
Nucks1	9.46904	8.52073	0.15224	1.05578e-07	2.30095
Slc45a3	0.000848928	0.00501665	-2.56301	0.694461	0.00292634
Elk4	0.37644	0.455774	-0.275897	7.60657e-11	0.347519
Mfsd4a	0.222049	0.374294	-0.753291	4.01128e-22	0.259235
Cdk18	0.10713	0.105278	0.0251554	0.0589658	0.100934
Gm29629	0.00277373	0.00474249	-0.773816	0.901225	0.00375059
Klhdc8a	0.00196417	0.00132657	0.566219	0.979461	0.00164397
Nuak2	0.220942	0.22176	-0.00533322	7.99314e-05	0.199958
Dstyk	0.0845104	0.0934574	-0.14518	0.00893198	0.0852366
6030442K20Rik	0.0407109	0.0259737	0.648363	0.727697	0.0327731
Rbbp5	0.191978	0.19449	-0.0187544	0.000784348	0.176667
Tmem81	0.00940171	0.0237122	-1.33463	0.295377	0.0163966
Nfasc	0.00139971	0.000275917	2.34282	0.978285	0.000837307
Mdm4	0.624282	0.62532	-0.00239521	1.51613e-06	0.485385
Pik3c2b	0.234003	0.260883	-0.156881	2.11268e-05	0.221038
Ppp1r15b	0.484477	0.528364	-0.125102	4.40198e-11	0.40963
Plekha6	0.639648	0.69058	-0.110529	2.1426e-07	0.509777
Gm19461	0.00066209	0.00377046	-2.50964	0.927137	0.00221262
Kiss1	0.0128666	0.00906516	0.505224	0.908116	0.0109044
Etnk2	0.00164561	0.00652144	-1.98657	0.627729	0.00407226
Sox13	0.127707	0.157012	-0.298043	3.5357e-05	0.133013
Snrpe	10.5548	9.21833	0.195316	7.8418e-18	2.38564
Zc3h11a	0.0351808	0.063564	-0.853423	0.00512931	0.0481008
Gm38394	0.03165	0.0379644	-0.262442	0.214157	0.0342105
Atp2b4	0.000744085	0.000701969	0.0840587	0.951071	0.000722766
Prelp	0.309438	0.248994	0.313541	0.195414	0.245968
Btg2	0.916328	1.09909	-0.262368	1.77854e-15	0.695956
Chit1	0	0	0	1	0
Chil1	0.00248313	0.00116628	1.09024	0.933905	0.00182283
Adora1	0.0205039	0.0349833	-0.770768	0.116378	0.0273409
Ppfia4	0.0256841	0.0184963	0.473634	0.868118	0.0218436
Tmem183a	1.64909	1.57657	0.064881	0.359632	0.960339
Cyb5r1	0.298303	0.349582	-0.228854	7.8957e-09	0.280427
Adipor1	1.16914	1.12244	0.0588162	0.0368929	0.763449
Klhl12	0.171248	0.156795	0.127212	0.0320234	0.151861
Rabif	0.266869	0.245943	0.11781	0.00883385	0.228221
Kdm5b	0.316299	0.445257	-0.493353	2.73807e-16	0.321556
Syt2	0.0189977	0.00784053	1.2768	0.663761	0.0133147
Ppp1r12b	0.0410113	0.0554812	-0.435977	0.111062	0.0470947
Ube2t	0.530823	0.518831	0.0329667	0.000550525	0.421873
Arl8a	0.17239	0.153493	0.167504	0.0217812	0.15092
Gm15445	0.00158039	0.00452011	-1.51608	0.784028	0.00304453
Gm26642	0.000480919	0.00369278	-2.94084	0.832611	0.00208339
Elf3	4.58636	4.38842	0.0636462	0.257608	1.70229
Rnpep	2.40489	2.3457	0.0359532	0.219333	1.21644
Timm17a	1.68189	1.79937	-0.0974086	0.000314502	1.00796
Shisa4	0.000412341	0.00106037	-1.36266	0.974916	0.000736034
Ipo9	0.164042	0.274535	-0.742929	4.81654e-14	0.19724
Nav1	0.169939	0.318809	-0.907672	1.85221e-14	0.21684
Csrp1	0.36129	0.398447	-0.141233	2.59792e-11	0.321898
Phlda3	0.0615598	0.320389	-2.37976	1.71101e-35	0.168833
Tnni1	0.021905	0.0542909	-1.30945	0.0048439	0.0372685
Lad1	2.10406	2.1195	-0.0105496	0.0195579	1.13519
Tnnt2	0.0129236	0.0257819	-0.996353	0.269213	0.019148
Pkp1	0.253875	0.315183	-0.312068	4.67358e-09	0.250107
Tmem9	0.166034	0.160959	0.0447843	0.00550486	0.151428
Kif21b	0.104619	0.0904702	0.209631	0.306895	0.0930547
Mroh3	0.0119186	0.0161908	-0.441963	0.7171	0.0139546
Inava	0.536844	0.512561	0.0667816	0.00103535	0.421768
Gm26568	0.00304099	0.00243023	0.323449	0.900442	0.00273183
Camsap2	0.0176988	0.0199789	-0.174826	0.587971	0.018663
9230116N13Rik	0.0194096	0.0157092	0.305156	0.964279	0.0174054
Ddx59	0.0495647	0.0592807	-0.258252	0.120148	0.0529828
Kif14	0.280387	0.234502	0.257824	0.0468739	0.228915
Zfp281	0.0770614	0.0796995	-0.0485621	0.19295	0.0754596
Gm19705	0.000242448	0.000698036	-1.52562	0.974916	0.000470106
Nr5a2	0.694096	0.672204	0.0462358	0.000699982	0.520646
Gm4258	0.0809236	0.0586386	0.464711	0.908607	0.0673998
Gm26930	0.0116994	0.00563368	1.05429	0.926138	0.00862469
A430106G13Rik	0.00399736	0.00452397	-0.178541	0.850674	0.00425158
Ptprc	0	0	0	1	0
Nek7	0.114187	0.0854324	0.418546	0.807357	0.0950518
2310009B15Rik	0.518716	0.531883	-0.0361638	9.92918e-07	0.422181
Dennd1b	0.20969	0.257577	-0.296743	3.4752e-08	0.209776
4930596I21Rik	0	0.0016377	-20.6432	0.904477	0.000818182
Zbtb41	0.252282	0.284504	-0.173412	4.96606e-06	0.23767
Aspm	0.770878	0.859964	-0.157773	4.99192e-06	0.596016
Cdc73	0.583773	0.62806	-0.105494	3.97852e-08	0.4736
B3galt2	0.00457107	0.00927677	-1.02109	0.585329	0.00689733
Glrx2	1.41449	1.02478	0.46497	2.27521e-10	0.793473
Ro60	0.12058	0.109062	0.144837	0.072474	0.108681
Uchl5	1.08349	0.991114	0.12856	0.292678	0.711369
Gm29170	0.0622629	0.0444661	0.485667	0.736399	0.0519537
Rgs2	0.0306522	0.0253635	0.273234	0.64436	0.0276195
Rgs13	0.014724	0.00431214	1.77169	0.894394	0.00945974
A230059L01Rik	0.00406212	0.00237274	0.775676	0.848047	0.00321191
Pla2g4a	0.373019	0.486166	-0.382199	2.16333e-12	0.356606
Odr4	0.466721	0.411678	0.181043	0.0165251	0.363904
Tpr	4.71631	4.6415	0.0230682	0.900787	1.73674
Gm47985	0.000740853	0.00426305	-2.52462	0.784955	0.00249728
Gm10138	0.280325	0.173918	0.688694	0.334289	0.20373
Ivns1abp	3.50489	3.64879	-0.0580495	0.00212928	1.52089
Swt1	0.750585	0.644436	0.219977	0.635765	0.528674
Trmt1l	0.309037	0.298225	0.0513816	0.011033	0.265145
Rnf2	0.176317	0.209865	-0.251296	1.86652e-06	0.176449
Fam129a	0.00862346	0.00629662	0.453689	0.959844	0.00743169
2810414N06Rik	0.00727931	0.00815947	-0.164673	0.860171	0.00768966
Edem3	0.157119	0.211565	-0.429242	1.35044e-07	0.168923
1700025G04Rik	0.479176	0.673407	-0.490922	1.01873e-29	0.453174
Tsen15	0.366265	0.335538	0.126412	0.0119383	0.300708
Rgl1	0.001166	0.00185075	-0.666546	0.926072	0.00150718
Arpc5	3.71609	3.31762	0.163639	0.0401305	1.50684
Ncf2	0.170718	0.145293	0.232647	0.443972	0.146639
Smg7	0.302098	0.334695	-0.147831	3.23675e-08	0.27634
Gm28791	0.0529103	0.0578227	-0.128086	0.195709	0.0538854
Nmnat2	0.00211098	0.019157	-3.18188	0.261931	0.0105423
Lamc2	0.0489	0.10483	-1.10015	3.15341e-05	0.0737169
Lamc1	0.0444703	0.0624926	-0.490843	0.0163843	0.0520637
Shcbp1l	0.000733784	0	19.485	0.977188	0.000366757
Dhx9	2.00518	2.21177	-0.141472	1.98694e-08	1.13358
Npl	0.00117187	0.0121287	-3.37154	0.449318	0.00661344
Rgs16	0.000518995	0.00110641	-1.09209	0.974943	0.000812328
Rnasel	0.808794	0.977954	-0.273995	5.85188e-14	0.637362
Gm28512	0.0161292	0.0100227	0.686398	0.841566	0.0129867
Teddm2	0.00697855	0.0080277	-0.202059	0.910162	0.00747498
Glul	0.387606	0.553173	-0.513141	8.43731e-19	0.38394
Gm9530	0.00623545	0.0070708	-0.181379	0.777133	0.006631
Ier5	0.742362	0.983518	-0.405828	4.41279e-23	0.620057
Stx6	0.22283	0.207834	0.100512	0.0144593	0.194998
Xpr1	0.244156	0.311895	-0.353253	3.94812e-10	0.244965
Acbd6	1.01382	0.80215	0.337857	0.0215351	0.644507
Qsox1	0.308744	0.47145	-0.610695	1.2656e-25	0.327658
Cep350	0.874704	0.842774	0.0536497	0.00660793	0.619862
Tor1aip1	0.370201	0.387818	-0.0670692	3.93018e-06	0.321345
Tor1aip2	0.638044	0.755461	-0.243701	1.93825e-14	0.528117
Axdnd1	0.00268198	0.00163368	0.715172	0.971788	0.00215537
Gm2000	1.08479	0.368955	1.55591	3.51737e-64	0.524359
Soat1	0.683046	0.581864	0.231301	0.00136002	0.489605
Abl2	0.0974098	0.102327	-0.0710453	0.0145158	0.095188
Tor3a	0.104184	0.0968713	0.104993	0.253195	0.0957842
Fam20b	0.595433	0.671403	-0.173241	1.61574e-12	0.490404
Ralgps2	0.96397	0.970917	-0.0103592	6.48668e-05	0.676733
Angptl1	0.00186248	0.000792628	1.23251	0.9739	0.00132653
4930439D14Rik	0.00409441	0.00106287	1.94569	0.935824	0.00257418
Rasal2	0.0940663	0.112103	-0.253074	0.00220459	0.098077
Cryzl2	0.0569027	0.0636101	-0.16076	0.290845	0.0585058
Sec16b	0.060172	0.0824999	-0.4553	0.0103931	0.0688521
Pappa2	0	0	0	1	0
Cop1	0.777641	0.898218	-0.207962	1.0057e-09	0.608101
Tnr	0	0	0	1	0
4930523C07Rik	0.196304	0.231703	-0.239186	5.30828e-07	0.193817
Mrps14	4.70452	4.21646	0.158015	3.8417e-06	1.69654
Cacybp	3.22903	2.92153	0.144378	0.00603388	1.40423
Rabgap1l	0.467023	0.545119	-0.223075	2.58214e-12	0.409168
Gm36975	0	0.00249743	-21.252	0.880757	0.00124716
Gm37529	0.0267459	0.0293185	-0.132491	0.509796	0.0276457
Gpr52	0	0.00119811	-20.1923	0.928283	0.000598698
Gm37328	0.00237236	0.00217532	0.1251	0.972697	0.00227125
Gm37083	0.00125583	0.00024295	2.36991	0.955477	0.000748984
Rc3h1	0.676424	0.619716	0.12632	0.0637841	0.499457
Serpinc1	0.0137026	0.0107506	0.350033	0.833709	0.0121514
Zbtb37	0.0858275	0.0793292	0.113588	0.170519	0.079341
Gas5	13.4481	4.19197	1.6817	0	2.15884
Dars2	0.355862	0.286539	0.312588	0.243965	0.278197
Gm37634	0.00373908	0.00200372	0.900003	0.947988	0.00286691
Cenpl	0.493788	0.448181	0.13981	0.0850915	0.385812
Klhl20	0.102603	0.102654	-0.000714937	0.0447124	0.0976969
Prdx6	6.83736	6.45032	0.0840694	0.00272654	2.03358
Tnfsf4	0	0	0	1	0
Suco	0.29543	0.353877	-0.260434	4.39317e-12	0.280907
Pigc	0.196637	0.165439	0.249234	0.0853956	0.166307
Dnm3	0.000380379	0.00132215	-1.79737	0.9977	0.000850792
2810442N19Rik	0	0.000270793	-18.0468	0.976065	0.000135378
Eef1aknmt	0.121438	0.0916685	0.405724	0.936437	0.10116
Vamp4	0.276147	0.247823	0.156128	0.00544668	0.232623
Prrc2c	4.29072	4.1313	0.0546214	0.396251	1.65066
Fmo4	0.127789	0.10821	0.239927	0.116776	0.111503
Fmo1	0.0251018	0.0329881	-0.394156	0.237248	0.0286238
Fmo2	0.0186307	0.0119149	0.644911	0.821042	0.0151519
Prrx1	0.00300622	0.00201212	0.579239	0.993313	0.0025059
Gorab	0.239434	0.235929	0.0212703	0.000705221	0.213239
Kifap3	0.338657	0.234023	0.533172	0.231792	0.250973
Scyl3	0.144748	0.153455	-0.0842788	0.00125401	0.138973
BC055324	0.0828129	0.102288	-0.304712	0.0122516	0.0884752
Mettl18	0.118914	0.0967633	0.297382	0.346985	0.102361
F5	0.00631184	0.00769151	-0.285206	0.730972	0.00697704
Slc19a2	0.0604986	0.0878404	-0.537984	0.0645896	0.0714668
Ccdc181	0.111694	0.111238	0.0059101	0.0455935	0.10568
Blzf1	0.144915	0.1734	-0.258902	7.56815e-05	0.147618
Nme7	0.607159	1.04979	-0.789951	6.72683e-49	0.596102
Atp1b1	9.38789	13.2388	-0.495905	2.81992e-135	2.49831
Gm32391	0.00447597	0.00275975	0.697666	0.992471	0.00361097
Gm26685	0.00338979	0.00408972	-0.270807	0.94532	0.00373272
Gm36945	0.0758427	0.162044	-1.0953	3.47333e-10	0.111642
Gm32569	0.00171575	0.00392703	-1.19459	0.853763	0.00281681
Sft2d2	0.694473	0.780768	-0.168974	4.45813e-12	0.552208
Tiprl	0.703612	0.729317	-0.0517658	1.73385e-05	0.540239
Gm38190	0.0264887	0.03555	-0.424473	0.35373	0.0305383
Dcaf6	0.0961202	0.101199	-0.0742799	0.127748	0.0940881
Gm37864	0.00394497	0.00503672	-0.352469	0.87658	0.00448065
Mpc2	6.1758	5.1557	0.260457	4.08122e-18	1.89405
Adcy10	0	0.00228989	-21.1268	0.904477	0.00114363
Mpzl1	0.466507	0.481179	-0.0446725	5.1318e-08	0.387861
Rcsd1	0.000629243	0	19.2633	0.977188	0.000314522
Creg1	2.67823	2.47313	0.114941	0.0474634	1.27374
Gm16565	0.00306221	0.00418681	-0.45128	0.807474	0.0036178
Cd247	0.00195611	0.00460231	-1.23437	0.738675	0.00327298
Pou2f1	0.331236	0.408368	-0.302008	1.76272e-12	0.31427
Dusp27	0.0017438	0.000357494	2.28624	0.956585	0.00104985
Gpa33	1.77245	1.97339	-0.154927	5.3114e-09	1.05472
Ildr2	0.000378853	0.00111536	-1.55779	0.97374	0.000746758
Gm15853	0.00141507	0.00300125	-1.08469	0.924847	0.00220541
Tada1	0.230565	0.226876	0.0232657	0.00077814	0.205972
Pogk	0.143553	0.181536	-0.338673	1.89529e-06	0.150478
Uck2	0.621352	0.554106	0.16525	0.0166228	0.46208
Tmco1	2.52763	2.16042	0.226471	5.63598e-05	1.20567
Aldh9a1	1.65884	1.92286	-0.21308	1.62618e-15	1.02523
Mgst3	7.46767	7.2323	0.0462046	0.207295	2.12216
Lmx1a	0.00148833	0	20.5053	0.977188	0.000743611
Pbx1	0.95547	1.20373	-0.333232	6.49842e-20	0.730392
Nuf2	0.49096	0.555028	-0.176953	3.4517e-07	0.420457
Rgs5	0.000629065	0.0022924	-1.86558	0.951045	0.00145932
Rgs4	0.000812901	0.00128215	-0.65741	0.998863	0.00104695
Ccdc190	0.00137567	0.00535321	-1.96027	0.738296	0.00335683
Hsd17b7	0.230164	0.274207	-0.252607	2.17028e-08	0.224736
3110045C21Rik	0.0607091	0.0932113	-0.618592	0.000824163	0.0740286
Uap1	0.696038	0.86686	-0.316632	6.24917e-17	0.576276
Gm37748	0.00165068	0.00402451	-1.28575	0.831695	0.00283287
Uhmk1	0.319275	0.373458	-0.226146	5.74152e-08	0.297207
4930500M09Rik	0.00143075	0.000400712	1.83614	0.979407	0.000915182
Gm7694	0.0283151	0.0231467	0.290766	0.701581	0.0254023
Nos1ap	0.110501	0.0736147	0.585992	0.901304	0.0879212
Atf6	0.245436	0.188329	0.382092	0.308421	0.196017
Gm9929	0.00636019	0.00310365	1.0351	0.916503	0.00471944
Dusp12	0.345704	0.212828	0.699849	0.0525382	0.244936
Gm26620	0.0730874	0.019202	1.92836	0.116269	0.04478
Gm10522	0.000184065	0.000828753	-2.17072	0.974916	0.000506229
Cfap126	0.0354422	0.0304132	0.22077	0.586944	0.0323943
Sdhc	2.87019	2.75314	0.0600659	0.738511	1.33795
Mpz	0.00424558	0.0147422	-1.79592	0.447552	0.00943561
Pcp4l1	0	0	0	1	0
Nr1i3	0.0488997	0.0861293	-0.816679	0.00247709	0.065181
Tomm40l	0.214996	0.22423	-0.0606723	0.00150367	0.198527
Apoa2	0.0443483	0.0294381	0.591195	0.964666	0.0362031
Fcer1g	0.00349313	0.0069748	-0.99763	0.778366	0.00521882
Ndufs2	6.83766	6.00043	0.188436	9.53201e-13	2.00246
B4galt3	0.365967	0.325758	0.16791	0.0229459	0.296924
Ppox	0.195962	0.197235	-0.00933725	0.000395681	0.179483
Usp21	0.0953342	0.111381	-0.224433	0.0034683	0.0983313
Ufc1	2.18318	2.07517	0.0731979	0.724716	1.14062
Gm20045	0.102786	0.105617	-0.0392065	0.0656071	0.0991217
Dedd	0.322952	0.346245	-0.10047	8.85306e-06	0.288592
Nit1	0.740909	0.654966	0.177875	0.258984	0.529094
Pfdn2	2.18985	2.02338	0.11406	0.182424	1.13317
Klhdc9	0.00465972	0.0026808	0.797579	0.959964	0.00366306
Nectin4	0.0127689	0.0067242	0.9252	0.973753	0.00969488
Arhgap30	0	0	0	1	0
Usf1	0.428102	0.421495	0.0224396	9.01385e-05	0.354028
Tstd1	2.37159	3.44272	-0.53769	1.15752e-48	1.35333
F11r	1.18035	1.29669	-0.135613	2.37379e-10	0.805478
B930036N10Rik	0.0713554	0.0945825	-0.406551	0.00265852	0.0796488
Alyref2	0.118619	0.146627	-0.305819	1.14947e-05	0.12446
Itln1	1.49153	0.570389	1.38678	1.45097e-58	0.682111
Cd244a	0.00167471	0.00177805	-0.0863817	0.879725	0.00172489
Slamf1	0.00208564	0.0013484	0.629244	0.98168	0.00171548
Vangl2	0.0424007	0.0929416	-1.13223	0.000207545	0.0651996
Ncstn	0.483846	0.632382	-0.386251	4.26683e-18	0.442339
Copa	0.834834	1.08325	-0.375806	1.48655e-25	0.670442
Gm37756	0.00182429	0.0024163	-0.405462	0.97382	0.002118
Pex19	0.461998	0.423588	0.125224	0.000634503	0.366492
Dcaf8	0.926273	0.721984	0.359472	0.21341	0.599532
Pea15a	0.0215398	0.0218755	-0.0223135	0.729599	0.0214754
Igsf8	0.506624	0.35934	0.495565	0.461198	0.358436
Pigm	0.142337	0.116806	0.285196	0.277722	0.121775
Slamf9	0.00115974	0.00629901	-2.44132	0.630407	0.00371916
Igsf9	0.206622	0.153461	0.429129	0.642942	0.165296
Tagln2	5.89203	4.89654	0.267003	2.2184e-15	1.85237
Cfap45	0	0.0010415	-19.9902	0.928283	0.000520477
4933439K11Rik	0.0228568	0.0289399	-0.340433	0.458125	0.0255643
Vsig8	0.00810746	0.00530792	0.611103	0.966269	0.00668433
Dusp23	0.170581	0.147077	0.213884	0.273074	0.147359
Mptx2	0.20537	0.0586873	1.80711	5.37288e-05	0.121908
Ackr1	0	0	0	1	0
Aim2	0.120202	0.529825	-2.14005	1.29826e-79	0.269331
Spta1	0.000198529	0	17.599	0.977188	9.92545e-05
Mptx1	0.0105802	0.00265157	1.99645	0.712372	0.00658637
Fmn2	0.00474201	0.00201287	1.23624	0.822568	0.00337082
Rgs7	0.00745795	0.00968212	-0.376543	0.706583	0.00853291
Fh1	2.46882	2.05214	0.266693	8.55801e-08	1.17983
Kmo	0.00133321	0.0014391	-0.110255	0.926178	0.00138519
Opn3	0.0205496	0.00890269	1.20679	0.909072	0.0146023
Chml	0.114074	0.143032	-0.326374	7.60113e-05	0.120854
Exo1	0.232564	0.2264	0.0387551	0.00244203	0.20659
Pld5	0.00200751	0.00243742	-0.279946	0.970425	0.00221997
Rbm8a2	0.0119797	0.0086315	0.472905	0.974769	0.0102515
Cep170	0.00135208	0.00152689	-0.175414	0.926178	0.00143845
Sdccag8	0.546178	0.146872	1.89481	8.35587e-31	0.286412
Akt3	0.00190415	0.000335592	2.50436	0.978285	0.00111894
Gm26801	0.000494379	0.0103968	-4.39437	0.507163	0.00541867
Zbtb18	0.210887	0.377137	-0.838616	2.87658e-27	0.25568
Gm29856	0.003164	0.00214086	0.563561	0.947775	0.00264879
Gm37306	0	0.000403007	-18.6204	0.976065	0.000201463
2310043L19Rik	0	0.011942	-23.5095	0.368089	0.00593562
1700016C15Rik	0.000699138	0.000694241	0.0101417	0.997753	0.000696447
Adss	1.2914	1.44076	-0.157897	1.18678e-09	0.860737
Catspere2	0.000802277	0.00131279	-0.710465	0.996563	0.00105694
Desi2	0.942587	1.17621	-0.319448	2.99968e-18	0.720803
4930527J03Rik	0.00214567	0.00406856	-0.923091	0.830728	0.00310184
B230369F24Rik	0.0444809	0.0403179	0.141765	0.594524	0.0415232
Cox20	4.33969	5.8991	-0.442902	8.37005e-51	1.80328
Hnrnpu	7.79917	8.78741	-0.172116	6.57269e-14	2.22788
Efcab2	0.113116	0.0867225	0.383324	0.483696	0.0951648
Kif26b	0.0386296	0.03342	0.208995	0.494942	0.0353879
Smyd3	0.16529	0.126926	0.381007	0.249634	0.136232
Tfb2m	0.712138	0.518889	0.45673	0.0491844	0.477861
Cnst	0.126691	0.155384	-0.294523	0.000619745	0.131859
Sccpdh	0.0676985	0.123741	-0.870127	4.18552e-06	0.0910843
Ahctf1	0.525593	0.535509	-0.0269641	3.12183e-07	0.425623
Cdc42bpa	0.216239	0.297129	-0.458466	8.55219e-13	0.227958
Coq8a	0.69104	0.397243	0.798748	1.32591e-08	0.429922
Psen2	0.275565	0.235157	0.22877	0.0781054	0.227294
Gm31728	0.001415	0.00366613	-1.37345	0.926072	0.00253671
Itpkb	0.0263155	0.0468856	-0.833234	0.043517	0.0358974
Parp1	0.959098	0.67869	0.498925	0.000415967	0.595249
Lin9	0.339473	0.39638	-0.223584	1.12291e-08	0.31308
Acbd3	1.13687	1.06347	0.096286	0.0502313	0.741865
Gm37768	0.00802479	0.00691531	0.214668	0.82245	0.00744213
H3f3a	24.1516	26.1574	-0.115102	9.89351e-14	3.26329
H3f3aos	0.0158297	0.0103558	0.612201	0.98017	0.0130041
Sde2	0.744209	0.684594	0.12046	0.0380615	0.538913
Pycr2	0.463006	0.375583	0.301898	0.0973744	0.349685
Lefty1	0.022882	0.0375762	-0.715606	0.114989	0.0297557
Tmem63a	0.243948	0.321709	-0.399184	8.49925e-11	0.248608
Ephx1	0.173395	0.325946	-0.910576	3.66485e-18	0.221014
Nvl	0.584129	0.476517	0.293759	0.865652	0.42486
Cnih4	3.38828	3.27781	0.047819	0.696096	1.46619
Wdr26	0.723056	0.858462	-0.247645	1.32677e-13	0.581924
A430110L20Rik	0.0072352	0.00340961	1.08542	0.940251	0.00530648
Lbr	2.20915	2.53739	-0.199854	4.13018e-13	1.2147
Gm5533	0.00611846	0.010339	-0.756856	0.773435	0.00819287
Enah	0.00142311	0.00356886	-1.32642	0.922371	0.0024923
Srp9	3.46143	3.26251	0.0853882	0.092913	1.47266
Degs1	0.236749	0.187124	0.339364	0.388644	0.19201
Fbxo28	0.252704	0.302777	-0.260807	6.8887e-09	0.244901
Trp53bp2	0.255163	0.27383	-0.101861	3.68281e-05	0.234647
Capn2	0.0107998	0.00284377	1.92514	0.76153	0.00679084
Capn8	0.0408144	0.0194633	1.06832	0.468529	0.0296399
Tlr5	0.00212424	0.000439949	2.27153	0.955504	0.00128092
Disp1	0.0309541	0.0377688	-0.287064	0.264951	0.0337788
Brox	0.311842	0.325223	-0.060613	9.8271e-08	0.276506
Aida	0.254624	0.237457	0.100702	0.0151481	0.219947
Mia3	0.618588	0.621485	-0.00673938	4.771e-06	0.482448
Taf1a	0.082328	0.0677478	0.281208	0.476526	0.0723329
Gm37986	0.00367158	0.00443943	-0.273972	0.920694	0.00404723
Hhipl2	0	0	0	1	0
Gm33973	0.00397725	0.0041719	-0.0689339	0.968046	0.00406629
Dusp10	0.00943585	0.012233	-0.374557	0.618083	0.0107752
1700056E22Rik	0.0169027	0.0200194	-0.244139	0.456695	0.0182915
Marc1	0.00072933	0.00132822	-0.864847	0.951071	0.0010282
Marc2	3.96919	3.58654	0.146249	0.000138835	1.56319
C130074G19Rik	0.145414	0.148613	-0.0313919	0.00694353	0.137161
Mark1	0.000134751	0.00036877	-1.45242	0.998863	0.000251722
Rab3gap2	0.224719	0.165168	0.444187	0.667866	0.177788
Iars2	0.97931	0.896458	0.127529	0.137718	0.661368
2010103J01Rik	0.0447635	0.0269775	0.730568	0.798361	0.0352053
Bpnt1	0.950132	1.08406	-0.190241	3.03387e-11	0.701107
4930532G15Rik	0.0169779	0.0165405	0.037656	0.941691	0.0166203
Eprs	2.91221	2.0836	0.48304	7.3895e-30	1.2451
Gm2061	0.000157714	0.00105892	-2.7472	0.950991	0.00060803
Slc30a10	0.0025518	0.000452656	2.49503	0.956532	0.00150055
Lyplal1	0.149792	0.188068	-0.328298	5.85937e-05	0.155955
Tgfb2	0.00600808	0.0046423	0.372064	0.965187	0.00531083
Rrp15	0.805253	0.634375	0.344105	0.261731	0.540981
A430105J06Rik	0.0202068	0.0351641	-0.799261	0.291595	0.0272827
Spata17	0.00367969	0.00774542	-1.07376	0.756949	0.00569425
Gpatch2	0.397584	0.361928	0.135559	0.00352206	0.321823
Esrrg	0.0576149	0.128082	-1.15255	4.07531e-07	0.0882675
Gm36388	0.000747305	0.00405448	-2.43975	0.786167	0.00239666
Kctd3	0.203715	0.247832	-0.282808	1.09436e-07	0.20341
Kcnk2	0	0.000242278	-17.8863	0.976065	0.000121124
Cenpf	4.71643	4.6949	0.00660071	0.684756	1.74146
Ptpn14	0.0120448	0.00620546	0.956796	0.855249	0.00907954
Gm37422	0.00180087	0.00250815	-0.477928	0.993073	0.00215213
Smyd2	1.01845	0.552195	0.883129	1.86962e-17	0.571001
Prox1	0.0310836	0.00635918	2.28924	0.484345	0.0184747
Gm28172	0.00256488	0.000805605	1.67075	0.932759	0.00168344
Prox1os	0	0	0	1	0
Rps6kc1	0.0705113	0.0581523	0.278018	0.504398	0.0623303
Angel2	0.796405	0.685693	0.215939	0.775951	0.553982
Vash2	0	0.000627919	-19.2602	0.952152	0.000313861
Flvcr1	0.0373176	0.0286984	0.378886	0.92478	0.0324662
Tatdn3	0.0818438	0.0868973	-0.0864383	0.0136231	0.080997
Nsl1	0.117026	0.103245	0.180755	0.211051	0.104463
Fam71a	0.0152453	0.0123663	0.301952	0.815468	0.0137103
Atf3	0.253718	0.1765	0.523554	0.634295	0.194329
D730003I15Rik	0.115922	0.0691547	0.745254	0.609124	0.0882747
Nenf	0.561062	0.596278	-0.0878244	1.14929e-07	0.45652
Pacc1	0.038761	0.0313398	0.306607	0.749732	0.0344437
Ppp2r5a	1.03236	1.05691	-0.0339022	0.00237247	0.715202
Dtl	0.374854	0.304046	0.302037	0.583406	0.29191
Ints7	0.224713	0.217302	0.0483871	0.00485605	0.199672
Lpgat1	0.691556	0.71616	-0.0504352	7.59378e-06	0.532869
Gm38037	0.0952818	0.117123	-0.297752	0.00132723	0.100884
Nek2	0.775334	0.749765	0.0483789	0.00231375	0.566735
1700034H15Rik	0.00605061	0.00441339	0.455193	0.966577	0.00521803
Slc30a1	0.104045	0.139682	-0.424927	0.000487737	0.114865
Gm26670	0.0401503	0.0314795	0.351	0.716812	0.0351797
Traf5	0.0373271	0.0392874	-0.0738433	0.40654	0.0375913
Gm26879	0.0128101	0.014859	-0.214057	0.693966	0.0137393
Rcor3	0.280882	0.276798	0.021132	0.000128653	0.245952
Gm10516	0.0324056	0.0371349	-0.196533	0.348896	0.0341768
Kcnh1	0	0	0	1	0
Hhat	0.0208778	0.015606	0.419867	0.958962	0.0180742
Sertad4	0.0219689	0.00905639	1.27846	0.751779	0.0153734
Gm15867	0.00707505	0.00331485	1.0938	0.942278	0.00517975
Syt14	0.00105152	0.00120498	-0.196529	0.973873	0.00112761
Utp25	0.134321	0.113839	0.23868	0.27386	0.116923
Irf6	0.83408	0.776444	0.103304	0.00483506	0.590579
A130010J15Rik	0.152309	0.142308	0.0979887	0.0863778	0.137409
Traf3ip3	0.00218336	0.00146547	0.575184	0.950017	0.00182269
Lamb3	0.0655728	0.0952947	-0.539297	0.00637324	0.077268
G0s2	0.00201481	0.00290529	-0.528037	0.922504	0.00245693
Mir205hg	0.00067594	0.000949761	-0.490669	0.979514	0.000812511
Plxna2	0.137173	0.189096	-0.463119	3.72299e-07	0.15087
Gm16897	0.0016348	0.00149936	0.124761	0.948882	0.00156585
A330023F24Rik	0.00977585	0.0255844	-1.38797	0.352608	0.0174955
Gm32250	0.000433026	0.00271366	-2.64771	0.925912	0.00157146
Cd46	0.0176391	0.0113687	0.633716	0.903229	0.0143949
Cr1l	1.0162	0.934664	0.120661	0.208736	0.680573
Cr2	0.00344952	0.00320793	0.104755	0.967298	0.00332319
Fam171a1	0.176242	0.206668	-0.229759	9.27668e-05	0.175094
Nmt2	0.355004	0.379422	-0.095969	0.000364035	0.312735
Rpp38	0.406402	0.186321	1.12512	6.56941e-09	0.255946
Acbd7	0.0100084	0.00389071	1.3631	0.807694	0.0069209
Dclre1c	0.0865536	0.0630426	0.457267	0.735957	0.0720731
Suv39h2	0.1793	0.210914	-0.234276	4.12563e-06	0.178148
Hspa14	1.19319	1.11647	0.0958821	0.567085	0.767554
Gm45902	0.0246452	0.0348138	-0.498355	0.165443	0.029284
Cdnf	0.00949625	0.00317693	1.57973	0.873806	0.00631167
Fam107b	0.568309	0.406422	0.483697	0.403448	0.395524
Frmd4a	0.0759923	0.0947221	-0.317848	0.0224304	0.081872
Prpf18	0.300859	0.311773	-0.0514085	4.23911e-05	0.267202
Bend7	0.947957	0.785279	0.271616	0.711135	0.623178
Sephs1	0.350925	0.408342	-0.218615	4.54118e-12	0.321601
Phyh	1.4919	1.77284	-0.248915	3.98643e-15	0.966459
Mcm10	0.418006	0.454273	-0.120038	4.38819e-08	0.361879
Optn	0.245576	0.289841	-0.239096	2.45369e-11	0.237059
4930551O13Rik	0.000789703	0.00495005	-2.64806	0.783667	0.00286362
Ccdc3	0.0525038	0.0866031	-0.721996	0.0035997	0.0671141
Camk1d	1.06097	1.5716	-0.566857	1.27671e-41	0.833853
Cdc123	1.70855	1.57885	0.113899	0.652629	0.971878
Nudt5	0.851423	0.784106	0.118826	0.0892087	0.597436
Gm13199	0.00329039	0.00514888	-0.646001	0.921732	0.00421033
Sec61a2	0.302369	0.268157	0.173234	0.0461915	0.250875
Dhtkd1	0	0.000357224	-18.4465	0.976065	0.00017858
Upf2	0.594493	0.599329	-0.0116888	3.33997e-05	0.46807
Proser2	0.173188	0.200222	-0.209261	7.10834e-05	0.171115
Echdc3	0.0302653	0.0119606	1.33938	0.232421	0.020853
Usp6nl	0.242117	0.299912	-0.308836	8.60248e-10	0.239557
Celf2	0.0304824	0.0236349	0.367057	0.968608	0.0266935
Taf3	0.381584	0.357875	0.0925467	0.00145433	0.314576
Atp5c1	14.1184	11.3482	0.31512	7.79603e-33	2.61471
Kin	0.565921	0.48782	0.214253	0.074313	0.422893
Itih5	0.188142	0.123352	0.60904	0.233012	0.144354
Pfkfb3	0.00637507	0.00466093	0.451824	0.940638	0.00550247
Rbm17	1.48212	1.26567	0.227752	0.0528309	0.863492
Il15ra	0.0700433	0.0685111	0.031909	0.207156	0.0669826
Fbh1	0.241603	0.240182	0.00850949	0.00177381	0.215831
Ankrd16	0.135711	0.13742	-0.0180532	0.0307474	0.128011
Mindy3	0.259018	0.306777	-0.244139	6.39694e-09	0.248948
Pter	0.135174	0.0997224	0.438832	0.868236	0.110922
Rsu1	0.120547	0.107965	0.159033	0.31422	0.108171
Gm13270	0.00904706	0.00218223	2.05165	0.847496	0.00559312
Cubn	0.0151936	0.0065927	1.20452	0.559503	0.0108252
Trdmt1	0.0209517	0.0265973	-0.344211	0.3758	0.0234925
Vim	0.0035709	0.00275075	0.37646	0.983953	0.00315576
Hacd1	2.37133	2.62565	-0.146976	4.0401e-06	1.25167
Stamos	0.0561567	0.0657293	-0.227079	0.0284143	0.059148
Stam	0.313475	0.436212	-0.476677	2.15831e-19	0.317343
Tmem236	0.471944	0.519039	-0.137226	1.879e-11	0.402331
Mrc1	0.00638929	0.00379715	0.750741	0.944853	0.00507946
Cacnb2	0	0.000678696	-19.3724	0.976065	0.000339233
Nsun6	0.208089	0.184657	0.172356	0.0183221	0.179246
Arl5b	0.181907	0.241446	-0.408496	5.23232e-08	0.191703
Malrd1	0.569923	0.889297	-0.641898	1.82038e-39	0.543616
Nebl	0.00233963	0.00284073	-0.279979	0.946587	0.0025868
1810059C17Rik	0.000802269	0.00204903	-1.35278	0.927217	0.00142444
Mllt10	0.805556	0.781126	0.0444295	0.00102665	0.584057
Dnajc1	0.437475	0.423045	0.0483898	0.000405706	0.357843
Commd3	1.67342	1.64499	0.024718	0.391695	0.978012
Bmi1	0.191834	0.258047	-0.427771	1.50972e-12	0.202527
Spag6	0	0.000588546	-19.1668	0.952152	0.000294186
Gm20539	0.0100852	0.00532356	0.921779	0.938144	0.00767208
Pip4k2a	0.00116649	0.00112613	0.0508052	0.97382	0.00114565
Armc3	0	0	0	1	0
Msrb2	0.014327	0.0281647	-0.975155	0.259331	0.0210003
Otud1	0.0356047	0.0271855	0.38923	0.80885	0.0309041
Etl4	0.958037	0.87131	0.136895	0.0698384	0.649291
Gm13362	0.00394074	0.00367761	0.0996987	0.876738	0.00380193
Arhgap21	0.472886	0.544377	-0.203112	3.88334e-10	0.410922
Gm13375	0.00523707	0.0136625	-1.38339	0.517738	0.00939671
Enkur	0.0132291	0.00651933	1.02093	0.994998	0.00982029
Thnsl1	0.0896263	0.100616	-0.166861	0.0238044	0.0908523
Myo3a	0.000816643	0.00308568	-1.91781	0.879699	0.00194862
Gad2	0.00473656	0.0151458	-1.67701	0.499722	0.00987882
Apbb1ip	0.0132751	0.0110394	0.266066	0.979047	0.0120833
Pdss1	1.0215	0.884616	0.20757	0.416947	0.668782
Abi1	0.79998	0.882953	-0.142373	5.73854e-09	0.610309
Acbd5	0.747027	0.781024	-0.0642057	2.019e-09	0.567552
Mastl	0.364585	0.370134	-0.0217927	7.38915e-05	0.312879
Yme1l1	1.14698	1.16027	-0.0166158	0.000823267	0.767147
Spopl	0.236974	0.247768	-0.0642601	7.24771e-05	0.217012
Hnmt	0.00389824	0.000908687	2.10097	0.912009	0.00239947
Il1rn	0.00532448	0.0212751	-1.99845	0.225148	0.0131812
Psd4	0.0428296	0.0496694	-0.213749	0.271318	0.0452065
Pax8	0.052759	0.0499828	0.077985	0.276263	0.0500941
Gm13415	0.0026853	0.00250007	0.103118	0.924075	0.00258933
Cacna1b	0.000951871	0.000390267	1.2863	0.978311	0.000670805
Ehmt1	0.690023	0.783821	-0.183879	1.37166e-11	0.55175
Arrdc1	0.548937	0.430144	0.351821	0.757956	0.397672
Zmynd19	0.373009	0.235943	0.660773	0.141631	0.264419
Dph7	0.0896599	0.072739	0.301734	0.35652	0.0780404
Mrpl41	1.68271	1.23121	0.450715	1.66683e-12	0.894685
Pnpla7	0.0316875	0.0145798	1.11995	0.558995	0.0228352
Nsmf	0.0604498	0.0465987	0.375449	0.679542	0.0521194
Entpd8	0.335021	0.422631	-0.335148	2.36606e-12	0.320728
Noxa1	0.403385	0.255931	0.656402	0.147166	0.283382
Nrarp	0.717486	0.82151	-0.195327	1.11205e-10	0.570264
Gm38287	0.00981494	0.0409344	-2.06026	0.0230478	0.0249429
Tor4a	0.0364678	0.051751	-0.504963	0.0558443	0.0431375
Nelfb	0.515911	0.572076	-0.149083	3.63066e-09	0.434207
Tubb4b	17.1603	17.9596	-0.0656783	0.0355226	2.92077
Slc34a3	0	0	0	1	0
Cysrt1	0.000540133	0.000313202	0.78622	0.978311	0.00042657
Rnf208	0.00248553	0.00544808	-1.13219	0.80213	0.00395787
Ndor1	0.093375	0.0848281	0.138493	0.243986	0.0853454
Tmem203	0.189823	0.182651	0.0555663	0.00352547	0.170782
Tprn	0.474522	0.431929	0.135681	0.0056746	0.373678
Ssna1	2.17005	1.97483	0.136	0.142072	1.12197
Anapc2	0.351651	0.310691	0.178664	0.00585926	0.28594
Tmem210	0.0013754	0	20.3914	0.954395	0.000687228
Lrrc26	0.0730954	0.0755485	-0.0476239	0.0938984	0.0716891
Grin1	0.00155127	0.00130657	0.247661	0.903428	0.00142789
Grin1os	0.00264129	0.00146605	0.849314	0.972804	0.00205139
Man1b1	0.299009	0.364483	-0.285662	5.00218e-09	0.286189
Dpp7	0.107846	0.0844266	0.353199	0.419993	0.0917344
Uap1l1	0.161055	0.180752	-0.166457	6.02618e-05	0.157741
Sapcd2	0.555353	0.432501	0.360702	0.916463	0.400562
Entpd2	0.106904	0.153159	-0.518725	1.66371e-06	0.122036
Npdc1	0.299797	0.282381	0.0863447	0.000965524	0.255463
Fut7	0.000732641	0.000928058	-0.341109	0.951071	0.00083
Abca2	0.0222378	0.0164732	0.4329	0.89018	0.0191666
Paxx	0.181387	0.18858	-0.0561055	0.000895017	0.169725
Clic3	0.00285112	0.00143599	0.98948	0.956639	0.00214102
C8g	0.0204695	0.0193625	0.0802136	0.910016	0.0197201
Fbxw5	0.22232	0.215978	0.0417537	0.000516888	0.19815
Traf2	0.218086	0.202184	0.109227	0.0553242	0.19071
Edf1	6.56936	6.53949	0.00657468	0.356415	2.02213
Mamdc4	0.00165296	0.00251817	-0.607317	0.854078	0.0020833
Phpt1	0.379532	0.350233	0.115906	0.0357698	0.311011
Rabl6	0.803607	0.759755	0.0809569	0.0169594	0.577481
Fcnaos	0	0	0	1	0
Tmem141	0.19496	0.217087	-0.155098	0.000101716	0.187286
Fcna	0	0	0	1	0
Bmyc	0.523242	0.333355	0.650419	0.000941751	0.35427
Kcnt1	0	0	0	1	0
Camsap1	0.135483	0.140563	-0.0531048	0.00659423	0.12929
Ubac1	0.585786	0.403004	0.539579	0.0488607	0.399848
Nacc2	0.249822	0.256885	-0.0402235	1.90939e-05	0.225819
Tmem250-ps	0.287836	0.230223	0.322216	0.208681	0.230079
1810012K08Rik	0.000731745	0.00050756	0.527762	0.974969	0.000619455
Qsox2	0.274053	0.327303	-0.256172	3.73385e-08	0.262676
Gpsm1	0.00445417	0.00495429	-0.153522	0.826887	0.00469317
Dnlz	0.666834	0.648461	0.040308	0.000723978	0.505384
Card9	0.00317048	0.000433025	2.87217	0.910016	0.0017992
Snapc4	0.0656022	0.0608594	0.108263	0.17758	0.0613097
Gm13563	0	0.00184546	-20.8156	0.880757	0.000921881
Entr1	0.304532	0.367858	-0.272556	3.12416e-12	0.289545
Pmpca	0.751028	0.629369	0.254959	0.650732	0.524198
Inpp5e	0.0473282	0.0631288	-0.415598	0.0340301	0.0537293
Sec16a	0.181778	0.22659	-0.317909	9.27153e-08	0.185629
0610009E02Rik	0.0215044	0.0312488	-0.539168	0.450846	0.0260234
Notch1	0.397233	0.549736	-0.468752	1.1845e-14	0.386289
Egfl7	0.046706	0.0384838	0.279357	0.755764	0.0417049
Agpat2	1.78083	1.40406	0.342952	0.637726	0.949954
Dipk1b	0.0325274	0.0632251	-0.958844	0.00316382	0.0466582
Snhg7os	0.00346774	0.00108364	1.67811	0.912169	0.00227239
Surf6	0.242444	0.183383	0.402794	0.958428	0.192729
Med22	0.101825	0.122278	-0.26407	0.00315593	0.106164
Rpl7a	32.3268	18.384	0.81428	0	3.2354
Surf1	0.977041	0.599147	0.705508	5.30366e-11	0.575536
Surf2	0.308564	0.245335	0.330818	0.373852	0.244168
Surf4	1.10278	1.19555	-0.116531	1.91525e-08	0.764846
Rexo4	0.492841	0.4559	0.112404	0.00536905	0.388153
Adamts13	0	0.000793572	-19.598	0.952152	0.000396629
Cacfd1	0.391735	0.247142	0.66454	0.0821572	0.275703
Slc2a6	0	0	0	1	0
Sardh	0.00111463	0.000766356	0.540484	0.978338	0.000940038
Vav2	0.0869901	0.113863	-0.388382	0.000397925	0.0956235
Brd3os	0.000735009	0.000317753	1.20986	0.978311	0.000526221
Brd3	1.11924	1.01198	0.145338	0.262787	0.72509
Wdr5	0.326614	0.253279	0.366858	0.359413	0.254196
Gm13421	0.0413079	0.0684888	-0.729451	0.0197082	0.0533614
Rxra	0.238209	0.289956	-0.283605	1.85967e-09	0.234137
Olfm1	0.00687099	0.007988	-0.217316	0.797584	0.00740188
Ppp1r26	0.00936643	0.0126568	-0.434347	0.597661	0.0109501
1700007K13Rik	0	0.00123285	-20.2336	0.952152	0.000616044
Mrps2	0.272807	0.229749	0.247821	0.393867	0.224017
Gbgt1	0.00407805	0.00144284	1.49897	0.979354	0.00275578
Gm10134	0.0145602	0.0118886	0.292453	0.923103	0.0131368
Ralgds	0.148665	0.146319	0.0229478	0.0130211	0.137578
Gtf3c5	0.102922	0.0970062	0.0853974	0.133632	0.0952738
Gfi1b	0	0.000256482	-17.9685	0.976065	0.000128224
Tsc1	0.164662	0.156682	0.0716666	0.071099	0.148993
Gtf3c4	0.204376	0.19034	0.10265	0.00851747	0.1801
Ddx31	0.0795848	0.0616365	0.368707	0.58639	0.068194
Cfap77	0.00964061	0.00781741	0.302433	0.979314	0.00869073
Ttf1	0.34033	0.345385	-0.0212696	0.000114702	0.294798
Setx	0.319549	0.408699	-0.355002	2.56861e-14	0.309979
6530402F18Rik	0.00130709	0.0020883	-0.675975	0.926072	0.00169618
Med27	0.221954	0.205214	0.113129	0.00246681	0.193554
Rapgef1	0.113115	0.121895	-0.10784	0.00405841	0.111091
Trub2	0.175928	0.121952	0.528663	0.966296	0.138564
Coq4	0.598957	0.378267	0.663046	0.00690863	0.395089
Slc27a4	0.197275	0.143951	0.454636	0.77237	0.157268
Urm1	0.489536	0.343937	0.509271	0.535113	0.347034
2600006K01Rik	0	0.000483951	-18.8845	0.976065	0.000241917
Cercam	0.00057043	0	19.1217	0.954395	0.000285133
Odf2	0.366598	0.3535	0.0524881	0.00293031	0.307509
Gle1	0.399564	0.401552	-0.00715983	0.000102866	0.336871
Sptan1	0.956632	1.15385	-0.270418	3.71535e-16	0.719241
Wdr34	0.117688	0.0872064	0.432467	0.996269	0.0974371
Set	11.7268	11.4999	0.0281841	0.765441	2.53471
Pkn3	0.114338	0.105652	0.113985	0.0703623	0.104348
Zdhhc12	0.416317	0.399531	0.0593735	0.00154268	0.342098
Zer1	0.0738788	0.0770505	-0.060644	0.138261	0.0727517
Tbc1d13	0.186168	0.213833	-0.199883	2.2282e-05	0.182255
Endog	0.806798	0.555174	0.539269	0.000675402	0.516572
Spout1	0.332083	0.273354	0.28077	0.544132	0.264199
Kyat1	0.0769161	0.0487715	0.657246	0.814895	0.0608605
1700084E18Rik	0.0152191	0.0201868	-0.407534	0.402232	0.0175451
Lrrc8a	0.102053	0.124929	-0.291782	0.00177179	0.107447
Phyhd1	0.00550395	0.0154271	-1.48693	0.426622	0.0103991
Dolk	0.209861	0.197111	0.0904278	0.00740515	0.185208
Nup188	0.171227	0.165732	0.0470602	0.0119587	0.155701
Sh3glb2	0.323258	0.351913	-0.122531	8.99777e-08	0.290809
Miga2	0.0991638	0.111281	-0.166317	0.00899837	0.100031
Dolpp1	0.408358	0.43823	-0.101855	9.34899e-08	0.352919
Crat	0.132746	0.193933	-0.546886	4.07902e-09	0.150949
Ptpa	0.631587	0.685179	-0.117501	6.75449e-09	0.505713
Ier5l	0.12038	0.0933239	0.367278	0.57793	0.101445
Gm14488	0.00528932	0.0111408	-1.0747	0.580361	0.00817731
1700001O22Rik	0.0174555	0.0237385	-0.443542	0.281621	0.020383
Ntmt1	0.430947	0.300469	0.520294	0.30565	0.310531
Asb6	0.0738758	0.0780072	-0.0785067	0.0412469	0.0731942
Ptges	0.00285788	0.000475688	2.58686	0.932732	0.00166469
Tor1b	0.224272	0.206599	0.118413	0.00794685	0.195076
Tor1a	0.595495	0.564024	0.0783316	0.0030807	0.457223
BC005624	0.843332	0.748241	0.172597	0.155428	0.585092
Usp20	0.0327902	0.0388564	-0.244888	0.218454	0.0351923
Fnbp1	0.0869825	0.0852014	0.0298473	0.0852678	0.0825856
D330023K18Rik	0.112612	0.084641	0.411938	0.659896	0.09398
Gpr107	0.2572	0.31297	-0.283133	1.2063e-08	0.250589
Ncs1	0.00515038	0.00484841	0.0871672	0.966229	0.00498693
Hmcn2	0	0	0	1	0
Ass1	0.155631	0.089635	0.795994	0.0875243	0.115245
Fubp3	0.350251	0.363959	-0.0553866	3.56672e-06	0.305341
Exosc2	0.353017	0.338642	0.059978	0.000809299	0.296996
Abl1	0.290317	0.372955	-0.361371	1.15735e-12	0.285927
Aif1l	0.000814196	0.0180983	-4.47433	0.196173	0.00937516
Nup214	0.455243	0.394728	0.205781	0.0107635	0.353936
Fam78a	0.0168375	0.0127443	0.401825	0.838985	0.0146806
Plpp7	0.00136866	0.00190721	-0.4787	0.997727	0.00163656
Prrc2b	0.398775	0.419968	-0.0747025	6.7149e-07	0.343116
Gm13610	0.00895646	0.0055954	0.678686	0.987697	0.0072482
Pomt1	0.23655	0.221723	0.0933869	0.00806847	0.206294
Uck1	0.282425	0.206272	0.453321	0.862621	0.218144
Swi5	5.53369	5.02847	0.138123	5.06234e-05	1.83673
Golga2	0.210802	0.208169	0.0181362	0.000971945	0.190194
Dnm1	0.0841981	0.157453	-0.903059	6.73347e-10	0.113531
Ciz1	0.309187	0.341377	-0.142886	1.4297e-07	0.281552
1110008P14Rik	0.349256	0.599324	-0.779053	1.20423e-43	0.384567
Lcn2	0.0143256	0.0164453	-0.199077	0.674759	0.0152677
Ptges2	0.850587	0.694708	0.292053	0.447592	0.571507
Slc25a25	0.259389	0.318587	-0.296571	3.63508e-09	0.253594
Naif1	0.0297367	0.0352339	-0.244721	0.355298	0.0319653
Gm13412	0.00287116	0.00100541	1.51385	0.981413	0.00193598
Fam102a	0.321846	0.536741	-0.737858	3.91586e-32	0.354347
Dpm2	0.768617	0.630762	0.285169	0.469558	0.529623
St6galnac4	0.00093969	0.00023082	2.02541	0.978285	0.000585021
St6galnac6	0.00199261	0.00167192	0.253156	0.99556	0.00183058
Ak1	0.000649227	0.00061482	0.0785587	0.997753	0.000631824
Fpgs	0.173641	0.104328	0.734981	0.144086	0.129674
Cdk9	0.898896	0.748024	0.265071	0.863385	0.599879
Sh2d3c	0.017245	0.0211467	-0.294254	0.720535	0.0190121
Ttc16	0.00246775	0.00171923	0.521431	0.972751	0.00209123
Tor2a	0.648616	0.673141	-0.053546	3.73088e-07	0.507319
Ptrh1	0.0675755	0.0609261	0.14944	0.264893	0.0622662
Stxbp1	0.00734339	0.00621678	0.240277	0.945106	0.00675705
Gm13523	0.00372924	0.00257327	0.535275	0.982803	0.00314613
Fam129b	0.176102	0.197228	-0.163451	0.000273267	0.171107
Lrsam1	0.0297048	0.0228989	0.375415	0.752428	0.0259564
Rpl12	50.7644	24.525	1.04956	0	3.59318
Slc2a8	0.0826796	0.0703934	0.23209	0.472497	0.0737327
Garnl3	0.000884398	0.00090091	-0.0266874	0.996643	0.000892256
Ralgps1	0.0253952	0.0366693	-0.530017	0.328831	0.0305455
Zbtb34	0.0188516	0.0180311	0.064204	0.796549	0.0182733
Zbtb43	0.212954	0.203257	0.0672367	0.00411301	0.189046
Lmx1b	0	0	0	1	0
Mvb12b	0.0205999	0.0288563	-0.486248	0.571771	0.0244192
Pbx3	0.147235	0.232806	-0.661011	5.16706e-10	0.173324
Mapkap1	1.24792	1.09443	0.18934	0.599536	0.774644
Gapvd1	0.607875	0.667337	-0.13464	6.4316e-09	0.49307
Hspa5	6.22417	8.153	-0.389449	1.14596e-32	2.09576
Rabepk	0.341113	0.298699	0.191558	0.00603819	0.277431
Fbxw2	0.674229	0.653764	0.0444683	0.000544227	0.509203
Psmd5	0.402961	0.492959	-0.290826	3.56212e-11	0.369672
Cutal	0.00647658	0.0106566	-0.718442	0.795786	0.00852795
Phf19	0.0155226	0.0146386	0.0845867	0.632755	0.0149679
Traf1	0.0012636	0.00848057	-2.74662	0.670136	0.00485381
Hc	0.0016506	0.0051545	-1.64284	0.805877	0.00339525
AI182371	0.00050515	0.000616098	-0.286448	0.974969	0.000560465
Cntrl	0.648778	0.639319	0.0211887	0.00321153	0.497158
Rab14	3.59982	3.70839	-0.0428677	0.00415858	1.53768
Gsn	0.174015	0.393017	-1.17538	7.5447e-36	0.245951
Stom	0.0521305	0.138304	-1.40764	1.19521e-08	0.0901783
Ggta1	0	0	0	1	0
Dab2ip	1.16369	1.30626	-0.166732	1.03201e-09	0.803723
Ttll11	0.00156898	0	20.5814	0.90894	0.000783874
9030204H09Rik	0.0309157	0.0363069	-0.231906	0.312113	0.0330554
Ndufa8	5.65099	5.37295	0.0727883	0.032761	1.87341
Rbm18	0.239651	0.230809	0.0542315	0.00211914	0.211251
Mrrf	0.510274	0.32525	0.649724	0.0162088	0.346946
Gm13431	0	0.000251453	-17.9399	0.976065	0.000125711
Ptgs1	0	0.00154252	-20.5569	0.880757	0.000770665
Pdcl	0.34232	0.382034	-0.158356	1.32422e-08	0.308978
Rc3h2	0.43037	0.493392	-0.197157	8.85336e-11	0.379492
Zbtb6	0.265982	0.272826	-0.0366526	3.7238e-05	0.238544
Zbtb26	0.131286	0.143241	-0.125726	0.0205189	0.128611
Rabgap1	0.320086	0.340113	-0.0875546	3.04113e-06	0.285226
Strbp	1.8222	1.92603	-0.0799463	0.000234878	1.05558
Gpr21	0.0119662	0.0144763	-0.274737	0.661122	0.0131338
Dennd1a	0.120544	0.119962	0.00697524	0.0279762	0.113554
Nek6	0.385462	0.441268	-0.195065	6.49495e-09	0.345779
Psmb7	2.32938	2.41073	-0.0495296	0.00783973	1.21486
Nr6a1	0.0791983	0.105073	-0.407855	0.00210277	0.0880651
Nr6a1os	0.000700913	0.00168097	-1.26198	0.951045	0.00119011
Olfml2a	0.00132328	0.00146506	-0.146842	0.948776	0.00139319
Gm13496	0.00477427	0.00137785	1.79286	0.845527	0.00306991
Wdr38	0.0433996	0.0381068	0.187634	0.901742	0.0399415
Rpl35	30.9141	20.8849	0.565802	2.23796e-133	3.27442
Arpc5l	1.64798	1.69432	-0.0400107	0.00390352	0.982472
Golga1	0.416832	0.370851	0.168625	0.0205079	0.331928
Scai	0.0604597	0.0796144	-0.397056	0.00918358	0.0676532
Ppp6c	0.635371	0.645222	-0.0221958	3.87045e-08	0.494872
Gtdc1	0.0412449	0.0452743	-0.134477	0.220076	0.0423482
Zeb2	0	0	0	1	0
Acvr2a	0.210145	0.242745	-0.208053	2.67737e-06	0.204031
Orc4	0.394365	0.50555	-0.358321	7.10484e-17	0.370799
Mbd5	0.0936449	0.0868134	0.109282	0.114173	0.086383
Epc2	0.644206	0.608038	0.0833599	0.000355249	0.486136
Kif5c	0	0.000766669	-19.5482	0.952152	0.000383187
Lypd6b	0.000463335	0.000612277	-0.402129	0.978338	0.000537658
Lypd6	0.000674145	0	19.3627	0.977188	0.000336959
Mmadhc	0.683866	0.704056	-0.0419767	1.2193e-06	0.527052
Rnd3	0.314868	0.337849	-0.101633	8.44291e-06	0.2824
Rbm43	0.0931288	0.0699584	0.41273	0.809019	0.0783319
Nmi	0.812204	0.829631	-0.0306274	2.22137e-06	0.599329
Rif1	1.01195	1.26927	-0.326852	5.31527e-17	0.759281
Neb	0.000442953	0.00578437	-3.70693	0.717865	0.00310528
Arl5a	0.438478	0.497667	-0.182678	3.37699e-10	0.383747
A430018G15Rik	0.150025	0.0929065	0.691352	0.726552	0.114312
Cacnb4	0.00515491	0.00708384	-0.458583	0.847378	0.00610027
Stam2	0.365553	0.40293	-0.140447	1.03835e-08	0.325061
Fmnl2	0.0426086	0.0489435	-0.199971	0.075664	0.0447547
Prpf40a	3.13253	3.49609	-0.158416	2.27571e-10	1.46105
Arl6ip6	0.486507	0.517774	-0.0898625	6.74101e-09	0.406837
Rprm	0	0	0	1	0
Kcnj3	0	0	0	1	0
Nr4a2	0.0604437	0.0388685	0.636989	0.563231	0.0484098
BB557941	0.00555091	0.00394784	0.491663	0.943799	0.00473781
A930012O16Rik	0.00493649	0.00924526	-0.905229	0.729838	0.00706356
Gpd2	0.774054	0.680983	0.184816	0.382066	0.546323
Galnt5	0.00475784	0.00122865	1.95323	0.958775	0.00298723
Cytip	0.0188064	0.0214287	-0.188317	0.502431	0.019917
Acvr1c	0.234557	0.149824	0.646671	0.609312	0.175161
Acvr1	0.0713822	0.0875877	-0.295164	0.00651254	0.0764559
Upp2	0.124871	0.122246	0.0306569	0.0372764	0.1165
Ccdc148	0.0176858	0.0116714	0.599615	0.835567	0.0145675
Pkp4	0.604422	0.672634	-0.154266	4.60923e-10	0.493582
Tanc1	0.221541	0.294446	-0.410434	5.93279e-10	0.229098
Wdsub1	0.120892	0.138822	-0.199522	0.00086444	0.12206
Baz2b	0.89385	0.862813	0.0509857	0.00316777	0.63035
Gm13572	0.000522407	0.000488578	0.0965871	0.99889	0.000505365
Gm13620	0.00872127	0.0101281	-0.215758	0.794519	0.00938033
March7	0.822372	1.00248	-0.28571	2.16896e-15	0.647262
Cd302	0.771926	0.817967	-0.0835793	6.01549e-07	0.584893
Ly75	0.160764	0.166985	-0.0547774	0.00199456	0.151751
Gm13580	0.000686556	0	19.389	0.977188	0.00034316
Pla2r1	0	0	0	1	0
Itgb6	0.17642	0.206447	-0.226755	4.03945e-06	0.175078
Rbms1	0.15912	0.251849	-0.662445	5.94992e-12	0.186141
Tank	0.403479	0.420896	-0.0609692	1.52122e-06	0.345121
Psmd14	1.90809	1.90046	0.00578009	0.107959	1.06618
Dpp4	0.787326	0.832025	-0.0796667	2.01972e-06	0.593071
Gm13565	0.000524556	0	19.0007	0.977188	0.000262209
Gcg	0.0367306	0.0258317	0.507841	0.951445	0.0307879
Fap	0.00148243	0.00126284	0.231284	0.996697	0.00137169
Ifih1	0.331802	0.308927	0.103053	0.00747062	0.27787
Gca	0.204751	0.219286	-0.0989434	5.50765e-05	0.192269
Kcnh7	0.00411876	0.00693748	-0.752202	0.871139	0.00551191
Grb14	0.0396676	0.0103444	1.93911	0.129739	0.0245961
Cobll1	0.182778	0.228572	-0.322557	1.22726e-06	0.186859
Gm13594	0.0444119	0.0274925	0.69191	0.809461	0.0352876
Slc38a11	0	0	0	1	0
Scn3a	0.00196326	0.0016657	0.237127	0.996697	0.00181283
Galnt3	0.387006	0.544447	-0.492435	2.30406e-19	0.380907
Ttc21b	0.0839245	0.108592	-0.371758	0.00230833	0.0918397
Stk39	0.525415	0.636872	-0.277545	4.04161e-12	0.457527
Cers6	1.11429	1.6313	-0.549889	4.47305e-38	0.858099
Nostrin	0.704535	0.642235	0.13357	0.0254991	0.514675
Spc25	1.2707	1.32196	-0.0570603	0.00445085	0.831249
Dhrs9	0.00271477	0.00712049	-1.39115	0.692704	0.00490318
Bbs5	0.0496803	0.05112	-0.0412154	0.149041	0.0491709
Klhl41	0.00120806	0.00124582	-0.0444042	0.99548	0.00122619
Fastkd1	0.225356	0.18059	0.319488	0.273794	0.184623
Ppig	2.91888	3.03996	-0.0586357	0.00739404	1.38102
Ccdc173	0.0133067	0.0228153	-0.777852	0.543509	0.0178889
Phospho2	0.291412	0.277815	0.0689396	0.00165046	0.250444
Klhl23	0.0536669	0.0641625	-0.257699	0.1697	0.0572322
Ssb	4.56826	4.62612	-0.0181587	0.0308799	1.72225
Mettl5	0.566189	0.465047	0.283907	0.334079	0.415266
Gm13625	0.0119642	0.0113978	0.0699733	0.950097	0.0116133
Mettl5os	0.00327959	0.0108343	-1.72402	0.690306	0.00702512
Ubr3	0.304098	0.333824	-0.134555	5.82915e-06	0.276781
Sp5	0.326939	0.555406	-0.764519	1.50806e-30	0.362306
Gad1os	0.00205207	0.00346643	-0.756368	0.853014	0.0027552
Erich2os	0.00263062	0.0141223	-2.42451	0.348431	0.00832536
Erich2	0.0321584	0.0486186	-0.596313	0.0437476	0.0395629
Gad1	0	0.000301565	-18.2021	0.976065	0.00015076
Gm26558	0.00522444	0.00217134	1.26669	0.916184	0.00368991
Gorasp2	0.718955	0.732846	-0.0276081	2.09117e-07	0.545741
Tlk1	1.4083	1.1916	0.24106	0.0572776	0.831776
Mettl8	0.181379	0.116999	0.63251	0.560834	0.138664
Dcaf17	0.48557	0.422287	0.201458	0.214058	0.374032
Cybrd1	0.000971864	0.00163227	-0.748051	0.9023	0.00130117
Dync1i2	2.2588	2.31826	-0.0374826	0.030035	1.1904
Slc25a12	0.106989	0.0746668	0.518917	0.458501	0.086827
Hat1	1.12442	0.995924	0.175071	0.833081	0.722303
Metap1d	0.357226	0.2178	0.71383	0.0211465	0.251245
Platr26	0.013726	0.0308953	-1.17048	0.224547	0.0220302
Gm13647	0	0.0214597	-24.3551	0.167559	0.0106163
Itga6	2.27133	3.75276	-0.724414	5.43797e-87	1.37196
Gm13663	0.0216515	0.037061	-0.775436	0.394546	0.0289056
Pdk1	0.334067	0.195035	0.776405	0.00398325	0.233204
Rapgef4	0.00969681	0.00763833	0.344252	0.977883	0.0086297
Map3k20	0.529311	0.618381	-0.224382	2.2379e-13	0.453122
Cdca7	2.10876	2.71236	-0.363151	6.46925e-26	1.22295
6430710C18Rik	0.00185679	0.00421146	-1.18151	0.876263	0.00302884
Sp3	0.78644	0.965683	-0.296213	2.26467e-15	0.628032
Sp3os	0.583988	0.48041	0.281674	0.229478	0.426132
Ola1	2.68795	2.29211	0.22983	3.51146e-07	1.2483
Sp9	0.000723269	0.000636699	0.183921	0.997753	0.000679752
Cir1	0.714952	0.543979	0.394295	0.471186	0.486874
Scrn3	0.100141	0.121909	-0.283767	0.00243148	0.105235
Gpr155	0.0253413	0.0186404	0.443059	0.929188	0.0217472
D230022J07Rik	0.0061785	0.00608289	0.0224992	0.983271	0.00611198
Wipf1	0.206587	0.267585	-0.373247	4.06034e-10	0.212454
Chrna1os	0.0259448	0.0446336	-0.782684	0.0413837	0.03464
Chn1os3	0.000187425	0.00168881	-3.17162	0.950991	0.000937399
Chn1	0.00950263	0.00312149	1.60609	0.850149	0.0062872
Atf2	0.420658	0.491645	-0.224971	1.70594e-13	0.3755
Atp5g3	12.0474	11.9587	0.0106671	0.782225	2.56518
Lnpk	0.335275	0.344409	-0.0387791	4.14296e-05	0.292546
Hoxd4	0.0217304	0.00744239	1.54587	0.48806	0.0144562
Mtx2	1.52498	1.31169	0.217362	0.0397899	0.882104
Hnrnpa3	10.9489	13.585	-0.311229	3.26794e-52	2.58032
Nfe2l2	2.50992	2.6659	-0.0869811	0.0311792	1.27733
E030042O20Rik	0.0121048	0.0126318	-0.0614823	0.680672	0.0122924
Gm13657	0.0406451	0.0536152	-0.399559	0.172357	0.0460341
Agps	0.255902	0.297912	-0.219294	1.62908e-07	0.244306
Ttc30b	0.041195	0.041442	-0.00862728	0.433863	0.0404877
Ttc30a1	0.0610176	0.060027	0.0236143	0.202998	0.0587614
Pde11a	0.0250525	0.0149469	0.74511	0.919896	0.01979
Cyct	0.00410249	0.000811784	2.33733	0.888511	0.00245278
Rbm45	0.174112	0.189548	-0.122543	0.000339553	0.167043
Osbpl6	0.148628	0.211494	-0.508907	1.85237e-09	0.165211
Prkra	0.726924	0.530706	0.453892	0.0076305	0.486036
Fkbp7	0.0239449	0.0146214	0.711638	0.787147	0.0190891
Plekha3	0.286863	0.306545	-0.0957372	1.92034e-06	0.259797
Ttn	0.000249843	0.0030225	-3.59664	0.927111	0.00163388
Ccdc141	0.0148316	0.0170257	-0.199046	0.551545	0.0158025
Sestd1	0.681216	0.574902	0.244796	0.126	0.486855
Zfp385b	0.0443884	0.00878659	2.33681	0.205303	0.0260898
Cwc22	0.356548	0.348578	0.032612	8.2941e-05	0.301997
Ube2e3	1.34537	1.65511	-0.298931	2.12503e-16	0.914464
Itga4	0	0	0	1	0
Cerkl	0	0	0	1	0
Neurod1	0.0018765	0.00149863	0.324402	0.972777	0.00168612
Itprid2	0.153736	0.235202	-0.613446	2.91443e-10	0.17712
Dnajc10	0.390943	0.430323	-0.138462	1.68811e-08	0.343941
Nckap1	1.16288	1.4494	-0.317748	2.59438e-20	0.833642
Dusp19	0.355067	0.251209	0.499201	0.435953	0.263981
Nup35	0.391173	0.440955	-0.172824	2.25566e-09	0.347727
Zc3h15	2.8077	2.51411	0.159345	0.00168861	1.29691
Itgav	0.0896491	0.102644	-0.195283	0.00643275	0.0917831
Gm13684	0.00233537	0.00161528	0.53187	0.972804	0.00197331
Calcrl	0.00321137	0.00103634	1.63169	0.997807	0.00212101
Tfpi	0.522519	0.087848	2.5724	9.54238e-43	0.252284
Gm13710	0.00685298	0.00647898	0.0809637	0.845987	0.00664385
Ctnnd1	1.45594	1.94345	-0.41667	2.47151e-33	0.989046
Selenoh	2.98265	2.69573	0.145919	0.00119912	1.34456
Tmx2	0.71282	0.759828	-0.0921339	3.99235e-09	0.551679
Med19	1.3328	1.49849	-0.169045	2.33286e-10	0.881377
Zdhhc5	0.391007	0.470347	-0.266529	2.661e-13	0.357763
Clp1	0.23023	0.176296	0.385074	0.233801	0.184786
Gm19426	0.00409813	0.0120794	-1.55952	0.483738	0.00804842
Serping1	0	0.000631719	-19.2689	0.976065	0.00031576
Ube2l6	0.0537548	0.0641958	-0.256084	0.03248	0.0572896
Smtnl1	0	0.00126007	-20.2651	0.928283	0.000629638
Timm10	1.28826	0.950394	0.43882	5.00682e-07	0.747911
Slc43a1	0.00436276	0.0010686	2.02952	0.867062	0.00271065
Ssrp1	2.1727	2.03307	0.095831	0.220707	1.13208
Tnks1bp1	0.129519	0.232439	-0.843691	8.07561e-15	0.165394
Olfr1124	0.00910436	0.00987068	-0.116593	0.815181	0.00944272
Ptprj	0.149284	0.189952	-0.347577	1.00663e-06	0.156526
4933423P22Rik	0.00772032	0.0165987	-1.10433	0.482358	0.0120765
Nup160	0.303416	0.344761	-0.184297	1.30847e-08	0.280602
Fnbp4	0.651727	0.489488	0.412994	0.874572	0.450127
Mtch2	5.21442	3.98013	0.389693	4.82521e-29	1.71616
C1qtnf4	0.0677507	0.0812204	-0.261607	0.0744927	0.0718224
Ndufs3	4.13393	3.53311	0.226575	3.23236e-07	1.57364
Kbtbd4	0.0918538	0.103323	-0.169751	0.00633256	0.0931018
Ptpmt1	1.7366	1.64876	0.0748817	0.535202	0.990404
Celf1	1.63931	2.2179	-0.436108	3.01712e-34	1.06962
Gm13778	0.0067696	0.00397308	0.768811	0.91782	0.005356
Psmc3	3.90225	3.9054	-0.00116729	0.755751	1.59002
Slc39a13	0.0377676	0.0288116	0.390502	0.953354	0.0327381
Madd	0.129259	0.137932	-0.093694	0.0123752	0.125387
Nr1h3	0.313508	0.269187	0.219896	0.0460962	0.255539
Gm13783	0.00140186	0.00573038	-2.03128	0.805799	0.00355745
Acp2	0.129375	0.172554	-0.415485	2.84569e-05	0.140424
Ddb2	0.184712	0.122095	0.597281	0.940838	0.142349
Pacsin3	0.015408	0.0238937	-0.63295	0.26798	0.0194516
Arfgap2	0.446595	0.400525	0.157076	0.00655294	0.35303
1110051M20Rik	0.0736241	0.0632522	0.219061	0.51725	0.0661861
Lrp4	0.176517	0.245243	-0.474403	1.83243e-10	0.190944
Ckap5	1.27651	1.51283	-0.245039	2.97845e-11	0.872027
F2	0.00158886	0.00334446	-1.07378	0.809344	0.00246324
Zfp408	0.0405989	0.0441467	-0.120864	0.2329	0.0414982
Arhgap1	0.333757	0.388237	-0.218142	2.35529e-10	0.308017
Atg13	0.118214	0.111502	0.0843337	0.0610067	0.108722
Harbi1	0.152665	0.122183	0.321327	0.624333	0.128677
Ambra1	0.104237	0.0852746	0.289675	0.207519	0.0904937
Mdk	0.0094024	0.00811041	0.213253	0.888684	0.00871808
Dgkz	0.61089	0.513183	0.251441	0.796834	0.445501
Gm9821	0.000656316	0.00207344	-1.65956	0.902273	0.0013637
Creb3l1	0.135732	0.184501	-0.442866	2.11772e-06	0.1483
Phf21a	0.117397	0.16164	-0.461392	3.22694e-06	0.130417
Large2	0.047121	0.0550189	-0.22356	0.228188	0.0498016
Pex16	0.61016	0.50635	0.269054	0.227942	0.443012
1700029I15Rik	0.00467886	0.00492341	-0.0735011	0.895746	0.00478964
Mapk8ip1	0.00547152	0.0026444	1.049	0.916557	0.00404876
Cry2	0.02057	0.0134108	0.617145	0.920561	0.0168415
Slc35c1	0.368494	0.327631	0.169569	0.137496	0.298554
Syt13	0	0.00023082	-17.8164	0.976065	0.000115397
Prdm11	0.00865904	0.00727024	0.252205	0.819869	0.00793285
Trp53i11	0.252744	0.172476	0.551278	0.336113	0.192227
Tspan18	0.00180746	0.00128771	0.48916	0.98168	0.00154636
Cd82	0.56018	0.442163	0.341313	0.182611	0.405472
Ext2	0.429467	0.461321	-0.103225	8.02075e-09	0.368321
Accs	0.0457999	0.0332937	0.460097	0.909285	0.0387667
Gm13889	0.000907812	0.00082329	0.140994	0.997753	0.000865176
Alkbh3	0.350784	0.219127	0.678818	0.298614	0.24941
Hsd17b12	2.26053	2.20501	0.0358729	0.472095	1.1733
Ttc17	0.138777	0.174983	-0.33445	0.000141332	0.145604
2810002D19Rik	0.0667047	0.0654346	0.0277336	0.252694	0.0639785
Api5	1.15211	1.24944	-0.116996	3.19893e-08	0.788565
Gm10800	0.00107861	0.00654083	-2.6003	0.903322	0.00379878
B230118H07Rik	0.282139	0.265073	0.0900124	0.0525627	0.24183
Traf6	0.137269	0.149857	-0.12658	0.000792041	0.134133
Prr5l	0.000433639	0.00210457	-2.27896	0.902141	0.00126795
Commd9	0.716589	0.549512	0.382995	0.520367	0.48914
Ldlrad3	0.00749993	0.00300579	1.31913	0.872486	0.00523661
Trim44	0.303359	0.235934	0.362646	0.426983	0.238386
Fjx1	0	0	0	1	0
Slc1a2	0.0677094	0.0654935	0.0480044	0.288722	0.0644768
Cd44	0.611795	1.24677	-1.02707	5.05057e-67	0.643421
Pdhx	0.316703	0.352552	-0.154705	2.01679e-07	0.288562
Apip	0.338762	0.623151	-0.879309	1.10355e-43	0.388058
Ehf	2.61888	2.9477	-0.170638	1.246e-09	1.32965
Cat	0.497453	0.422612	0.235227	0.280454	0.37813
Abtb2	0.00319745	0.00528693	-0.725506	0.826469	0.00423268
Nat10	0.193062	0.15784	0.290601	0.470372	0.161539
Caprin1	2.79704	2.90486	-0.0545697	0.00209734	1.34822
Lmo2	0.0057947	0.00569625	0.0247215	0.847745	0.00572903
Fbxo3	0.470894	0.452495	0.0575011	0.000775406	0.379577
Cd59b	0.0131577	0.00984458	0.418503	0.932306	0.0114342
Cd59a	0.00302219	0.00117516	1.36274	0.912249	0.00209605
Hipk3	0.237224	0.252164	-0.0881133	1.84982e-05	0.218872
Cstf3	0.427159	0.523635	-0.293788	1.47416e-13	0.388393
Tcp11l1	0.0222009	0.0175733	0.337231	0.892592	0.0196894
Depdc7	0.162799	0.206944	-0.346147	1.17753e-06	0.169461
Qser1	0.349758	0.3659	-0.0650931	8.34469e-07	0.30587
Prrg4	0.0173482	0.0129314	0.423904	0.85396	0.015024
Ccdc73	0.0394227	0.0322752	0.288602	0.921865	0.0352154
Eif3m	3.73417	2.86552	0.381989	2.11995e-26	1.45345
Them7	0.00103411	0.00125451	-0.278731	0.94999	0.00114365
Rcn1	0.0650015	0.00634551	3.35666	0.0328459	0.0346508
Pax6os1	0	0	0	1	0
Paupar	0.00165438	0	20.6579	0.977188	0.000826508
Pax6	0	0.00165934	-20.6622	0.928283	0.000828981
Elp4	0.31947	0.291333	0.133012	0.00977355	0.266453
Immp1l	1.35471	1.23147	0.1376	0.307109	0.82954
Dnajc24	0.418023	0.424822	-0.0232745	1.79522e-06	0.351655
Arl14ep	0.0927899	0.102331	-0.1412	0.0632962	0.0930804
Mettl15	0.0951325	0.0740644	0.361158	0.580051	0.0811627
Kif18a	0.400057	0.414422	-0.0508942	0.00018188	0.341617
Bdnf	0	0.000339348	-18.3724	0.976065	0.000169645
Lin7c	0.827432	1.05839	-0.355164	1.32564e-21	0.662419
Lgr4	0.819058	1.65664	-1.01623	3.43387e-97	0.787691
Ccdc34	7.79959	9.40405	-0.269884	1.4369e-26	2.25845
Gm13936	0.00120068	0.00327539	-1.44781	0.899832	0.002235
Bbox1	0.00839628	0.00321945	1.38294	0.895959	0.00578775
Slc5a12	0	0	0	1	0
Ano3	0	0	0	1	0
Lpcat4	0.014014	0.0395735	-1.49767	0.0327788	0.0263636
Nop10	7.13795	4.06507	0.81223	2.07589e-148	1.85945
Slc12a6	0.269575	0.265246	0.0233561	0.000970843	0.236974
Emc4	1.10765	1.05302	0.0729638	0.0526977	0.732442
Katnbl1	0.403484	0.414383	-0.038454	5.09326e-07	0.342826
Emc7	1.33741	1.2545	0.0923315	0.689442	0.830987
Aven	0.609622	0.484692	0.330848	0.736715	0.435603
Ryr3	0	0.000605649	-19.2081	0.976065	0.000302733
Fmn1	0.196652	0.348799	-0.826752	2.11491e-18	0.239371
Gm13963	0.0052625	0.0111261	-1.08012	0.598732	0.00815666
Gm13966	0.00721427	0.00654633	0.140166	0.895097	0.00685668
Scg5	0.00178463	0.000882567	1.01584	0.979354	0.00133261
Arhgap11a	0.864787	0.865167	-0.000633035	0.00167264	0.623249
Aqr	0.617156	0.643845	-0.061078	1.51473e-06	0.488854
Zfp770	0.177305	0.126255	0.489895	0.836824	0.141063
Dph6	0.315621	0.292566	0.109432	0.0199851	0.265469
Gm13977	0.00833886	0.00371332	1.16714	0.871311	0.00600537
BC052040	0.148546	0.134369	0.144706	0.00781908	0.132287
Meis2	0.00437501	0.00452727	-0.0493532	0.944586	0.00444126
2700033N17Rik	0.00265696	0.00100364	1.40453	0.95764	0.00182829
Spred1	0.306436	0.528103	-0.785233	1.82398e-33	0.345665
Fam98b	1.80633	1.70682	0.0817532	0.452035	1.01383
Thbs1	0.0451289	0.0406364	0.151279	0.426554	0.0419864
Fsip1	0.0053074	0.00424858	0.321025	0.988446	0.00476647
Eif2ak4	0.0684652	0.0535079	0.35562	0.867062	0.0591743
Srp14	1.97933	1.76087	0.168725	0.00906921	1.05362
Bmf	0.00398387	0.00374669	0.0885526	0.992177	0.00385782
Bub1b	0.771167	0.820264	-0.0890449	2.73187e-07	0.58531
Pak6	0.0155988	0.0190001	-0.284579	0.621962	0.0171501
Plcb2	0.000215408	0.00144777	-2.74868	0.951018	0.000831053
Inafm2	0.121723	0.169929	-0.481332	2.23056e-06	0.135904
Ccdc9b	0.0226529	0.0161419	0.488885	0.823285	0.0192066
Phgr1	17.7995	15.4083	0.20813	6.13494e-05	2.86581
Disp2	0.00420707	0.0112797	-1.42284	0.603421	0.00770739
Knstrn	1.48982	1.61527	-0.11663	6.09415e-05	0.936789
Ivd	0.450644	0.356838	0.336718	0.608972	0.338583
Bahd1	0.0337846	0.0551909	-0.708068	0.0227873	0.0434741
Chst14	0.00676457	0.0032437	1.06036	0.989542	0.00499012
Ccdc32	0.471492	0.396619	0.249478	0.0391959	0.360166
Rpusd2	0.0466563	0.0209885	1.15247	0.570951	0.0331859
Knl1	1.82297	1.79465	0.0225923	0.189659	1.03275
Rad51	0.750756	0.791814	-0.0768168	3.29241e-06	0.571638
Rmdn3	0.482618	0.397177	0.281099	0.186158	0.364132
Gchfr	0.121471	0.35699	-1.55527	2.86595e-38	0.209955
Dnajc17	0.288027	0.287627	0.00200341	0.000284265	0.252956
Gm14137	0	0.000333028	-18.3453	0.976065	0.000166486
Zfyve19	0.449868	0.338774	0.409178	0.618366	0.331613
Ppp1r14d	2.80303	2.52932	0.148236	0.12632	1.29845
Spint1	1.4063	1.40096	0.00549589	0.0238794	0.87698
Rhov	0.0109545	0.00356157	1.62094	0.848494	0.00722511
Vps18	0.0727901	0.0738787	-0.0214172	0.232428	0.0707699
Gm14207	0.0733598	0.0364562	1.00883	0.480208	0.0533006
Dll4	0.0321061	0.0210457	0.609323	0.863411	0.0262144
Chac1	0.00663022	0.00502575	0.399719	0.938157	0.00581075
Ino80	0.458381	0.459654	-0.00399932	4.96705e-05	0.377763
Exd1	0.00673544	0.00336608	1.0007	0.987804	0.00503664
Chp1	0.821785	0.639587	0.361621	0.407298	0.547131
Oip5os1	1.76209	1.70073	0.0511311	0.407431	1.00475
Oip5	0.207041	0.183575	0.173552	0.0173942	0.178356
Nusap1	3.66746	2.8515	0.363061	1.42449e-07	1.44454
Ndufaf1	0.474038	0.272723	0.797567	0.000193464	0.314582
Rtf1	1.65791	1.61431	0.0384515	0.154474	0.969269
Itpka	0.805069	0.320658	1.32808	9.9782e-23	0.434365
Ltk	0.00160749	0.00357238	-1.15208	0.808396	0.00258611
Rpap1	0.17165	0.164429	0.0620054	0.0148813	0.155322
Tyro3	0.0290731	0.0528056	-0.861007	0.0169377	0.0400585
Mga	0.404458	0.465333	-0.202275	2.38605e-08	0.360867
Mapkbp1	0.0274874	0.0318123	-0.210811	0.671248	0.0292166
Jmjd7	0.21605	0.130801	0.723985	0.266405	0.159267
Pla2g4b	0.00754707	0.0199329	-1.40116	0.406767	0.0136278
Sptbn5	0	0	0	1	0
Ehd4	0.284958	0.206298	0.46602	0.795075	0.219141
Vps39	0.0866478	0.0842129	0.0411212	0.0980056	0.0819759
Tmem87a	0.191583	0.192494	-0.00683753	0.00731889	0.175665
Ganc	0.0815676	0.0951639	-0.222418	0.0573479	0.0846577
Zfp106	1.65621	1.47864	0.163613	0.299613	0.942307
Snap23	0.279955	0.302839	-0.113358	1.85792e-07	0.255685
Lrrc57	0.101554	0.091689	0.147433	0.12188	0.0922242
Haus2	0.244111	0.199386	0.29197	0.140883	0.200115
Stard9	0.0103648	0.013108	-0.338753	0.816561	0.0116671
Cdan1	0.0747077	0.0959735	-0.361379	0.0132284	0.0818459
Ttbk2	0.0350263	0.0400766	-0.194321	0.209003	0.0368606
AV039307	0.00380532	0.00480089	-0.335284	0.98751	0.00429375
Ubr1	0.168466	0.161472	0.0611744	0.0133125	0.15269
Tmem62	0.0500547	0.0460159	0.121371	0.288478	0.0469154
Ccndbp1	0.354047	0.297395	0.251558	0.075526	0.281728
Epb42	0.00224933	0.000454867	2.30598	0.978285	0.00135078
Tgm5	0	0	0	1	0
Lcmt2	0.137144	0.127163	0.109008	0.0830764	0.124112
Adal	0.0925615	0.0904866	0.0327086	0.0893002	0.0875745
Zscan29	0.127803	0.128571	-0.00864009	0.0107681	0.120612
Tubgcp4	0.233662	0.297228	-0.347147	1.85826e-10	0.235108
Trp53bp1	0.128043	0.125557	0.0282902	0.0297011	0.119381
Map1a	0.00472306	0.00463268	0.027875	0.941424	0.00466696
Ppip5k1	0.289678	0.403195	-0.477026	1.30517e-16	0.296572
Ckmt1	4.43828	3.73183	0.25012	0.0021391	1.62389
Strc	0.000541442	0.00262283	-2.27624	0.879673	0.00158035
Catsper2	0.0101874	0.0169806	-0.737101	0.509872	0.013487
Pdia3	6.78935	6.57529	0.0462194	0.706658	2.03882
Ell3	0.00652102	0.00951631	-0.545305	0.87847	0.00798558
Serinc4	0.0015288	0.00531801	-1.79848	0.808136	0.00341578
Serf2	20.3381	16.0381	0.342675	1.68238e-72	2.94797
Hypk	1.32877	1.05354	0.334853	6.82272e-05	0.782452
Mfap1b	0.192947	0.249455	-0.37058	2.89525e-10	0.199567
Mfap1a	0.235607	0.316145	-0.424206	2.01668e-15	0.243135
Wdr76	0.441566	0.429222	0.0409071	0.00184085	0.36143
Casc4	0.0767134	0.0115824	2.72755	0.0216487	0.0427145
Ctdspl2	0.636791	0.63713	-0.000767591	5.11484e-05	0.492841
Eif3j1	1.81637	1.69361	0.100957	0.342586	1.01317
Spg11	0.139615	0.188041	-0.429598	2.35925e-06	0.151498
B2m	7.82207	5.99574	0.383613	3.7867e-47	2.06128
Trim69	0	0.000197948	-17.5948	0.976065	9.89643e-05
Sord	1.88326	1.70887	0.140197	0.164535	1.02773
Duox2	0.420346	0.604401	-0.523931	5.75052e-21	0.411825
Duoxa2	0.475298	0.36883	0.365878	0.423247	0.351408
Duoxa1	0.00179992	0.00565088	-1.65054	0.874915	0.00371664
Shf	0.239489	0.475615	-0.989834	1.15436e-39	0.301887
Slc28a2	0.0805308	0.0315458	1.35209	0.0978628	0.0542554
Gatm	0.0046939	0.00187174	1.3264	0.892751	0.00327646
Spata5l1	0.00781714	0.00884001	-0.177407	0.795579	0.00829396
AA467197	0.374449	0.559498	-0.579363	1.90665e-15	0.381209
Slc30a4	0.213947	0.307486	-0.523265	1.68823e-13	0.230992
4930417H01Rik	0.0150981	0.02406	-0.672269	0.333861	0.0193802
Bloc1s6os	0.0223583	0.0218623	0.032366	0.728024	0.0218693
Bloc1s6	0.395473	0.373061	0.0841685	0.000181686	0.325138
Sqor	1.09657	1.25707	-0.197077	6.43609e-12	0.777185
Sema6d	0.18503	0.310838	-0.748402	7.88666e-19	0.220218
Slc24a5	0.145816	0.164202	-0.171325	0.000947459	0.144076
Myef2	0.368257	0.447476	-0.281098	8.70285e-13	0.341679
Dut	3.03639	2.94881	0.0422226	0.800756	1.38438
Cep152	0.077897	0.0747017	0.0604253	0.176467	0.0735275
Shc4	0.000484767	0	18.8869	0.977188	0.000242325
Eid1	0.261549	0.171394	0.609761	0.334759	0.195267
Secisbp2l	0.258201	0.325093	-0.332357	1.5042e-11	0.255583
Cops2	0.733046	0.633766	0.209952	0.327562	0.520384
Galk2	0.469971	0.359432	0.386853	0.792438	0.346155
Dtwd1	0.206364	0.161699	0.351876	0.784801	0.168747
Slc27a2	0.771214	0.52575	0.552754	0.055954	0.497076
Hdc	0.0016874	0.000309001	2.44912	0.978285	0.000997467
Gabpb1	0.256754	0.33749	-0.394456	3.27974e-12	0.259664
Gm27003	0.0221126	0.0230997	-0.0630083	0.722116	0.0223543
Usp8	0.530958	0.520703	0.0281393	0.000482142	0.422533
Usp50	0.106718	0.138207	-0.373029	0.00027229	0.115427
Trpm7	0.794272	0.703877	0.17431	0.337251	0.558753
Sppl2a	1.0993	1.35063	-0.297049	3.91772e-19	0.798144
Ap4e1	0.0851002	0.0899229	-0.0795263	0.0201769	0.0838896
Blvra	0.79246	0.706487	0.165676	0.158374	0.559013
Ncaph	0.59451	0.724289	-0.284865	7.12809e-11	0.505691
Itpripl1	0.0942026	0.121299	-0.364725	0.00188142	0.102257
1810024B03Rik	0.0948452	0.112165	-0.241982	0.023845	0.098461
Snrnp200	0.73698	0.772214	-0.0673755	1.19752e-07	0.562189
Ciao1	0.45617	0.404414	0.173738	0.00144736	0.357715
Tmem127	0.278253	0.312878	-0.169203	6.08297e-08	0.258858
Stard7	0.91251	0.784521	0.218028	0.451269	0.613783
Dusp2	0.00036416	0.000353085	0.0445549	0.99889	0.000358558
Fahd2a	0.258579	0.222526	0.216635	0.154596	0.215451
Zfp661	0.019084	0.0110779	0.784678	0.780681	0.0149606
Mrps5	2.59246	1.85914	0.479688	1.47758e-27	1.16468
Mal	0.00691325	0.00202868	1.76882	0.825085	0.00445804
Mall	0.702515	0.467736	0.586836	0.349311	0.457914
Nphp1	0.0609885	0.0764243	-0.325495	0.0149379	0.0664229
Mtln	1.49713	1.43159	0.06458	0.272495	0.901844
Bub1	0.664912	0.658301	0.0144164	0.000608529	0.507783
Bcl2l11	0.11677	0.114068	0.0337809	0.0763233	0.109229
Morrbid	0.00514318	0.000418913	3.61793	0.887373	0.00277441
Gm39929	0.00111987	0.00220282	-0.976017	0.902247	0.00165982
Anapc1	0.517209	0.625605	-0.274504	6.03911e-14	0.451376
Mertk	0.075634	0.0841553	-0.154019	0.171515	0.0768557
Tmem87b	0.444056	0.432325	0.038627	8.33995e-05	0.363377
Zc3h8	0.143772	0.159446	-0.149278	0.00327051	0.141137
4933427J07Rik	0.00333403	0.0018487	0.850752	0.970746	0.00258774
Gm10762	0.0907048	0.0720675	0.33183	0.467183	0.0782065
Zc3h6	0.11422	0.0752248	0.602538	0.666415	0.0903423
Ttl	0.0576517	0.0458378	0.330825	0.562722	0.0504347
Polr1b	0.177934	0.101226	0.813755	0.360952	0.130093
Chchd5	0.788127	0.466976	0.755079	5.409e-10	0.482186
Slc20a1	0.0799151	0.0755912	0.0802486	0.105711	0.0748765
Ckap2l	1.11001	0.89849	0.304996	0.525339	0.693875
Gm14023	0.0388159	0.0346741	0.16279	0.737587	0.036084
Sirpa	0.00387836	0.00715437	-0.883376	0.735414	0.00549988
Stk35	0.148701	0.168855	-0.183369	0.000164718	0.147328
Snrpb	5.56074	5.25835	0.0806682	0.0125509	1.85751
Nop56	1.86393	1.55984	0.256955	0.0171967	0.99607
Idh3b	3.68629	2.35401	0.647047	1.81023e-71	1.3774
Pced1a	0.026411	0.0328014	-0.31262	0.397559	0.0291716
Vps16	0.25033	0.235181	0.0900597	0.0024808	0.217313
Ptpra	0.480639	0.485759	-0.0152853	6.72568e-05	0.3942
Mrps26	1.97359	1.54855	0.349901	1.04112e-08	1.01265
Ubox5	0.0501984	0.0418444	0.262606	0.64149	0.0449859
Fastkd5	0.0814426	0.0778821	0.0644912	0.340408	0.076647
Lzts3	0.224529	0.396333	-0.819809	3.85919e-25	0.268203
Ddrgk1	2.14639	1.93374	0.150518	0.00226317	1.11127
Itpa	0.841189	0.939164	-0.158947	2.0688e-11	0.636334
Slc4a11	0.00281335	0.00134964	1.05971	0.980557	0.00207907
4930402H24Rik	0.0366595	0.04554	-0.312947	0.180791	0.0402685
A730017L22Rik	0.0810523	0.0606068	0.419375	0.938491	0.068388
Atrn	0.13864	0.192644	-0.474591	1.21683e-06	0.153004
1700037H04Rik	0.402777	0.278587	0.531854	0.361243	0.292105
Spef1	0.073037	0.125903	-0.785609	7.80015e-07	0.094539
Cenpb	1.63254	1.56619	0.0598565	0.855775	0.955185
Cdc25b	0.374145	0.390209	-0.0606495	0.00815775	0.323643
Ap5s1	0.23122	0.215749	0.0999077	0.000610637	0.201683
Mavs	0.138536	0.13497	0.0376212	0.012311	0.128175
Pank2	0.679837	0.696606	-0.0351545	2.12131e-07	0.523663
Rnf24	0.0175454	0.0217912	-0.312653	0.434907	0.0194752
Smox	0.118416	0.162149	-0.453461	3.26549e-07	0.131092
Prnp	0.00742816	0.0103982	-0.485257	0.621204	0.00887261
Rassf2	0.00375005	0.0028564	0.392708	0.943745	0.00329768
Slc23a2	0.067048	0.0697397	-0.0567854	0.0783863	0.0661557
Tmem230	0.391795	0.34258	0.193658	0.0760235	0.312594
Pcna	1.90118	2.42969	-0.353875	2.00497e-05	1.14879
AV099323	0.0408652	0.0287679	0.506416	0.934025	0.0342071
Cds2	0.208094	0.198475	0.0682804	0.0134424	0.185047
Gpcpd1	0.144362	0.155269	-0.10508	0.00276426	0.13959
Shld1	0.130546	0.0970257	0.428124	0.690701	0.107652
Gm14097	0	0	0	1	0
Chgb	0.0798722	0.0424789	0.910948	0.612567	0.059222
Trmt6	0.912305	0.83241	0.132222	0.0192499	0.626971
Mcm8	0.172886	0.178988	-0.0500426	0.00136716	0.162062
Crls1	0.998111	1.03399	-0.0509499	6.79339e-06	0.701101
Lrrn4	0.000530783	0.000604973	-0.188749	0.998863	0.000567716
Fermt1	1.72734	1.9035	-0.140108	6.76859e-11	1.03462
Gm14102	0.00497078	0.00834309	-0.747109	0.754133	0.00663347
Bmp2	0.0479207	0.025526	0.908683	0.666915	0.0360068
Tmx4	0.101832	0.0635181	0.680955	0.65787	0.0792785
Plcb1	0.00574092	0.00193318	1.57031	0.846656	0.00382791
Plcb4	0.111389	0.102499	0.120004	0.123906	0.101595
Snap25	0.00115154	0.00121689	-0.0796252	0.972804	0.00118351
Mkks	0.286467	0.25282	0.180261	0.0275157	0.238648
Slx4ip	0.182834	0.26042	-0.510311	1.09443e-11	0.199679
Jag1	0.0968181	0.114193	-0.23812	0.00374962	0.100272
Btbd3	0.144153	0.155221	-0.10673	0.000861011	0.139478
Tasp1	0.130603	0.121786	0.100843	0.0990854	0.118837
Esf1	1.51748	1.49855	0.0181132	0.133381	0.919485
Ndufaf5	0.256811	0.230289	0.157264	0.00402409	0.217913
Macrod2	0.215416	0.176338	0.288785	0.490714	0.178746
Flrt3	0.204002	0.184145	0.147739	0.0868368	0.177336
Kif16b	0.170907	0.2084	-0.286146	2.69874e-06	0.173538
Snrpb2	1.37088	1.37268	-0.00188986	0.00157128	0.863642
Bfsp1	0.0971299	0.0696614	0.479556	0.782045	0.0800199
Dstn	11.6032	13.1518	-0.180739	1.01567e-05	2.5919
Rrbp1	7.20392	9.14942	-0.344898	2.93527e-37	2.21101
Banf2	0.00024839	0.00351413	-3.82248	0.855946	0.00187816
Banf2os	0.00626586	0.0114695	-0.872213	0.60146	0.00882525
Gm5535	0.000338892	0.00132502	-1.96712	0.951018	0.00083149
Snx5	1.57966	1.29643	0.285066	8.93762e-06	0.889508
Mgme1	0.422781	0.31849	0.408664	0.771498	0.31455
Ovol2	0.354777	0.277944	0.35212	0.640074	0.274445
1700108N11Rik	0.00907827	0.00472809	0.941161	0.921679	0.00687713
Kat14	0.236098	0.250583	-0.0858977	0.000476487	0.217785
Dzank1	0	0.000398671	-18.6048	0.952152	0.000199296
Polr3f	0.224918	0.195581	0.201633	0.0326352	0.190753
Rbbp9	0.122904	0.0970453	0.340801	0.350719	0.104269
Sec23b	0.386329	0.445687	-0.206201	5.44869e-11	0.347622
Smim26	0.636277	0.512865	0.311077	0.892406	0.453214
Dtd1	0.575898	0.105915	2.4429	1.18842e-42	0.277749
Slc24a3	0.000494792	0.00190014	-1.94121	0.974943	0.0011965
Rin2	0.280155	0.355647	-0.344222	4.62466e-12	0.27563
Naa20	1.21461	1.47104	-0.276339	1.3407e-16	0.849858
Crnkl1	0.502629	0.580318	-0.207349	3.09193e-12	0.432421
Cfap61	0.00148951	0.000921523	0.69275	0.997807	0.00120475
Insm1	0.0153502	0.00368452	2.05871	0.918725	0.00945566
Ralgapa2	0.500619	0.679795	-0.441387	9.70305e-24	0.462274
A930019D19Rik	0.00073598	0.000523661	0.491032	0.974969	0.000629616
Kiz	0.189577	0.10591	0.839955	0.160042	0.137133
Xrn2	2.94404	2.35561	0.321692	2.71151e-11	1.29142
Nkx2-2	0.00307523	0.000283784	3.43782	0.955477	0.00167713
9030622O22Rik	0.00657833	0.00372014	0.822364	0.966737	0.00513501
Foxa2	0.0800857	0.14606	-0.866948	6.82368e-05	0.106685
Nxt1	0.807444	0.770573	0.0674291	0.00457437	0.581609
Gzf1	0.293614	0.261916	0.164817	0.0081792	0.245035
Napb	0.0143539	0.0115443	0.31427	0.996496	0.012865
Cst3	4.18583	3.07121	0.446705	3.30991e-34	1.52493
Zfp120	0.187822	0.17654	0.0893695	0.0582723	0.16735
Zfp937	0.0577606	0.0466624	0.307827	0.74902	0.0508802
3300002I08Rik	0.0174972	0.0256904	-0.554102	0.26751	0.0213559
Gm10130	0.0740139	0.0601903	0.298266	0.614568	0.0649257
Zfp442	0.0634928	0.0558526	0.184969	0.772511	0.0579536
Apmap	0.366978	0.310592	0.240674	0.127739	0.291541
Acss1	0.347813	0.278656	0.319828	0.21883	0.272147
E130215H24Rik	0.018833	0.0265092	-0.493226	0.428018	0.0224109
Entpd6	0.270401	0.235498	0.199384	0.239685	0.225404
Pygb	0.137209	0.173839	-0.341377	0.000172111	0.144428
Abhd12	0.288273	0.308128	-0.0960943	2.88018e-06	0.26095
Gins1	0.202255	0.183878	0.137429	0.00457629	0.176497
Ninl	0.0557737	0.0477802	0.223171	0.49141	0.0504738
Nanp	0.553361	0.523483	0.0800763	0.000511174	0.43071
Nsfl1c	1.26422	1.09776	0.203687	0.200659	0.779051
Gm14167	0.0323507	0.024098	0.424881	0.688898	0.0278254
Fkbp1a	2.81958	2.26382	0.316722	4.96331e-12	1.26152
Sdcbp2	0.355052	0.543595	-0.614503	2.87025e-22	0.368977
Snph	0.067543	0.0499687	0.43478	0.998743	0.05706
Rad21l	0.00158452	0.0013151	0.268879	0.99667	0.00144875
Tmem74b	0.0028607	0.000601271	2.25028	0.956558	0.00172885
Psmf1	0.486437	0.394014	0.304004	0.368401	0.364285
Gm14154	0.00631231	0.0074215	-0.233543	0.731905	0.00684329
Fam110a	0.259348	0.258931	0.00232127	0.00159725	0.230429
Slc52a3	0.125099	0.133042	-0.0888125	0.0034964	0.121389
Srxn1	0.331782	0.546848	-0.720904	5.79923e-30	0.361369
Tcf15	0.000313317	0.00252586	-3.01107	0.87962	0.00141797
Csnk2a1	3.96835	3.63291	0.127414	0.00352889	1.56814
Tbc1d20	0.425048	0.425125	-0.000259459	1.39346e-05	0.354232
Rbck1	0.797714	0.652194	0.29057	0.324779	0.54431
Trib3	0.00715923	0.00516967	0.46973	0.961821	0.00614504
Sox12	0.0217007	0.0131294	0.724941	0.957493	0.0172563
Zcchc3	0.0142658	0.0316031	-1.1475	0.188018	0.0226395
H13	0.935172	0.896799	0.0604468	0.0158074	0.650182
Mcts2	0.374539	0.370925	0.0139908	7.02673e-05	0.316802
Id1	2.75591	6.56687	-1.25268	2.30256e-118	1.67356
Cox4i2	0.000466579	0.00307495	-2.72036	0.856078	0.00176835
Bcl2l1	0.17059	0.184906	-0.11626	0.000475471	0.163586
Tpx2	1.9223	1.76255	0.125169	0.73357	1.04426
Pdrg1	0.44805	0.328784	0.44652	0.382221	0.327241
Hck	0.0023249	0.000841883	1.46547	0.979354	0.00158186
Tm9sf4	1.03799	0.964136	0.106488	0.0277191	0.693509
Tspyl3	0.00495233	0.00165384	1.58229	0.891717	0.00329629
Plagl2	0.531199	0.569892	-0.101435	9.83629e-09	0.438529
Pofut1	0.276292	0.310161	-0.166824	1.13994e-07	0.257055
Kif3b	0.156982	0.210017	-0.419908	5.25028e-07	0.168225
2500004C02Rik	0.105879	0.115718	-0.128202	0.0245066	0.105069
Asxl1	0.39624	0.386793	0.0348121	0.000114867	0.330389
Nol4l	0.174142	0.254703	-0.548554	1.5904e-09	0.193718
Commd7	0.979233	0.850597	0.203175	0.91919	0.649109
Dnmt3bos	0.00769802	0.00728088	0.0803739	0.913432	0.00746152
Dnmt3b	0.0423056	0.0436329	-0.0445675	0.390908	0.0420715
Mapre1	2.05983	2.3042	-0.161738	2.78308e-10	1.15678
Cdk5rap1	0.155462	0.121379	0.357038	0.379197	0.12953
Snta1	0.0363947	0.0579169	-0.670255	0.00803811	0.0460249
Cbfa2t2	0.120835	0.133814	-0.147189	0.00109405	0.11983
Necab3	0.000219745	0.000551378	-1.32721	0.974943	0.000385474
E2f1	0.14945	0.152558	-0.029698	0.0258789	0.140634
Pxmp4	0.384064	0.241655	0.6684	0.0980124	0.270734
4930519P11Rik	0.00267123	0.00271989	-0.0260456	0.87658	0.00269193
Zfp341	0.0585183	0.0316248	0.887832	0.902565	0.0440025
Gm14198	0.00687788	0.00255578	1.4282	0.894792	0.00470343
Chmp4b	2.57969	2.62784	-0.0266767	0.0175896	1.28196
Gm14214	0.000801987	0.00394578	-2.29866	0.832663	0.00236984
Raly	2.6461	2.68942	-0.0234272	0.0844436	1.29956
Eif2s2	9.01972	8.4585	0.0926821	0.00360627	2.27573
Gm14226	0.000777619	0.00102766	-0.402231	0.949963	0.000902226
Ahcy	0.459889	0.490283	-0.0923297	1.20989e-07	0.388663
Itch	0.741972	0.816581	-0.138231	4.44894e-11	0.575987
Dynlrb1	3.10306	3.2192	-0.0530142	0.00118789	1.42569
Map1lc3a	0.237947	0.22943	0.0525898	0.000455743	0.210003
Pigu	0.314904	0.369669	-0.231319	3.18756e-09	0.294167
Trp53inp2	0.0337266	0.0839463	-1.31558	2.68928e-05	0.0568893
Ncoa6	0.289457	0.393625	-0.443473	1.35232e-14	0.293064
Ggt7	0.00715095	0.0026823	1.41467	0.91645	0.00490211
Acss2	0.435608	0.55371	-0.346099	2.76501e-15	0.401117
Gss	1.63512	1.74523	-0.0940226	2.0389e-06	0.989397
Myh7b	0.00214412	0.00457828	-1.09442	0.850517	0.00335483
Trpc4ap	0.452418	0.432085	0.0663385	0.000289401	0.366181
Edem2	0.566406	0.358296	0.660687	0.0011647	0.377507
Procr	0	0	0	1	0
Mmp24	0	0	0	1	0
BC029722	0.0914996	0.0663906	0.462786	0.810448	0.0759161
Eif6	4.72539	4.71036	0.00459699	0.758186	1.7436
Gm16098	0.00392329	0.00500519	-0.351362	0.894301	0.00445416
Fam83c	0.0165428	0.00720861	1.19841	0.75066	0.0117951
Uqcc1	0.453942	0.363981	0.318646	0.532105	0.342343
Cep250	0.250028	0.249626	0.00232076	0.000660895	0.223005
6430550D23Rik	0.0167438	0.0145912	0.198524	0.739864	0.0155455
Ergic3	2.01277	1.73723	0.212399	0.0010549	1.0549
Spag4	0.00649248	0.00812323	-0.323284	0.776028	0.00728096
Cpne1	0.171144	0.22493	-0.394258	5.75699e-09	0.180432
Nfs1	0.774714	0.585231	0.404659	0.153903	0.517185
Romo1	4.17613	4.03481	0.0496648	0.354679	1.63022
Rbm39	5.97968	5.73776	0.0595793	0.0630082	1.92537
Phf20	0.310619	0.27024	0.200908	0.077735	0.254853
Scand1	3.98812	3.94939	0.014076	0.971548	1.60316
Cnbd2	0.012616	0.0129622	-0.0390645	0.830741	0.012708
2900097C17Rik	0.876233	0.997307	-0.186723	7.60877e-13	0.660533
Epb41l1	0.0484348	0.0420933	0.202453	0.314696	0.044265
Aar2	0.187753	0.156582	0.261919	0.258024	0.158766
Gm14168	0.00149814	0.00117363	0.352192	0.9739	0.00133498
Dlgap4	0.226736	0.195839	0.211346	0.0803784	0.191602
4930405A21Rik	0.00263663	0.00623306	-1.24125	0.75899	0.00442344
Myl9	0.00467328	0.000908842	2.36233	0.958588	0.00278541
Tgif2	0.037183	0.00927945	2.00253	0.288067	0.0228725
5430405H02Rik	0.201602	0.163205	0.304829	0.49382	0.167417
Rab5if	3.84294	3.20181	0.263321	1.06425e-12	1.50652
Sla2	0.00243419	0.0014506	0.746796	0.98152	0.00194039
Ndrg3	0.421697	0.370274	0.187613	0.0850187	0.333431
Dsn1	0.233705	0.23129	0.0149888	0.00128468	0.209042
Soga1	0.0138819	0.0127601	0.121565	0.807227	0.0132329
Tldc2	0.00550783	0.0124797	-1.18003	0.643507	0.00894762
Samhd1	0.237343	0.230404	0.0428113	0.00082272	0.210154
Rbl1	0.397447	0.520513	-0.389172	6.26965e-15	0.376848
Mroh8	0.00645819	0.00286202	1.1741	0.986601	0.00464768
Rpn2	2.60217	2.83614	-0.124209	8.62682e-07	1.313
Manbal	0.48796	0.458859	0.0887129	0.000103335	0.38753
Src	0.200703	0.286649	-0.514219	1.72448e-13	0.217474
Gm14286	0.00816671	0.00281829	1.53494	0.894421	0.00547393
Blcap	0.191491	0.15356	0.318471	0.703197	0.159029
Nnat	0.000959041	0.0109739	-3.51633	0.507507	0.00593633
Platr27	0.0223669	0.0152455	0.552977	0.987242	0.0186255
Ctnnbl1	0.461244	0.451503	0.0307936	0.000561787	0.375944
Vstm2l	0.0501362	0.0603208	-0.266803	0.0673774	0.0537457
Tti1	0.076888	0.105258	-0.453102	0.00241586	0.0870772
Rprd1b	0.834304	0.769332	0.116968	0.0535178	0.588634
2010009K17Rik	0.0493271	0.0430401	0.1967	0.759181	0.0451444
Tgm2	0.492171	0.556686	-0.177705	6.02317e-12	0.421395
D630003M21Rik	0.000537645	0.000295539	0.863302	0.978311	0.000416498
Lbp	0.0129721	0.00864034	0.586257	0.929841	0.010746
Snhg17	0.175476	0.0949661	0.885793	0.0851401	0.126198
Snhg11	0.00335072	0.000472778	2.82523	0.933745	0.00190889
Ralgapb	0.196035	0.253803	-0.372599	4.54492e-08	0.202596
Actr5	0.132072	0.111631	0.24258	0.282476	0.114939
Ppp1r16b	0.00845293	0.0118847	-0.491584	0.772486	0.010116
Fam83d	0.255699	0.244205	0.0663496	0.015732	0.223095
Dhx35	0.0556728	0.0593723	-0.0928177	0.13401	0.0559274
Gm826	0	0	0	1	0
Mafb	0.010204	0.010944	-0.101011	0.79147	0.0105184
Gm14221	0.00147977	0.00295234	-0.996492	0.902326	0.00221333
Top1	5.73343	6.23196	-0.120289	4.45463e-07	1.9428
Plcg1	0.0365192	0.0584332	-0.678133	0.0411138	0.0463289
Zhx3	0.0954782	0.0849561	0.168454	0.371524	0.0863653
Gm16751	0.00665814	0.00528761	0.332504	0.985678	0.00595488
Lpin3	0.0630179	0.0678489	-0.106564	0.0704143	0.0633791
Chd6	0.488174	0.40684	0.262933	0.0139134	0.369448
Gm45447	0.00209809	0.00168245	0.318517	0.94991	0.00188847
Ptprt	0.00915339	0.0038614	1.24518	0.91653	0.00648286
Srsf6	2.26973	2.35426	-0.0527543	0.00610702	1.19747
Sgk2	0.00182791	0.000279688	2.7083	0.910069	0.00105294
Ift52	0.444055	0.369864	0.263742	0.398663	0.341083
Mybl2	0.182681	0.182621	0.000475798	0.0358939	0.167758
Oser1	0.438788	0.389	0.173755	0.039853	0.346192
2900093K20Rik	0.139278	0.121799	0.193471	0.143053	0.122664
Gdap1l1	0.000441248	0.000733249	-0.73271	0.998863	0.000587066
Fitm2	0.0799217	0.0935808	-0.227626	0.0317185	0.083173
R3hdml	0.00725196	0.00114179	2.66708	0.777081	0.00418346
Hnf4aos	0.00484211	0.0123479	-1.35056	0.542276	0.00855136
Hnf4a	2.18065	2.761	-0.340433	1.70494e-24	1.24089
Ttpal	0.14463	0.175053	-0.275427	9.29955e-06	0.148198
Serinc3	4.57134	5.53523	-0.276025	1.078e-25	1.79742
0610039K10Rik	0.00596307	0.00415398	0.52156	0.963424	0.00504537
Pkig	2.00432	2.46556	-0.298804	2.29929e-18	1.17146
Gm16316	0.00256114	0.00347348	-0.439591	0.971601	0.00301266
Ada	0.0845018	0.116456	-0.462733	0.000806464	0.0956401
Rims4	0.00520278	0.000981809	2.40577	0.798102	0.00308531
Ywhab	3.31562	3.81934	-0.204043	1.11774e-18	1.51744
Pabpc1l	0.021011	0.0101477	1.04999	0.823572	0.0154449
Tomm34	0.392312	0.315124	0.316084	0.515852	0.302448
Stk4	0.493144	0.492278	0.00253623	0.000197858	0.400594
Wfdc12	0	0	0	1	0
Wfdc15b	0.0164717	0.00324411	2.34409	0.614969	0.00978816
Matn4	0.0019841	0.00306672	-0.628215	0.922637	0.00252208
Sdc4	7.04671	5.94726	0.244725	3.39846e-09	2.0118
Sys1	1.99059	1.65341	0.267752	0.000105727	1.03566
Gm14302	0.00269278	0.000725002	1.89304	0.997753	0.00170695
Dbndd2	1.03229	0.959124	0.106061	0.0680529	0.690831
[truncated: 14,282 more rows]

## Sheet: Enterocyte progenitor
Supplementary Table S6: Differential expression of genes (WT vs MycΔ2-540/Δ2-540)
Gene	Expression in enterocyte progenitor Mean [normalised readcounts]		log2 Fold change WT vs MycΔ2-540/Δ2-540	P Value	Average log2 [Mean (Normalised readcounts)+1]
	Wildtype	MycΔ2-540/Δ2-540
Xkr4	0	0.00215688	-21.0405	0.936469	0.00107728
Gm19938	0.000505933	0.00157782	-1.64091	0.963999	0.00104119
Mrpl15	4.78209	4.76574	0.00494119	0.354709	1.75335
Lypla1	2.03639	2.23618	-0.135026	9.44998e-05	1.14253
Tcea1	1.84189	1.93335	-0.0699166	8.80318e-05	1.06031
Atp6v1h	0.540026	0.554889	-0.0391687	5.11964e-05	0.436602
Rb1cc1	1.08676	0.983548	0.143967	0.38891	0.71025
4732440D04Rik	0.29625	0.239476	0.306933	0.324035	0.237082
St18	0	0	0	1	0
Pcmtd1	0.548102	0.511312	0.100242	0.171332	0.425004
Gm26901	0.031024	0.0501909	-0.694041	0.145427	0.0397622
Gm30414	0.0035797	0.00997153	-1.47797	0.67952	0.00674772
Rrs1	0.33253	0.36919	-0.150879	3.98404e-05	0.300649
Adhfe1	0.00145426	0.00149912	-0.0438297	0.980846	0.0014756
2610203C22Rik	0	0.00107528	-20.0363	0.968209	0.000537353
Mybl1	0.00114672	0.000642567	0.835589	0.976524	0.000894209
Vcpip1	0.437259	0.468074	-0.0982493	0.000182986	0.373344
1700034P13Rik	0.0404803	0.0176578	1.19691	0.654773	0.0285931
Sgk3	0.0208213	0.0525514	-1.33567	0.116946	0.0359123
Mcmdc2	0.00132082	0	20.333	0.972366	0.000659976
Snhg6	0.722977	0.459886	0.652675	0.00313225	0.461206
Tcf24	0.0168813	0.0307921	-0.867131	0.396296	0.023534
Cops5	2.04191	2.04993	-0.00565416	0.120209	1.1138
Cspp1	0.606028	0.597921	0.0194302	0.00850853	0.471234
Arfgef1	1.52369	1.61922	-0.0877283	0.000110875	0.944298
Sulf1	0	0	0	1	0
Slco5a1	0	0	0	1	0
Prdm14	0.00743274	0.00503666	0.561427	0.947714	0.00621463
Ncoa2	0.201746	0.250118	-0.310072	0.000228429	0.203507
Tram1	1.44805	1.57415	-0.120465	0.000430338	0.920407
Lactb2	0.406395	0.478678	-0.236175	3.08339e-08	0.366089
Xkr9	0.167558	0.253461	-0.597107	1.0001e-05	0.190412
Trpa1	0	0	0	1	0
Kcnb2	0.00972956	0.000600924	4.01712	0.92126	0.00514164
Terf1	0.178291	0.202562	-0.184131	0.00594204	0.17426
Sbspon	0	0.00042621	-18.7012	0.968209	0.00021306
Rpl7	46.8823	24.9838	0.908048	6.51366e-250	3.56311
Rdh10	0.169857	0.119188	0.511078	0.795886	0.134742
Stau2	0.165393	0.17485	-0.0802186	0.00139044	0.1571
Ube2w	0.32968	0.38518	-0.224465	1.48344e-05	0.305384
Eloc	2.26414	2.30653	-0.0267595	0.17749	1.18945
Tmem70	1.05657	0.931241	0.182157	0.943619	0.6896
Ly96	0.288374	0.3507	-0.282294	2.52358e-06	0.277002
Jph1	0.00227434	0.00208757	0.123623	0.98744	0.00217858
Pkhd1	0.0223569	0	24.4142	0.367768	0.0110553
Mcm3	0.0421322	0.075884	-0.848872	0.140393	0.0572057
Paqr8	0.0228327	0.0261247	-0.194308	0.736367	0.0241826
Tram2	0.0482339	0.0280736	0.780831	0.769963	0.0373967
Tmem14a	0.219343	0.307037	-0.485226	8.88509e-07	0.233038
Gsta3	0.0822146	0.553252	-2.75047	1.90269e-26	0.25968
Gm28836	0	0.00203165	-20.9542	0.936469	0.0010148
Khdc1a	0	0.00214483	-21.0324	0.90483	0.00107127
Gm29107	0.0131944	0.00501553	1.39545	0.836582	0.00905556
Ogfrl1	0.00878452	0.00760495	0.208025	0.965557	0.00816117
B3gat2	0.0294499	0.051012	-0.792575	0.155558	0.0393891
Smap1	2.92999	3.17842	-0.117414	8.71711e-05	1.39929
Sdhaf4	0.900878	1.18485	-0.395296	7.22892e-17	0.711931
Fam135a	0.327122	0.383601	-0.229776	1.14308e-05	0.303851
Col9a1	0	0	0	1	0
Lmbrd1	0.807448	0.884405	-0.131337	6.47343e-06	0.612764
Phf3	0.890299	0.832399	0.0970149	0.0116488	0.621181
Ptp4a1	0.00833634	0.00644437	0.371375	0.912551	0.00736274
Ptp4a1-1	0.0084325	0.0207859	-1.30157	0.453012	0.014485
4931428L18Rik	0	0	0	1	0
Gm37724	0	0.00133042	-20.3435	0.936469	0.00066477
Prim2	0.0355904	0.0318104	0.161991	0.899887	0.0331433
Rab23	0.0225597	0.0351989	-0.641786	0.48105	0.0284513
Bag2	0.0154668	0.0147792	0.0656068	0.876179	0.0150097
Zfp451	0.175815	0.192532	-0.131041	0.0401024	0.16902
Dst	0.380496	0.360699	0.077085	0.0854942	0.315221
Gm26788	0.00508077	0.00524763	-0.0466188	0.920225	0.00515091
Gm37233	0.0340702	0.0650846	-0.933805	0.0715439	0.0482784
Ccdc115	0.435305	0.440115	-0.0158526	0.00254502	0.36305
Imp4	1.00986	0.858609	0.234083	0.600921	0.658947
Ptpn18	0.623668	0.603344	0.0477971	0.00828954	0.47839
Gm28417	0	0.00322968	-21.623	0.873341	0.00161224
Arhgef4	0.000460235	0.00186913	-2.02192	0.932297	0.00116376
Gm38336	0.00902603	0.0022559	2.00039	0.901815	0.00561945
Fam168b	0.386605	0.449313	-0.216862	9.96914e-07	0.348974
Plekhb2	1.20009	1.34617	-0.165718	6.46924e-06	0.82064
Hs6st1	0.340539	0.417338	-0.293398	5.89857e-06	0.320926
Gm33280	0	0.00356746	-21.7665	0.936469	0.00178056
Uggt1	0.480103	0.620651	-0.370439	5.34695e-11	0.43747
Neurl3	0.905882	0.74725	0.277733	0.91881	0.601494
Arid5a	0.00949583	0.0118072	-0.314305	0.832405	0.0105946
4930403P22Rik	0.00569653	0.00930378	-0.707733	0.844493	0.00747057
Kansl3	0.426946	0.367753	0.215316	0.273414	0.334353
Lman2l	0.181721	0.179031	0.021517	0.168558	0.165832
Cnnm4	1.17977	1.32816	-0.170925	1.31932e-06	0.812148
Cnnm3	0.120857	0.104586	0.208619	0.70556	0.106782
Ankrd23	0.00166917	0.00798469	-2.2581	0.829302	0.00481038
Ankrd39	0.135042	0.132657	0.0257016	0.166888	0.125618
Sema4c	0.00611345	0.00259736	1.23494	0.995868	0.00434441
D430040D24Rik	0	0	0	1	0
Fam178b	0	0.000795822	-19.6021	0.968209	0.000397753
Cox5b	33.8826	27.6582	0.292835	4.49629e-51	3.45371
Actr1b	0.435428	0.498725	-0.195809	2.6469e-06	0.383039
Tmem131	0.600415	1.07838	-0.844832	1.52961e-33	0.600925
Gm38115	0.0504209	0.0555483	-0.13972	0.367385	0.0516256
Vwa3b	0.000526009	0.00238434	-2.18043	0.932297	0.00145369
Inpp4a	0.198994	0.182458	0.125157	0.28617	0.174539
Coa5	0.628997	0.752933	-0.259469	2.74981e-09	0.524628
Unc50	0.920685	1.00883	-0.131901	3.79443e-05	0.675117
Mgat4a	3.10079	3.24696	-0.0664521	0.0499334	1.42869
2010300C02Rik	0.425196	0.339734	0.323723	0.209519	0.32339
Tsga10	0.00914791	0.00911383	0.00538503	0.872746	0.00908943
Lipt1	0.0875457	0.0906144	-0.0497041	0.702505	0.0853323
Mitd1	0.724863	0.811597	-0.163056	1.14904e-05	0.569678
Mrpl30	5.31481	4.35389	0.287713	1.79562e-15	1.76036
Txndc9	1.71182	1.65959	0.0447008	0.419373	0.987897
Eif5b	3.10174	3.57848	-0.206266	4.40142e-08	1.46639
Rev1	0.0491189	0.0486494	0.0138561	0.638783	0.0477269
Pdcl3	1.6222	1.71578	-0.0809093	0.00104146	0.981547
Npas2	0.113989	0.134326	-0.236843	0.0183816	0.116993
Rpl31	20.8569	16.1723	0.366999	4.05102e-46	2.96391
Tbc1d8	0.0266342	0.0133294	0.998664	0.742297	0.0197635
Cnot11	0.269793	0.282816	-0.0680069	0.00381135	0.243956
Gm15832	0.00670131	0.00184744	1.85892	0.901923	0.00426235
Rnf149	0.312757	0.38303	-0.292416	1.49923e-05	0.298203
Map4k4	0.394452	0.51949	-0.397249	2.17765e-10	0.375438
Il18r1	0	0	0	1	0
Slc9a4	0.00590143	0.00796479	-0.432571	0.85277	0.00690866
Slc9a2	0.308887	0.328228	-0.0876196	0.000222984	0.276511
Gm37915	0.0095831	0.00849378	0.174086	0.98298	0.00899769
Mfsd9	0.102796	0.117246	-0.189754	0.0831807	0.104358
Tmem182	0.000790399	0.00107055	-0.437704	0.995813	0.000930033
Mrps9	1.53329	1.1953	0.359257	0.00166198	0.857917
Tgfbrap1	0.133344	0.169646	-0.347381	0.00251095	0.140937
8430432A02Rik	0.00854926	0.00650525	0.394195	0.939743	0.00749856
AI597479	0.0785455	0.112062	-0.512692	0.0474787	0.0909144
Fhl2	0.163426	0.350783	-1.10194	5.39661e-15	0.226027
Nck2	0.234276	0.289616	-0.305934	1.36908e-05	0.232415
Gm29155	0.00104752	0.00105855	-0.0151147	0.995868	0.00105248
Uxs1	0.180291	0.212787	-0.239081	0.00374037	0.179341
Tpp2	0.704138	0.746438	-0.084165	1.07024e-05	0.545319
Mettl21c	0	0.00500766	-22.2557	0.842051	0.00249758
Gm8251	0.0102947	0.00549975	0.904461	0.997099	0.00786336
Tex30	0.169837	0.191745	-0.175039	0.00217774	0.166142
Poglut2	0.0586393	0.0829856	-0.500992	0.105242	0.0683531
Bivm	0.0673877	0.0831835	-0.303811	0.330095	0.0725593
Ercc5	0.178669	0.213558	-0.257338	0.00716988	0.178971
Gulp1	0.00153842	0	20.553	0.972366	0.000768619
Wdr75	0.333284	0.381105	-0.193437	6.00774e-05	0.305264
Slc40a1	0.819533	0.180737	2.18091	1.50742e-30	0.382359
Dnah7b	0.00053127	0.00349548	-2.71797	0.932242	0.00201026
Slc39a10	0.0332429	0.0354623	-0.0932413	0.302705	0.0337752
Gm28151	0.0028234	0.000971287	1.53946	0.921424	0.00189512
4933411E06Rik	0.00856201	0.00337814	1.34172	0.802324	0.005949
Tmeff2	0.000883075	0	19.7522	0.944765	0.000441343
Gm28322	0	0	0	1	0
Gm29325	0.00203528	0.001454	0.485201	0.964108	0.00174308
Nabp1	0.0607094	0.0848375	-0.482783	0.0535547	0.0701841
Myo1b	0.0714683	0.163871	-1.19719	4.59368e-06	0.110391
Gm29453	0	0.00447628	-22.0939	0.90483	0.00223315
Gm28323	0	0	0	1	0
Stat4	0	0	0	1	0
Gm31812	0.00554422	0.00765689	-0.465774	0.884323	0.00657832
Stat1	0.707974	0.479825	0.561188	0.966569	0.463616
Gls	2.46814	3.71926	-0.591589	1.21968e-31	1.39764
Nab1	0.598871	0.649967	-0.118122	4.36275e-05	0.485027
Nemp2	0.000585518	0.00335367	-2.51795	0.900647	0.0019667
Mfsd6	0.368112	0.417187	-0.180547	1.74328e-05	0.331053
Gm29670	0.00248131	0.00196477	0.336737	0.959899	0.00222054
Inpp1	0.263644	0.120569	1.12873	0.029839	0.173918
Hibch	0.488428	0.467894	0.0619659	0.0075522	0.390775
1700019D03Rik	0.0881935	0.0478946	0.880809	0.622863	0.065651
Pms1	0.0432909	0.0337489	0.359225	0.924338	0.037786
Ormdl1	0.297512	0.306617	-0.0434892	0.000123488	0.263945
Osgepl1	0.269086	0.279053	-0.0524721	0.00402559	0.242208
Asnsd1	1.01374	0.936326	0.114603	0.272319	0.680392
Dnah7a	0.000893515	0.000688787	0.375433	0.976578	0.000790833
Stk17b	0.848795	0.659951	0.363057	0.253091	0.560661
Hecw2	0.00357812	0	21.7708	0.944765	0.00178586
Ccdc150	0	0.0010541	-20.0076	0.968209	0.000526773
Gtf3c3	0.217051	0.20977	0.0492257	0.0760424	0.193431
Pgap1	0.266528	0.746434	-1.48573	2.07825e-43	0.396928
Ankrd44	0.0596127	0.0431245	0.467112	0.897389	0.050062
Sf3b1	3.3898	4.08932	-0.270661	1.06465e-14	1.55321
Coq10b	0.310496	0.436102	-0.490091	2.0766e-09	0.316169
Hspd1	9.32073	8.99324	0.0516013	0.928235	2.31803
Hspe1	11.2906	11.7272	-0.0547258	0.00527761	2.52629
Mob4	1.20564	1.65696	-0.458744	7.28336e-23	0.8841
Rftn2	0.0399145	0.056836	-0.509892	0.25469	0.047209
Gm10561	0	0.00220907	-21.075	0.90483	0.00110332
Mars2	0.135173	0.137994	-0.0297986	0.125552	0.128026
Boll	0	0	0	1	0
Plcl1	0	0	0	1	0
Satb2	0.16406	0.198837	-0.27736	0.0128625	0.166633
9130024F11Rik	0.220096	0.190984	0.204681	0.422223	0.186855
4930558J18Rik	0.00272492	0	21.3778	0.944765	0.0013606
1700066M21Rik	0.0165452	0.0303692	-0.876194	0.475941	0.0231635
Tyw5	0.0902862	0.1154	-0.354067	0.0500055	0.0978266
Maip1	0.891526	0.881612	0.0161338	0.000701553	0.634756
Spats2l	0.0146729	0.0474165	-1.69224	0.222539	0.0304465
Kctd18	0.0375483	0.0222913	0.752264	0.843017	0.0294535
Sgo2a	0.00862874	0.00463717	0.895904	0.996607	0.00660909
Aox2	0.00258758	0.00549848	-1.08743	0.834225	0.00403383
Bzw1	3.63739	4.70637	-0.371711	1.3929e-26	1.63787
Clk1	1.10765	0.920256	0.267389	0.289546	0.699015
Ppil3	0.634342	0.669822	-0.0785172	8.17847e-05	0.501979
Nif3l1	0.231393	0.235113	-0.0230116	0.0190685	0.209654
Orc2	0.166222	0.197657	-0.249887	0.00067925	0.167068
Gm15834	0.0187832	0.0221691	-0.239108	0.731769	0.0202679
Fam126b	0.384191	0.357647	0.103287	0.0308755	0.315435
Ndufb3	6.33852	6.05935	0.064982	0.159417	1.97375
Flacc1	0.503728	0.327002	0.623344	0.601613	0.345435
Cflar	0.735514	0.702182	0.0669087	0.0212963	0.541607
Casp8	1.53145	1.63077	-0.090657	0.000153385	0.948035
Trak2	0.127246	0.150642	-0.243499	0.0256035	0.130049
Stradb	0.251242	0.249292	0.0112431	0.0342831	0.223357
Tmem237	0.0390028	0.0580633	-0.574048	0.140781	0.0473508
G730003C15Rik	0.0583829	0.054599	0.0966735	0.509676	0.0549514
Mpp4	0.0030562	0.00911325	-1.57623	0.734248	0.00606176
Als2	0.0587943	0.0843851	-0.521311	0.0783564	0.069072
Cdk15	0.000432921	0	18.7237	0.972366	0.000216414
Fzd7	0.0447675	0.0681923	-0.607158	0.0939535	0.054881
Sumo1	3.22224	3.58489	-0.153864	6.07533e-05	1.48157
Nop58	1.30192	1.52906	-0.231997	1.00492e-10	0.880795
Bmpr2	0.296705	0.32249	-0.120226	0.0123819	0.269671
Fam117b	0.403962	0.375965	0.103624	0.0418376	0.329227
Ica1l	0.00820938	0.00905175	-0.140924	0.845191	0.00859345
Wdr12	0.336402	0.335056	0.00578695	0.00270619	0.289477
Carf	0.0634147	0.0534521	0.246571	0.765483	0.0567788
Nbeal1	1.19353	1.30907	-0.133314	1.05778e-05	0.811179
Cyp20a1	0.136519	0.143996	-0.0769269	0.0914962	0.131249
Abi2	0.0128939	0.0131172	-0.0247703	0.981338	0.0129217
Raph1	0.668299	0.946077	-0.501464	4.84373e-14	0.58881
Pard3b	0.480383	0.483281	-0.0086798	0.0198829	0.393279
Pard3bos1	0.0362754	0.030661	0.242588	0.762083	0.0329166
Nrp2	0.00516525	0	22.3004	0.83535	0.00257598
Ino80d	0.447615	0.515466	-0.203619	4.84755e-07	0.39282
Ino80dos	0.0442332	0.0422209	0.0671732	0.661448	0.0423184
Gm20342	0.0987162	0.103362	-0.0663402	0.288548	0.0962519
Ndufs1	1.5476	1.50369	0.0415203	0.0903099	0.926458
Eef1b2	29.1049	14.9512	0.961003	1.20484e-224	3.08711
Adam23	0	0	0	1	0
Fastkd2	0.378948	0.410549	-0.115552	1.22487e-05	0.33265
Klf7	0.183157	0.151735	0.271527	0.277081	0.154728
Creb1	0.438387	0.538624	-0.297074	5.08288e-08	0.397205
Mettl21a	0.0946314	0.0424103	1.1579	0.161563	0.0659766
2810408I11Rik	0.022484	0.0111154	1.01634	0.972147	0.0166445
Ccnyl1	0.129618	0.124562	0.0574005	0.127408	0.119637
Fzd5	1.69464	2.12353	-0.325487	5.21226e-10	1.06511
Plekhm3	0.0310465	0.0124647	1.31658	0.637583	0.021481
D630023F18Rik	0.000999695	0	19.9311	0.944765	0.000499598
Idh1	2.92259	3.10288	-0.0863627	0.00609433	1.38922
Pikfyve	0.167555	0.216801	-0.371743	0.0013704	0.175569
Map2	0.00459416	0.00101344	2.18054	0.995868	0.00279828
Unc80	0	0	0	1	0
Rpe	0.663381	0.743775	-0.16503	3.63362e-06	0.532452
Kansl1l	0.0168354	0.0337841	-1.00485	0.298493	0.0249606
Acadl	2.05821	3.37999	-0.715628	8.24596e-45	1.29744
Lancl1	0.15034	0.145109	0.0510947	0.265267	0.137779
Cps1	3.87028	8.23339	-1.08905	9.25324e-73	1.90299
Ikzf2	0.0179979	0.0199465	-0.148303	0.879776	0.018794
Bard1	0.00791452	0.00365221	1.11573	0.993159	0.00576446
Abca12	0	0	0	1	0
Atic	0.757844	0.820971	-0.115431	0.000145461	0.581729
Fn1	0.000572165	0.00182136	-1.67051	0.964054	0.00119585
Mreg	0.0674768	0.0917338	-0.443062	0.0607556	0.0765324
Pecr	0.331729	0.191891	0.78972	0.0366571	0.23101
Xrcc5	0.108476	0.0751918	0.528735	0.229921	0.0877427
March4	0.00120754	0	20.2036	0.972366	0.000603404
Smarcal1	0.0612244	0.0588369	0.0573859	0.570869	0.0582972
Rpl37a	69.313	38.4028	0.851915	1.50245e-256	3.9634
Cxcr2	0.00231788	0.00158374	0.54947	0.980736	0.00194885
Arpc2	10.8946	13.2805	-0.285696	4.88984e-34	2.56749
Gpbar1	0.000653659	0	19.3182	0.972366	0.000326723
Aamp	2.15652	2.14513	0.00764138	0.367513	1.14766
Pnkd	2.23173	2.25646	-0.0158967	0.0346165	1.17683
Tmbim1	0.996302	0.757683	0.394989	0.0471114	0.627647
Gm29358	0.00582818	0.0057439	0.021014	0.998413	0.00576936
Catip	0	0.00182836	-20.8021	0.936469	0.000913345
Slc11a1	0.000561635	0	19.0993	0.972366	0.000280739
Ctdsp1	0.377714	0.494451	-0.388534	2.57575e-09	0.361092
Vil1	5.08551	5.0426	0.0122252	0.62529	1.80237
Usp37	0.150082	0.15732	-0.0679541	0.0808883	0.14297
Cnot9	0.184854	0.161971	0.190647	0.207607	0.159869
Plcd4	0.00102429	0.0025635	-1.32349	0.991572	0.00179199
Zfp142	0.0572268	0.0627108	-0.132023	0.380377	0.0582361
Bcs1l	0.279314	0.205052	0.445899	0.847662	0.216423
Rnf25	0.111655	0.105257	0.0851335	0.383065	0.102964
Stk36	0	0.000546752	-19.0605	0.968209	0.000273301
Ttll4	0.0532903	0.0801612	-0.58903	0.14537	0.0645146
Cyp27a1	0.115115	0.0689568	0.739305	0.32454	0.0878202
Prkag3	0	0.000565265	-19.1086	0.968209	0.000282553
Wnt6	0.0383768	0.0460614	-0.263327	0.525748	0.0413454
Wnt10a	0	0	0	1	0
Cdk5r2	0	0	0	1	0
Fev	0	0	0	1	0
Cryba2	0	0.00283782	-21.4364	0.90483	0.0014169
Cfap65	0.00144288	0.00759612	-2.39631	0.772271	0.00450462
Ihh	0.577294	0.673492	-0.222354	3.93866e-07	0.485311
Nhej1	0.181634	0.165363	0.135399	0.435531	0.159965
Slc23a3	0.0513861	0.048026	0.0975643	0.580767	0.0485089
Cnppd1	0.489066	0.367294	0.413094	0.613871	0.355491
Retreg2	0.460494	0.455288	0.0164033	0.0215252	0.376989
Zfand2b	1.11009	0.980062	0.179726	0.654451	0.714928
Abcb6	0.344506	0.315542	0.126696	0.144727	0.285138
Atg9a	0.376772	0.350316	0.105034	0.0739507	0.31004
Ankzf1	0.308278	0.246104	0.324962	0.933033	0.244367
Glb1l	0.0176314	0.0299993	-0.76678	0.478023	0.0235179
Stk16	2.08439	2.16263	-0.0531574	0.0181788	1.13888
Tuba4a	1.10176	1.03226	0.094006	0.04632	0.72596
Dnajb2	0.197945	0.248911	-0.33053	0.00455373	0.20144
Ptprn	0.0128157	0.00177442	2.85249	0.874476	0.00725355
Resp18	0.00564582	0	22.4288	0.917231	0.00281497
Dnpep	1.81636	1.58525	0.196339	0.15089	0.992633
Speg	0	0	0	1	0
Gmppa	0.504658	0.445875	0.178665	0.115909	0.38864
Chpf	0.0173431	0.0163366	0.0862543	0.92442	0.0166995
Obsl1	0.000255462	0.000686469	-1.42608	0.995813	0.000470832
Tmem198	0.00459267	0.00185995	1.30407	0.99179	0.00322019
Stk11ip	0.0280001	0.02237	0.323866	0.855864	0.0248694
Epha4	0.0717033	0.216171	-1.59206	7.54511e-07	0.132478
Sgpp2	0.706253	0.777627	-0.138894	1.5471e-05	0.55479
Gm28410	0.00047256	0.00116546	-1.30233	0.964054	0.000818614
Farsb	0.841407	0.948079	-0.172203	6.05596e-08	0.638687
5730419F03Rik	0	0.00260678	-21.3138	0.968209	0.00130169
Acsl3	0.285803	0.25395	0.170476	0.278448	0.238841
Utp14b	0.066398	0.0533219	0.316412	0.740249	0.0581177
Scg2	0.0050194	0.0033041	0.603257	0.956073	0.00415275
Ap1s3	0.0492171	0.0710856	-0.530397	0.183495	0.0583585
Wdfy1	0.147885	0.184375	-0.318168	0.00637096	0.153568
Mrpl44	0.607623	0.59323	0.0345854	0.00149595	0.47026
Serpine2	0.0010623	0.00146479	-0.463497	0.976578	0.00126273
Cul3	1.43151	1.55706	-0.121288	3.6421e-05	0.913684
1700016L21Rik	0	0	0	1	0
Dock10	0.00290684	0	21.471	0.972366	0.00145131
Irs1	0.00229708	0	21.1314	0.972366	0.00114722
Rhbdd1	0.0934494	0.0985232	-0.0762767	0.191555	0.091652
Gm28940	0.0053063	0.00383781	0.467424	0.951975	0.00456137
Col4a4	0.0015335	0.0015107	0.0216183	0.980682	0.00152094
C430014B12Rik	0.0246021	0.0261937	-0.0904354	0.680501	0.0250804
Mff	1.03577	1.05142	-0.0216445	0.0101094	0.714703
Gm28941	0.0026394	0.00131962	1.00008	0.925619	0.00197734
Tm4sf20	8.00045	8.48992	-0.0856707	0.00961857	2.22375
Agfg1	0.528747	0.508613	0.0560089	0.0104675	0.417819
A030005L19Rik	0.00156518	0.00210413	-0.426892	0.98744	0.00183294
Slc19a3	0	0.000835122	-19.6716	0.968209	0.000417387
Ccl20	0.0799099	0.159102	-0.993506	0.595443	0.112262
Sphkap	0	0	0	1	0
Pid1	0	0	0	1	0
Dner	0.000701223	0	19.4195	0.972366	0.000350489
Trip12	0.608183	0.745393	-0.293495	2.30184e-10	0.516042
Fbxo36	0.24134	0.117974	1.0326	0.0620689	0.163855
Sp110	0.0314185	0.0150241	1.06433	0.861682	0.0229237
Sp140	0.0264848	0.00759613	1.80183	0.817824	0.0168538
Sp100	0.05055	0.0444042	0.187015	0.727104	0.0463802
Cab39	1.38805	1.66387	-0.261487	1.63637e-09	0.925129
Itm2c	0.296518	0.280738	0.0788946	0.0208031	0.253559
4933407L21Rik	0.0011531	0	20.1371	0.972366	0.000576217
Gm28884	0.00113551	0.00174389	-0.618971	0.959953	0.00143862
Gpr55	0.0343948	0.0382125	-0.151854	0.569797	0.0356585
2810459M11Rik	0.255775	0.249587	0.0353319	0.0124951	0.225283
Psmd1	1.65406	1.71398	-0.0513344	0.00170475	0.987253
Armc9	0.0178179	0.0266209	-0.579234	0.661498	0.0219669
B3gnt7	0.146954	0.100156	0.553112	0.880939	0.116281
Gm28626	0.00586295	0.00157182	1.89919	0.953067	0.00370821
Ncl	5.20577	4.98685	0.0619827	0.898638	1.80752
C130036L24Rik	0.0618866	0.0433884	0.512318	0.998303	0.0512603
Ptma	25.8465	27.016	-0.063847	0.112304	3.31146
Pde6d	0.305282	0.312456	-0.0335102	0.00556859	0.26916
Cops7b	0.15228	0.148153	0.0396418	0.308045	0.139949
Nppc	0.000682248	0.000537684	0.343537	0.995868	0.000609777
Dis3l2	0.120848	0.107914	0.163314	0.307118	0.108282
Gm29055	0.0152465	0.00987458	0.626685	0.915598	0.0124788
Alppl2	0.240604	0.0301389	2.99696	3.41843e-06	0.122646
Alpi	0.600525	0.292305	1.03875	9.37846e-07	0.36338
Akp3	0.00327156	0.000735922	2.15235	0.948888	0.00200094
Ecel1	0.00214436	0.00132597	0.693497	0.964108	0.00173358
Eif4e2	3.04721	2.8538	0.0946062	0.170764	1.37354
Efhd1	0	0.00516655	-22.3008	0.842051	0.00257662
Gigyf2	0.720497	0.740954	-0.0403916	3.47215e-05	0.548523
Kcnj13	0.00955754	0.0159946	-0.742871	0.7063	0.0126901
Snorc	0.000963467	0.00190973	-0.987063	0.932351	0.00143546
Ngef	0.159302	0.163979	-0.0417451	0.0437934	0.149832
Neu2	0.00415978	0.00912164	-1.13279	0.825775	0.00661572
Inpp5d	0.000255462	0.000809556	-1.66402	0.995813	0.000532329
Atg16l1	0.151887	0.183774	-0.274936	0.00389586	0.155054
Sag	0.00285549	0.00479817	-0.748747	0.951374	0.00381906
Dgkd	0.446788	0.735986	-0.720089	9.72812e-21	0.460461
Usp40	0.322316	0.304017	0.0843228	0.0635718	0.272417
Gm20528	0.0355642	0.0152272	1.22377	0.736471	0.0250294
Ugt1a7c	0.183966	0.238731	-0.375953	1.50602e-05	0.191479
Ugt1a6b	0.00202427	0.00256949	-0.344081	0.980846	0.00229421
Ugt1a6a	0.120563	0.0658651	0.872195	0.439783	0.0888088
Ugt1a5	0.00185535	0.00601248	-1.69627	0.892344	0.00392405
Ugt1a2	0.00269424	0.00285271	-0.0824535	0.955745	0.00276964
Dnajb3	0.0650441	0.0217681	1.5792	0.33554	0.0422754
Ugt1a1	0.157594	0.0521958	1.59421	0.0239179	0.0986115
Mroh2a	0.00916316	0.00922987	-0.0104649	0.949517	0.00915449
Hjurp	0.603634	0.518233	0.220074	0.0859255	0.44491
Spp2	0	0	0	1	0
Gm29538	0	0	0	1	0
Arl4c	0	0.00179814	-20.7781	0.936469	0.000898265
1700067G17Rik	0.00996705	0.00163609	2.60691	0.874314	0.00577623
Sh3bp4	0.0869174	0.109572	-0.334163	0.0412307	0.09366
Agap1	0.245784	0.292375	-0.250429	0.000488168	0.238123
Gm28499	0	0.00112943	-20.1072	0.968209	0.000564395
Ackr3	0	0.000339809	-18.3744	0.968209	0.000169876
Gm28723	0	0	0	1	0
Cops8	0.56475	0.55652	0.0211786	0.00175878	0.445089
Mlph	0.315253	0.325286	-0.0452013	0.00249422	0.277829
Prlh	0.0011303	0.00411674	-1.86479	0.928071	0.00261898
Rab17	1.16097	0.993865	0.224215	0.967745	0.730317
Lrrfip1	0.310039	0.40435	-0.383156	6.85949e-08	0.304816
Ramp1	0.0380333	0.0163529	1.21771	0.612498	0.0267743
Ube2f	0.660511	0.828153	-0.326315	4.48206e-10	0.555216
Scly	0.109095	0.116872	-0.0993495	0.0929616	0.107038
Erfe	0.0246493	0.010754	1.19668	0.807553	0.0175235
Ilkap	0.922588	0.905207	0.0274381	0.029224	0.649131
Hes6	0.611742	0.767317	-0.3269	1.57965e-10	0.523389
Per2	0.0367409	0.0681856	-0.89208	0.0760708	0.0510218
Traf3ip1	0.112187	0.198221	-0.821211	5.13617e-05	0.143583
Asb1	0.017964	0.0293419	-0.707853	0.288579	0.0233621
Hdac4	0.249264	0.311274	-0.32051	2.80182e-05	0.246777
Ndufa10	6.61868	6.07697	0.123192	0.000724535	1.99372
Cops9	5.26991	4.75774	0.147504	8.34608e-05	1.79315
Gpc1	0.00365062	0.00315903	0.20866	0.896847	0.00339901
Dusp28	0.137082	0.111902	0.292803	0.573599	0.117269
5033417F24Rik	0.00943854	0.00915806	0.0435206	0.89549	0.00925533
Rnpepl1	0.836449	0.761351	0.135715	0.257995	0.586958
9430060I03Rik	0.0435986	0.0335959	0.376	0.976688	0.0378594
Capn10	0.245053	0.265146	-0.113693	0.000711712	0.227182
Gpr35	0.181046	0.176709	0.0349799	0.0852325	0.164561
Aqp12	0.0104386	0.00303958	1.77999	0.82476	0.00670973
Kif1a	0.00506146	0	22.2711	0.917231	0.00252435
Agxt	0.0110456	0.0150475	-0.446049	0.762056	0.0129603
Mab21l4	0.218746	0.206515	0.0830134	0.149675	0.192779
Sned1	0.0559015	0.0221595	1.33496	0.475347	0.0381562
Mterf4	0.345651	0.29576	0.224891	0.120012	0.277988
Gm28535	0.00716289	0.00232942	1.62057	0.929652	0.00473204
Pask	0.00495309	0.00653628	-0.400141	0.939198	0.00572794
Ppp1r7	0.831915	0.806666	0.0444642	0.00537854	0.598422
Ano7	0.0216161	0.00883946	1.29008	0.767552	0.0150932
Hdlbp	2.88995	2.53895	0.186813	0.000917136	1.31111
Sept2	0.124114	0.121829	0.0268088	0.154502	0.115978
Farp2	0.350367	0.225063	0.638536	0.633449	0.251685
Stk25	1.47387	1.21079	0.283658	0.0743842	0.849569
Bok	0.170167	0.0855288	0.992467	0.403091	0.119607
Thap4	0.882689	0.877185	0.00902437	0.000824043	0.631237
Atg4b	0.350315	0.274134	0.353772	0.538853	0.271302
Dtymk	0.925581	1.07144	-0.211122	1.43843e-08	0.691736
Ing5	0.268611	0.268079	0.00286067	0.00120172	0.237713
D2hgdh	0.0987557	0.10662	-0.110539	0.175143	0.0977443
Gal3st2	0.0998485	0.0194867	2.35725	0.0764916	0.0572358
Gal3st2b	0.00314816	0	21.5861	0.944765	0.00157161
Gal3st2c	0.00489616	0	22.2232	0.944765	0.00244211
Fam174a	0.340211	0.323303	0.0735429	0.058344	0.286479
Panct2	0	0	0	1	0
D1Ertd622e	0.4871	0.412586	0.239521	0.371354	0.371125
Ppip5k2	0.837354	0.923979	-0.142024	3.50928e-06	0.631361
Gin1	0.388946	0.338721	0.199474	0.0404096	0.31013
Pam	0.0465786	0.0416598	0.161014	0.580908	0.0431709
B230216N24Rik	0.00630504	0.0186867	-1.56743	0.692103	0.0123997
Rnf152	0.688312	0.593708	0.213309	0.218444	0.494896
Gm17634	0.197793	0.172584	0.196689	0.862841	0.169845
Pign	0.174843	0.206501	-0.240093	0.00218675	0.174429
Gm28404	0.00290654	0.00884065	-1.60485	0.794458	0.00585206
Relch	0.620533	0.643683	-0.0528417	0.000195697	0.489847
Tnfrsf11a	0.562127	0.669578	-0.252355	3.96067e-08	0.47931
Gm7160	0.0178904	0.0239749	-0.422336	0.774897	0.0207122
Zcchc2	0.102129	0.100155	0.0281639	0.221203	0.0963476
Phlpp1	0.0871761	0.0797731	0.128031	0.523267	0.0801673
Bcl2	0.0320829	0.204569	-2.67271	1.51424e-12	0.10885
Kdsr	0.875716	0.775271	0.175762	0.369595	0.601472
Vps4b	1.88256	1.72729	0.124185	0.872584	1.03099
Serpinb5	0.154287	0.331497	-1.10338	2.35941e-10	0.214893
Dsel	0.0037136	0.000650184	2.5139	0.921369	0.00217835
Tsn	1.98479	2.13666	-0.106365	0.0002822	1.11834
Nifk	0.739671	0.705374	0.0684965	0.00949568	0.54374
Clasp1	0.197251	0.156497	0.333901	0.430921	0.162712
2900060B14Rik	0.0284474	0.0379541	-0.415958	0.361418	0.0326509
Tfcp2l1	0.298773	0.174163	0.778611	0.0511143	0.210988
Inhbb	0	0.000890299	-19.7639	0.968209	0.000444952
Ralb	0.786599	0.881071	-0.163629	3.24441e-07	0.606078
Gm27184	0.0436052	0.0377061	0.2097	0.824279	0.0398469
Tmem185b	0.164712	0.221535	-0.427589	0.000178249	0.176291
Epb41l5	0.223088	0.248707	-0.156835	0.0010588	0.211744
Ptpn4	0.111668	0.0730513	0.612229	0.81319	0.0881838
Tmem177	0.0932888	0.0916814	0.025074	0.514887	0.0884547
Tmem37	1.96475	1.49576	0.393469	0.000205359	1.00069
Dbi	41.2727	41.3719	-0.0034666	0.961375	3.74531
3110009E18Rik	0.127495	0.116437	0.130891	0.614763	0.11507
Steap3	0.302546	0.249587	0.277611	0.523155	0.243567
Insig2	0.623127	0.693279	-0.15391	1.59779e-07	0.505511
Ccdc93	0.249698	0.30154	-0.272167	0.000233652	0.243225
Ddx18	0.977265	1.16065	-0.248112	1.27693e-08	0.726062
Actr3	4.96746	5.72484	-0.204726	4.43286e-12	1.84606
Slc35f5	0.729254	0.621726	0.230143	0.982706	0.515591
Gpr39	0.104413	0.104341	0.0010042	0.184798	0.0992814
Lypd1	0.00178932	0.01642	-3.19797	0.896521	0.00903719
Nckap5	0.0402624	0.0723918	-0.846393	0.071296	0.0546822
Mgat5	0.650043	0.86784	-0.416894	2.44105e-14	0.562792
Tmem163	0.00211651	0.00212063	-0.00280191	0.959953	0.00211633
2900009J06Rik	0.00962585	0.00520556	0.88686	0.918401	0.00738594
Ccnt2	0.441806	0.554443	-0.327628	8.71314e-08	0.403507
Rab3gap1	0.472715	0.435553	0.118122	0.0541091	0.374329
Zranb3	0.00788206	0.00661724	0.252341	0.849409	0.0072233
R3hdm1	0.529652	0.595456	-0.168949	1.40835e-05	0.4461
Ubxn4	2.26712	2.23899	0.0180072	0.609805	1.17959
Lct	0.0283518	0.0343423	-0.276549	0.818251	0.0308616
Mcm6	0.114873	0.167423	-0.543452	0.0354831	0.13177
Dars	0.683364	0.701638	-0.0380718	0.000133864	0.526193
Cxcr4	0	0	0	1	0
Cd55b	0	0	0	1	0
Gm15675	0.0163332	0.0235653	-0.52886	0.775133	0.0197466
Cd55	0.511773	0.621491	-0.280231	1.0276e-06	0.448315
Gm16083	0.000525472	0.000865404	-0.719759	0.995813	0.000695182
C4bp	0.0218107	0.0453929	-1.05743	0.347762	0.0329845
Pfkfb2	0.0910111	0.100919	-0.149089	0.201925	0.0916252
Yod1	0.150506	0.189472	-0.332171	0.0019631	0.156856
AA986860	0.678367	0.543825	0.318923	0.982159	0.476042
Gm28856	0	0	0	1	0
Gm15848	0.0591774	0.0789442	-0.415787	0.154691	0.0667377
Pigr	22.0493	24.1832	-0.133271	0.000289373	3.18191
Mapkapk2	0.427651	0.450294	-0.0744328	0.000372825	0.363899
Dyrk3	0.00801439	0.0164222	-1.03498	0.596656	0.0121356
Eif2d	0.352546	0.364697	-0.0488851	0.000757396	0.30646
Rassf5	0.00425999	0.00340348	0.323839	0.987549	0.00382433
Ikbke	0.230253	0.241209	-0.0670613	0.0703169	0.211653
Srgap2	0.00862168	0.00737485	0.225354	0.84546	0.00796626
Gm29488	0	0	0	1	0
Fam72a	0.00434033	0.00475721	-0.132309	0.974609	0.00453843
Avpr1b	0	0	0	1	0
Ctse	0	0	0	1	0
Pm20d1	0.185105	0.282769	-0.611278	1.8006e-06	0.209427
Slc41a1	0.0275141	0.0604949	-1.13664	0.0796318	0.042939
Rab29	0.133209	0.113762	0.227671	0.466211	0.116398
Nucks1	2.40754	2.39349	0.00844555	0.243161	1.22393
Slc45a3	0.00158364	0.00983383	-2.6345	0.711992	0.00568409
Elk4	0.301551	0.387594	-0.362144	1.12377e-05	0.295564
Mfsd4a	0.395556	0.671004	-0.762441	5.76242e-19	0.423359
Cdk18	0.286323	0.261506	0.130796	0.0802462	0.242047
Gm29629	0.00528691	0.00500071	0.0802928	0.979341	0.00513061
Klhdc8a	0.00214581	0	21.0331	0.972366	0.00107176
Nuak2	0.189167	0.184954	0.0324956	0.0144759	0.171478
Dstyk	0.0772487	0.0942359	-0.286766	0.16103	0.0822333
6030442K20Rik	0.00964791	0.00987264	-0.0332187	0.989875	0.00971295
Rbbp5	0.110915	0.1286	-0.213425	0.102861	0.113081
Tmem81	0.0122053	0.0131564	-0.108259	0.746682	0.012601
Nfasc	0.00179253	0	20.7736	0.972366	0.000895463
Mdm4	0.461438	0.407979	0.177641	0.141393	0.360788
Pik3c2b	0.455418	0.445028	0.0332978	0.005318	0.371711
Ppp1r15b	0.635201	0.688358	-0.115945	1.10008e-05	0.507761
Plekha6	0.553884	0.638486	-0.205069	8.13184e-05	0.467265
Gm19461	0	0.00128413	-20.2924	0.936469	0.000641654
Kiss1	0.0250037	0.0188165	0.410146	0.99855	0.021669
Etnk2	0	0.00445683	-22.0876	0.842051	0.00222346
Sox13	0.23121	0.201426	0.198956	0.134099	0.195753
Snrpe	6.27362	5.2052	0.269346	3.00212e-12	1.90482
Zc3h11a	0.0333428	0.0564075	-0.758509	0.113425	0.0438365
Gm38394	0.0424552	0.0364423	0.220326	0.763154	0.0386864
Atp2b4	0.000832598	0.000790359	0.0751124	0.995868	0.000811149
Prelp	0.0180926	0.0143158	0.337791	0.874881	0.0160726
Btg2	0.674772	0.76497	-0.181003	5.04969e-06	0.541905
Chit1	0	0	0	1	0
Chil1	0.00461101	0.00192626	1.25928	0.925564	0.00326241
Adora1	0.00561432	0.00940431	-0.744211	0.738515	0.00747949
Ppfia4	0.0149107	0.00794913	0.907476	0.988698	0.0113591
Tmem183a	2.37576	2.15054	0.143691	0.0304704	1.1821
Cyb5r1	0.137268	0.169355	-0.303056	0.00824602	0.142541
Adipor1	1.52156	1.30726	0.219002	0.129606	0.880471
Klhl12	0.0998105	0.127052	-0.348158	0.0510082	0.107372
Rabif	0.320184	0.331907	-0.0518771	0.000892359	0.282191
Kdm5b	0.823587	0.971854	-0.238818	2.90682e-08	0.63989
Syt2	0.0930713	0.041375	1.16958	0.162315	0.0647667
Ppp1r12b	0.0559535	0.0517434	0.112854	0.661647	0.0524467
Ube2t	0.0309751	0.0306748	0.0140567	0.854922	0.0303594
Arl8a	0.432042	0.398943	0.11499	0.0303705	0.347409
Gm15445	0.00217494	0.00373781	-0.781222	0.896629	0.00295171
Gm26642	0.0014866	0.00557826	-1.9078	0.865134	0.00352413
Elf3	5.23027	4.81968	0.117947	0.0616094	1.79533
Rnpep	3.08048	3.14452	-0.0296835	0.11021	1.414
Timm17a	2.42235	2.95096	-0.284775	7.55495e-12	1.30214
Shisa4	0	0	0	1	0
Ipo9	0.0588676	0.0879574	-0.57933	0.0493912	0.070751
Nav1	0.0107377	0.024101	-1.16641	0.556254	0.0172478
Csrp1	0.0694143	0.106518	-0.617793	0.0263283	0.0841646
Phlda3	0.0110076	0.29946	-4.76579	7.91454e-20	0.136448
Tnni1	0.0558441	0.0550658	0.0202497	0.628426	0.0539718
Lad1	3.15052	3.05418	0.0448078	0.635454	1.41149
Tnnt2	0.00726647	0.012759	-0.812185	0.731279	0.00995922
Pkp1	0.146894	0.189551	-0.367806	0.000798536	0.155317
Tmem9	0.0466635	0.0636581	-0.448049	0.298955	0.0536608
Kif21b	0.118128	0.113566	0.0568179	0.306842	0.109612
Mroh3	0.0207747	0.0139404	0.575559	0.970014	0.017203
Inava	0.749204	0.71169	0.0741094	0.0820762	0.548321
Gm26568	0.00042284	0.00268242	-2.66535	0.900647	0.00155079
Camsap2	0.011815	0.0254037	-1.10442	0.528571	0.0184161
9230116N13Rik	0.00885874	0.00478497	0.888591	0.971682	0.00679665
Ddx59	0.0191434	0.0274033	-0.517499	0.691192	0.0229985
Kif14	0.00395217	0.000861458	2.19779	0.948834	0.00240273
Zfp281	0.0739937	0.0899316	-0.281427	0.28978	0.0787495
Gm19705	0	0.00296143	-21.4979	0.90483	0.00147853
Nr5a2	0.80378	0.762818	0.075463	0.113191	0.578399
Gm4258	0.0598741	0.0500021	0.259942	0.784054	0.0534711
Gm26930	0.0070997	0.00232367	1.61135	0.847662	0.0046978
A430106G13Rik	0.00346289	0.00496797	-0.52068	0.884323	0.00420629
Ptprc	0	0	0	1	0
Nek7	0.0399771	0.0288706	0.469574	0.884864	0.0338302
2310009B15Rik	0.490985	0.602902	-0.296244	7.03591e-08	0.435626
Dennd1b	0.314724	0.357196	-0.182627	5.54364e-05	0.289524
4930596I21Rik	0	0.00169318	-20.6913	0.968209	0.000845876
Zbtb41	0.149329	0.162897	-0.125463	0.0306182	0.145046
Aspm	0.00526235	0.00662213	-0.331587	0.915897	0.00592443
Cdc73	0.531744	0.522445	0.0254519	0.00556859	0.423362
B3galt2	0.00102613	0.0017009	-0.72908	0.991626	0.00136253
Glrx2	1.74375	1.49768	0.219465	0.0111409	0.962345
Ro60	0.0892318	0.0787068	0.18107	0.320263	0.0806178
Uchl5	0.560522	0.523761	0.0978632	0.00998489	0.433101
Gm29170	0.0313731	0.0286641	0.130285	0.822331	0.029576
Rgs2	0.0216557	0.00899222	1.268	0.797951	0.0151883
Rgs13	0.00924566	0	23.1403	0.862491	0.00460159
A230059L01Rik	0.0076625	0.00609887	0.329275	0.860658	0.00685682
Pla2g4a	0.0335478	0.0743429	-1.14798	0.113238	0.0523533
Odr4	0.568424	0.604163	-0.0879691	9.03632e-06	0.461337
Tpr	3.53032	3.65412	-0.0497261	0.15698	1.52427
Gm47985	0	0.000557481	-19.0886	0.968209	0.000278663
Gm10138	0.198688	0.119972	0.727805	0.281915	0.147266
Ivns1abp	2.86161	2.64782	0.112025	0.10041	1.32261
Swt1	0.931564	0.757133	0.299108	0.89172	0.611007
Trmt1l	0.449466	0.354862	0.340956	0.437533	0.337447
Rnf2	0.134406	0.124813	0.10683	0.417539	0.121863
Fam129a	0.00381434	0.00494617	-0.374879	0.947387	0.00437053
2810414N06Rik	0.0110598	0.0108314	0.0301173	0.856833	0.0108861
Edem3	0.183962	0.269333	-0.549988	9.80298e-06	0.203679
1700025G04Rik	0.757433	1.13401	-0.582245	2.18997e-22	0.660929
Tsen15	0.136034	0.13523	0.00855873	0.20566	0.127189
Rgl1	0	0	0	1	0
Arpc5	5.91467	5.60841	0.0767062	0.198432	1.91099
Ncf2	0.244649	0.16204	0.594363	0.693672	0.184515
Smg7	0.23153	0.218688	0.0823225	0.0220432	0.203016
Gm28791	0.0446501	0.050945	-0.190277	0.353961	0.0466859
Nmnat2	0	0.0027573	-21.3948	0.90483	0.00137675
Lamc2	0.110667	0.167809	-0.600598	0.0004126	0.130045
Lamc1	0.0215125	0.0356424	-0.728421	0.408321	0.0281531
Shcbp1l	0	0	0	1	0
Dhx9	1.3311	1.73027	-0.37838	5.10481e-15	0.925371
Npl	0.00777367	0.0164116	-1.07804	0.700928	0.012011
Rgs16	0	0	0	1	0
Rnasel	2.16476	2.06793	0.0660194	0.904667	1.13654
Gm28512	0.0734559	0.0419442	0.808408	0.48765	0.0559858
Teddm2	0.00107025	0.00219058	-1.03337	0.92818	0.00162893
Glul	0.122197	0.268736	-1.13697	7.22276e-10	0.176655
Gm9530	0.00331431	0.00785728	-1.24532	0.760332	0.0055677
Ier5	1.04707	1.51206	-0.530161	3.27052e-20	0.818755
Stx6	0.225839	0.234735	-0.0557421	0.00240686	0.207241
Xpr1	0.314339	0.465903	-0.567705	3.74508e-10	0.327903
Acbd6	0.801544	0.731693	0.131542	0.0661147	0.568872
Qsox1	0.23357	0.52766	-1.17575	6.21841e-28	0.316825
Cep350	1.11211	1.01414	0.133035	0.0588887	0.72394
Tor1aip1	0.387339	0.446591	-0.205357	2.15719e-06	0.348298
Tor1aip2	1.17084	1.06535	0.136215	0.494429	0.750207
Axdnd1	0	0	0	1	0
Gm2000	1.21679	0.471414	1.36801	1.49807e-34	0.591141
Soat1	0.0398258	0.035096	0.182398	0.732389	0.0367737
Abl2	0.0552138	0.0801761	-0.538144	0.103587	0.0654337
Tor3a	0.0915467	0.0550443	0.733915	0.887898	0.0705892
Fam20b	0.52457	0.608534	-0.214201	1.55673e-07	0.448518
Ralgps2	1.05012	1.05134	-0.00167806	0.00273343	0.718198
Angptl1	0	0.00136222	-20.3775	0.936469	0.000680647
4930439D14Rik	0.00672385	0.00629747	0.0945165	0.943837	0.00648954
Rasal2	0.0308824	0.0602674	-0.964594	0.134082	0.0444681
Cryzl2	0.0791201	0.0622127	0.346833	0.637215	0.0682501
Sec16b	0.0873532	0.0926484	-0.0849065	0.264312	0.0861755
Pappa2	0.000575863	0	19.1354	0.972366	0.000287848
Cop1	0.875006	0.969843	-0.148459	1.98183e-05	0.653283
Tnr	0	0	0	1	0
4930523C07Rik	0.0135354	0.0234942	-0.795563	0.517635	0.0183336
Mrps14	4.90759	5.00165	-0.0273885	0.204776	1.78414
Cacybp	1.93976	2.3952	-0.304265	1.2069e-11	1.15034
Rabgap1l	0.322475	0.430252	-0.415993	1.1854e-08	0.318678
Gm36975	0	0.00234949	-21.1639	0.90483	0.00117337
Gm37529	0.0219581	0.0351903	-0.680423	0.743386	0.0281529
Gpr52	0.00484346	0.00471862	0.0376751	0.983308	0.00476964
Gm37328	0.00195821	0.00245986	-0.32904	0.98744	0.00220656
Gm37083	0.00310435	0.00280743	0.145039	0.957248	0.00295152
Rc3h1	0.495966	0.522025	-0.0738792	0.000960595	0.411407
Serpinc1	0.0173555	0.0104424	0.73294	0.78553	0.0137975
Zbtb37	0.0639378	0.0701174	-0.133103	0.336643	0.0648726
Gas5	9.80354	2.72308	1.84806	1.17706e-214	1.84721
Dars2	0.126888	0.109732	0.209572	0.34247	0.111789
Gm37634	0	0.000644282	-19.2973	0.968209	0.000322037
Cenpl	0.0739917	0.0534131	0.470171	0.966186	0.0617089
Klhl20	0.0890876	0.0857429	0.0552068	0.281624	0.0838023
Prdx6	10.8759	12.059	-0.148983	4.74079e-08	2.52199
Tnfsf4	0	0	0	1	0
Suco	0.258713	0.276799	-0.0974895	0.00271473	0.237223
Pigc	0.248324	0.231103	0.10369	0.079373	0.214856
Dnm3	0.000421221	0.00243235	-2.5297	0.932242	0.00142527
2810442N19Rik	0	0	0	1	0
Eef1aknmt	0.0638017	0.0688573	-0.110013	0.48353	0.0642196
Vamp4	0.260021	0.241624	0.105866	0.0621265	0.223774
Prrc2c	2.97038	2.88018	0.0444887	0.780103	1.36737
Fmo4	0.5116	0.4184	0.290133	0.416181	0.381349
Fmo1	0.0167137	0.0348427	-1.05982	0.518124	0.0254125
Fmo2	0.0328593	0.0177561	0.887984	0.65745	0.0249657
Prrx1	0.0124867	0.014899	-0.254824	0.741234	0.0135993
Gorab	0.210837	0.207728	0.0214363	0.0177033	0.190026
Kifap3	0.212108	0.138458	0.615349	0.367786	0.161018
Scyl3	0.149057	0.143891	0.0508905	0.0505938	0.136689
BC055324	0.00315279	0.00572454	-0.86053	0.9113	0.00442802
Mettl18	0.062482	0.0818302	-0.389192	0.130084	0.069631
F5	0	0.00116074	-20.1466	0.968209	0.000580035
Slc19a2	0.0357419	0.0420778	-0.235442	0.450929	0.0381673
Ccdc181	0.0885064	0.0774023	0.193405	0.585051	0.0796797
Blzf1	0.194136	0.190949	0.0238841	0.0227044	0.176087
Nme7	0.800277	1.49496	-0.901533	3.24245e-42	0.751106
Atp1b1	15.0573	21.9402	-0.54311	9.82153e-88	2.95453
Gm32391	0.00332936	0.0014096	1.23996	0.925564	0.00236622
Gm26685	0.00127555	0	20.2827	0.944765	0.000637367
Gm36945	0.0283494	0.0747869	-1.39947	0.0544785	0.0500387
Gm32569	0.00494232	0.00315889	0.645769	0.96132	0.00404203
Sft2d2	0.949228	0.994898	-0.0677953	0.000269355	0.679013
Tiprl	0.637591	0.810938	-0.346961	1.10507e-11	0.543536
Gm38190	0.0312387	0.0203724	0.616715	0.910593	0.0254642
Dcaf6	0.0755193	0.0847165	-0.165797	0.398649	0.0770612
Gm37864	0.00180679	0.00134661	0.424103	0.964108	0.00157543
Mpc2	8.82172	8.37838	0.0743886	0.0225111	2.2615
Adcy10	0.000563791	0.000768902	-0.447639	0.995813	0.000666119
Mpzl1	0.172315	0.172662	-0.00290048	0.0862894	0.159128
Rcsd1	0	0	0	1	0
Creg1	2.38907	2.53607	-0.0861472	0.00305242	1.24179
Gm16565	0	0	0	1	0
Cd247	0	0.00160154	-20.611	0.936469	0.000800129
Pou2f1	0.0771721	0.126587	-0.713982	0.00406866	0.0967661
Dusp27	0.000602434	0	19.2004	0.972366	0.000301126
Gpa33	2.36954	2.48541	-0.0688723	0.0182495	1.23168
Ildr2	0	0	0	1	0
Gm15853	0	0.00139755	-20.4145	0.936469	0.00069829
Tada1	0.174817	0.200678	-0.199034	0.00332438	0.171999
Pogk	0.0529828	0.115928	-1.12964	0.00485025	0.0806567
Uck2	0.337116	0.296144	0.186944	0.0289205	0.274954
Tmco1	3.17189	2.8867	0.135924	0.00681909	1.39297
Aldh9a1	3.72432	4.3588	-0.226954	3.59997e-09	1.61573
Mgst3	16.9044	18.1786	-0.104836	0.00513625	2.91942
Lmx1a	0	0	0	1	0
Pbx1	0.683334	0.895604	-0.390271	4.1566e-13	0.580157
Nuf2	0.00256972	0.00454337	-0.822152	0.896738	0.00354975
Rgs5	0	0	0	1	0
Rgs4	0	0.00140964	-20.4269	0.968209	0.000704325
Ccdc190	0.00220941	0.00190752	0.211964	0.980736	0.00205634
Hsd17b7	0.319927	0.382564	-0.257959	6.05507e-05	0.300758
3110045C21Rik	0.0213753	0.0465828	-1.12385	0.120897	0.0333402
Uap1	1.09313	1.20019	-0.134801	1.72505e-05	0.763602
Gm37748	0.0029836	0.00268233	0.153568	0.98744	0.00282894
Uhmk1	0.418133	0.494164	-0.241026	1.87673e-08	0.375454
4930500M09Rik	0.00112514	0.00105288	0.0957605	0.99179	0.00108842
Gm7694	0.0446872	0.0660177	-0.56299	0.143521	0.0538237
Nos1ap	0.215371	0.21871	-0.0221946	0.0356484	0.196421
Atf6	0.377657	0.266633	0.502221	0.510425	0.278373
Gm9929	0.00377919	0.000785794	2.26585	0.839611	0.00227878
Dusp12	1.19124	0.694022	0.779405	2.093e-08	0.655786
Gm26620	0.245	0.070503	1.79702	0.000462464	0.143632
Gm10522	0.00306708	0.0026054	0.235364	0.959899	0.0028322
Cfap126	0.0304423	0.0384591	-0.337248	0.593804	0.0338631
Sdhc	4.18756	3.52976	0.246542	1.36598e-08	1.57847
Mpz	0.0089096	0.0242017	-1.44168	0.415513	0.0163918
Pcp4l1	0	0	0	1	0
Nr1i3	0.189643	0.338109	-0.8342	1.49236e-10	0.232455
Tomm40l	0.195748	0.197872	-0.0155732	0.15015	0.179659
Apoa2	0.0827046	0.0700727	0.239114	0.799859	0.0735944
Fcer1g	0.00321512	0.00345804	-0.105082	0.951866	0.00333102
Ndufs2	7.84433	6.62929	0.242795	2.03044e-16	2.10589
B4galt3	0.309452	0.342507	-0.146419	3.6421e-05	0.282073
Ppox	0.146876	0.188351	-0.358824	0.00147609	0.154804
Usp21	0.0556052	0.0713333	-0.359356	0.185834	0.0615091
Ufc1	2.70747	2.6476	0.0322613	0.642219	1.30221
Gm20045	0.0574752	0.0629131	-0.130422	0.529199	0.0584488
Dedd	0.338048	0.393561	-0.219359	3.37938e-05	0.311537
Nit1	1.07345	1.02915	0.0608028	0.0311509	0.718413
Pfdn2	1.64304	1.84108	-0.164187	1.98022e-06	1.00806
Klhdc9	0.00744498	0.0017898	2.05647	0.980518	0.0046028
Nectin4	0.00288062	0.0042215	-0.551376	0.90081	0.00354454
Arhgap30	0	0	0	1	0
Usf1	0.53089	0.462049	0.200366	0.0167208	0.402844
Tstd1	6.34756	7.71061	-0.280641	9.3844e-17	2.07946
F11r	2.5146	2.20714	0.188153	0.0437397	1.21115
B930036N10Rik	0.0351443	0.0699747	-0.993544	0.100808	0.0510879
Alyref2	0.161678	0.194511	-0.266732	0.00570983	0.163801
Itln1	1.47661	0.360274	2.03512	4.49158e-54	0.607288
Cd244a	0	0	0	1	0
Slamf1	0.00200994	0.000687093	1.54857	0.976469	0.00134739
Vangl2	0.00715608	0.0187462	-1.38935	0.475304	0.0128516
Ncstn	0.665859	0.846012	-0.345461	6.10474e-11	0.561684
Copa	1.30959	1.34244	-0.0357402	0.00841029	0.844133
Gm37756	0	0.00255912	-21.2872	0.936469	0.00127792
Pex19	0.784123	0.668866	0.229364	0.425921	0.545536
Dcaf8	0.790751	0.691517	0.193459	0.545147	0.55413
Pea15a	0.0115862	0.00981165	0.239841	0.900348	0.0106417
Igsf8	0.215105	0.149885	0.521188	0.779998	0.167246
Pigm	0.155124	0.131619	0.237054	0.537766	0.133929
Slamf9	0.00643481	0.0190396	-1.56503	0.423931	0.0126374
Igsf9	1.31522	1.01108	0.379405	0.0132559	0.769088
Tagln2	6.0674	5.62773	0.108525	0.00469811	1.92338
Cfap45	0	0.00086539	-19.723	0.968209	0.000432508
4933439K11Rik	0.0318446	0.0485131	-0.607325	0.406767	0.0393606
Vsig8	0.0198978	0.0105646	0.913363	0.837707	0.0151058
Dusp23	0.29061	0.264514	0.135738	0.274211	0.244901
Mptx2	0.173802	0.0410013	2.0837	0.00163318	0.100215
Ackr1	0	0	0	1	0
Aim2	0.133712	0.499902	-1.90252	1.51763e-37	0.265448
Spta1	0	0	0	1	0
Mptx1	0.000639564	0	19.2867	0.972366	0.00031968
Fmn2	0	0	0	1	0
Rgs7	0.00409568	0.00585584	-0.515775	0.888386	0.00496304
Fh1	2.59116	2.36677	0.130677	0.269364	1.24621
Kmo	0	0	0	1	0
Opn3	0.0135431	0.0106256	0.350014	0.96471	0.0120109
Chml	0.0617982	0.084467	-0.450825	0.122069	0.0705262
Exo1	0.00336735	0.00184254	0.869918	0.925673	0.00260127
Pld5	0	0	0	1	0
Rbm8a2	0.0114534	0.00444989	1.36394	0.859473	0.00791418
Cep170	0	0	0	1	0
Sdccag8	0.760445	0.245501	1.63111	7.49495e-21	0.392552
Akt3	0.0018747	0	20.8382	0.972366	0.000936473
Gm26801	0.00105996	0.00884217	-3.06039	0.711685	0.00493136
Zbtb18	0.158325	0.342309	-1.11241	3.37156e-18	0.220683
Gm29856	0.0038091	0.00494859	-0.377567	0.884323	0.00436912
Gm37306	0.000541202	0	19.0458	0.972366	0.000270528
2310043L19Rik	0.00185945	0.0222373	-3.58004	0.331067	0.0119257
1700016C15Rik	0.0239694	0.0284975	-0.249641	0.871234	0.0258928
Adss	1.28168	1.41304	-0.140768	1.11899e-05	0.852901
Catspere2	0.00099174	0.00260302	-1.39215	0.976578	0.00179544
Desi2	1.04368	1.30779	-0.325453	1.40282e-10	0.775521
4930527J03Rik	0.00260808	0.009591	-1.87869	0.794934	0.00607499
B230369F24Rik	0.0148678	0.0251401	-0.757802	0.54053	0.0197938
Cox20	4.97318	6.88222	-0.468707	2.62599e-36	1.92594
Hnrnpu	4.40818	5.0141	-0.185809	9.27691e-06	1.74101
Efcab2	0.0844519	0.0916561	-0.118101	0.213632	0.0843853
Kif26b	0.00449614	0.00229653	0.969233	0.987659	0.00338998
Smyd3	0.11893	0.107834	0.141305	0.190739	0.10739
Tfb2m	0.500843	0.4421	0.179983	0.0922299	0.386064
Cnst	0.214255	0.242369	-0.177876	0.00942771	0.205576
Sccpdh	0.240003	0.381252	-0.667693	2.543e-11	0.269052
Ahctf1	0.293773	0.335098	-0.189881	1.21489e-05	0.273284
Cdc42bpa	0.160148	0.173745	-0.117574	0.0553675	0.154374
Coq8a	0.532901	0.219291	1.28102	2.16695e-09	0.312716
Psen2	0.481008	0.4857	-0.0140021	0.00211856	0.394305
Gm31728	0.00288777	0.000860835	1.74615	0.976469	0.00187204
Itpkb	0.0286315	0.0277598	0.0446039	0.870396	0.0278054
Parp1	0.345008	0.271274	0.346881	0.331323	0.26821
Lin9	0.0709664	0.0561043	0.339026	0.674978	0.0615742
Acbd3	1.3874	1.49406	-0.106857	6.25518e-05	0.892057
Gm37768	0.00100711	0.0105422	-3.38787	0.653016	0.0057468
H3f3a	21.6949	23.4694	-0.11343	2.33938e-08	3.15978
H3f3aos	0.00446067	0.00444318	0.00566738	0.984895	0.00444205
Sde2	0.629051	0.637401	-0.0190255	0.000587476	0.490554
Pycr2	0.331837	0.340259	-0.0361615	0.0158356	0.289711
Lefty1	0.0235553	0.0169715	0.472939	0.803943	0.0200556
Tmem63a	0.193595	0.144412	0.422847	0.865376	0.15593
Ephx1	0.0701251	0.542631	-2.95197	3.92205e-40	0.250633
Nvl	0.3734	0.356779	0.0656942	0.0233723	0.311202
Cnih4	3.71074	3.64915	0.0241471	0.217138	1.54326
Wdr26	0.74185	0.853291	-0.201911	2.31778e-08	0.585955
A430110L20Rik	0.0027756	0.00754367	-1.44246	0.825721	0.00514356
Lbr	0.655925	0.726639	-0.147709	1.88949e-06	0.525268
Gm5533	0.0143784	0.0102959	0.481831	0.888494	0.0122597
Enah	0.0030007	0.00215486	0.477707	0.98484	0.00257437
Srp9	4.23033	4.04733	0.0637999	0.104463	1.63667
Degs1	0.149973	0.119679	0.325542	0.884025	0.12639
Fbxo28	0.211516	0.271078	-0.357941	1.09418e-05	0.215869
Trp53bp2	0.227811	0.205003	0.152194	0.199151	0.195857
Capn2	0.0125081	0.0138171	-0.143593	0.828901	0.0130766
Capn8	0.0495901	0.0289126	0.778351	0.678742	0.0384511
Tlr5	0.00273363	0.00100095	1.44945	0.948943	0.00186518
Disp1	0.0381787	0.0370354	0.0438629	0.832566	0.036917
Brox	0.343464	0.395749	-0.20443	4.80864e-06	0.314341
Aida	0.183877	0.189537	-0.0437425	0.0711348	0.171179
Mia3	0.919487	0.831802	0.144589	0.249929	0.628679
Taf1a	0.0441488	0.0497449	-0.172176	0.542211	0.0458746
Gm37986	0.00546955	0.000956868	2.51503	0.921424	0.00320553
Hhipl2	0	0	0	1	0
Gm33973	0.00460296	0.00417621	0.140366	0.89294	0.00437996
Dusp10	0.00806667	0.00454802	0.826734	0.948206	0.00628601
1700056E22Rik	0.00367336	0.00911275	-1.31079	0.734558	0.00636905
Marc1	0.000532386	0	19.0221	0.972366	0.000266122
Marc2	7.21926	7.09075	0.0259133	0.30322	2.0986
C130074G19Rik	0.223176	0.246765	-0.144956	0.00210981	0.211001
Mark1	0	0	0	1	0
Rab3gap2	0.428356	0.315201	0.442538	0.7366	0.315257
Iars2	0.754002	0.870511	-0.207293	1.34899e-06	0.594056
2010103J01Rik	0.217008	0.125082	0.794871	0.223516	0.157126
Bpnt1	1.85642	2.16785	-0.223741	1.07155e-08	1.10131
4930532G15Rik	0.0184576	0.0127604	0.532543	0.838994	0.0154845
Eprs	1.85692	1.89742	-0.0311303	0.0138045	1.05678
Gm2061	0.000611328	0.00361198	-2.56277	0.869262	0.00210831
Slc30a10	0.0114583	0.0303778	-1.40663	0.289859	0.0206593
Lyplal1	0.1661	0.181006	-0.123984	0.0358234	0.160016
Tgfb2	0.0017161	0.00316409	-0.882659	0.987275	0.00243686
Rrp15	0.422397	0.524876	-0.313379	1.68285e-09	0.387128
A430105J06Rik	0.0167026	0.0224008	-0.423483	0.777104	0.0193591
Spata17	0.00869664	0.00377807	1.20281	0.90646	0.00621499
Gpatch2	0.464594	0.39554	0.232148	0.310722	0.35743
Esrrg	0.00492672	0.0445346	-3.17623	0.112102	0.024243
Gm36388	0	0	0	1	0
Kctd3	0.18979	0.210525	-0.14959	0.00795998	0.182415
Kcnk2	0	0	0	1	0
Cenpf	0.114897	0.0530211	1.1157	0.312757	0.0802125
Ptpn14	0	0.00309094	-21.5596	0.873341	0.00154308
Gm37422	0	0.0026377	-21.3308	0.90483	0.00131711
Smyd2	0.471727	0.338407	0.479192	0.387646	0.338958
Prox1	0.0128283	0.0018513	2.79271	0.870531	0.00729813
Gm28172	0	0	0	1	0
Prox1os	0	0	0	1	0
Rps6kc1	0.0969118	0.0852493	0.184985	0.854007	0.0871542
Angel2	0.892038	0.711777	0.325678	0.502109	0.587593
Vash2	0	0	0	1	0
Flvcr1	0.052253	0.0374693	0.479804	0.93606	0.043859
Tatdn3	0.0965671	0.113485	-0.232899	0.122367	0.0998397
Nsl1	0.00925584	0.00373218	1.31035	0.906189	0.00646925
Fam71a	0.000749085	0	19.5148	0.972366	0.000374402
Atf3	0.0525294	0.0324657	0.694207	0.796575	0.041573
D730003I15Rik	0.258812	0.173527	0.576743	0.880912	0.195091
Nenf	0.620851	0.584825	0.0862409	0.0203236	0.471713
Pacc1	0.0180246	0.014002	0.364329	0.950063	0.0158845
Ppp2r5a	1.3261	1.31038	0.0172103	0.0550278	0.840803
Dtl	0.0176533	0.0165724	0.0911555	0.939007	0.0169679
Ints7	0.118669	0.111502	0.0898739	0.745695	0.108926
Lpgat1	1.29361	1.34566	-0.0569058	0.00139574	0.841347
Gm38037	0.00243772	0.0025222	-0.0491502	0.987604	0.00247689
Nek2	0.0211518	0.0222272	-0.0715468	0.864972	0.0214575
1700034H15Rik	0.0116387	0.00802085	0.537106	0.957494	0.00978019
Slc30a1	0.313893	0.374725	-0.255559	2.95915e-05	0.295624
Gm26670	0.0536484	0.0326137	0.718058	0.751102	0.042176
Traf5	0.00770893	0.0152879	-0.98779	0.580439	0.0114258
Gm26879	0.0110171	0.00804314	0.453913	0.936551	0.0094839
Rcor3	0.346421	0.308799	0.165861	0.0339813	0.28328
Gm10516	0.068723	0.0971361	-0.499215	0.0233513	0.0795839
Kcnh1	0.0024892	0	21.2472	0.944765	0.00124305
Hhat	0.0173433	0.0181776	-0.0677769	0.887248	0.0176045
Sertad4	0.00733051	0	22.8055	0.83535	0.00365189
Gm15867	0	0	0	1	0
Syt14	0	0.00102733	-19.9705	0.968209	0.000513399
Utp25	0.0776001	0.0801404	-0.0464714	0.601661	0.0759137
Irf6	1.14752	0.928809	0.305061	0.163856	0.710607
A130010J15Rik	0.136652	0.14124	-0.0476374	0.07546	0.130101
Traf3ip3	0.000593228	0.00256545	-2.11255	0.932297	0.00157761
Lamb3	0.0493459	0.096651	-0.969853	0.0135193	0.070214
G0s2	0.000512684	0.0022293	-2.12045	0.932297	0.00136969
Mir205hg	0	0	0	1	0
Plxna2	0.107807	0.169299	-0.651118	0.00288374	0.129394
Gm16897	0.000563006	0.00117072	-1.05617	0.964108	0.000866439
A330023F24Rik	0.0292269	0.033812	-0.210239	0.719906	0.0310305
Gm32250	0.00105325	0.00168417	-0.677195	0.991572	0.00136772
Cd46	0.0208454	0.0160293	0.37902	0.938979	0.0182666
Cr1l	1.35716	1.28973	0.0735316	0.469638	0.842946
Cr2	0.00460492	0.00300307	0.616739	0.980736	0.00379646
Fam171a1	0.0725895	0.129884	-0.839386	0.00277211	0.0960952
Nmt2	0.251397	0.302645	-0.26766	0.00183027	0.244329
Rpp38	0.176809	0.212987	-0.268568	0.0301455	0.177946
Acbd7	0.00738912	0.000958021	2.94727	0.83945	0.00415976
Dclre1c	0.0542835	0.0537738	0.0136113	0.899561	0.0526196
Suv39h2	0.0484483	0.025702	0.914564	0.794378	0.0363443
Hspa14	0.543857	0.540826	0.00806131	0.00123597	0.433301
Gm45902	0.0110842	0.0153119	-0.466148	0.8464	0.0131096
Cdnf	0.00410326	0	21.9683	0.862491	0.00204743
Fam107b	0.482387	0.409683	0.235683	0.554001	0.368509
Frmd4a	0.0196714	0.0446729	-1.1833	0.341164	0.0315922
Prpf18	0.20797	0.27428	-0.399276	4.14388e-07	0.215661
Bend7	1.39597	1.204	0.213433	0.458794	0.832029
Sephs1	0.200417	0.228585	-0.189724	0.00249054	0.194266
Phyh	2.40045	2.43096	-0.0182195	0.0806262	1.22837
Mcm10	0.0426576	0.0400463	0.0911356	0.513051	0.040519
Optn	0.571279	0.529507	0.109546	0.0212019	0.438418
4930551O13Rik	0.00353625	0.00238139	0.570417	0.960063	0.00295428
Ccdc3	0.00329326	0.00125703	1.3895	0.99179	0.00227205
Camk1d	1.18673	1.65737	-0.481896	2.52739e-17	0.879873
Cdc123	1.28155	1.11064	0.206496	0.951456	0.785925
Nudt5	0.56215	0.511085	0.13739	0.0405808	0.429446
Gm13199	0.00380065	0.00442971	-0.22097	0.991681	0.00410669
Sec61a2	0.268266	0.214322	0.323882	0.726615	0.215918
Dhtkd1	0	0	0	1	0
Upf2	0.575386	0.587135	-0.0291621	0.00227092	0.458215
Proser2	0.199048	0.229699	-0.20663	0.00410503	0.194149
Echdc3	0.0666446	0.0228664	1.54326	0.104243	0.0435634
Usp6nl	0.169158	0.237904	-0.492005	6.86694e-05	0.184852
Celf2	0.0018548	0.00963614	-2.37719	0.737997	0.00572154
Taf3	0.250652	0.268265	-0.0979779	0.00420132	0.230657
Atp5c1	21.6959	18.6408	0.21896	4.30456e-21	3.0499
Kin	0.584642	0.508803	0.200447	0.0765657	0.435837
Itih5	0.173281	0.14262	0.280942	0.994937	0.146564
Pfkfb3	0.00744772	0.0150899	-1.01871	0.778577	0.0111986
Rbm17	1.12067	1.05549	0.0864452	0.0479954	0.736122
Il15ra	0.160698	0.141495	0.183597	0.263608	0.14068
Fbh1	0.366127	0.353361	0.0512013	0.0207464	0.307285
Ankrd16	0.21275	0.201187	0.080626	0.055722	0.1881
Mindy3	0.352109	0.392861	-0.157996	7.53285e-05	0.316513
Pter	0.20294	0.153785	0.400137	0.956018	0.163909
Rsu1	0.132686	0.129242	0.037943	0.163296	0.123069
Gm13270	0.00653239	0.00357678	0.86895	0.979396	0.00504077
Cubn	0.100078	0.0639337	0.646472	0.851855	0.0786769
Trdmt1	0.0229941	0.025342	-0.140264	0.843822	0.0238799
Vim	0.00640095	0.00187973	1.76776	0.952958	0.00412926
Hacd1	2.02238	2.578	-0.350201	6.25326e-16	1.19042
Stamos	0.0920184	0.0686398	0.422876	0.650149	0.0772072
Stam	0.262198	0.346395	-0.401762	5.72355e-07	0.265143
Tmem236	1.34886	1.33203	0.0181115	0.00248321	0.850333
Mrc1	0.0115187	0.0121952	-0.0823374	0.828099	0.0117872
Cacnb2	0.00091485	0.000882505	0.0519311	0.976578	0.000898274
Nsun6	0.141533	0.0958676	0.562027	0.72101	0.111959
Arl5b	0.168015	0.191694	-0.19021	0.0217367	0.165341
Malrd1	0.829687	1.39075	-0.745229	9.19831e-36	0.737877
Nebl	0.00400832	0.0076428	-0.931102	0.830265	0.00580703
1810059C17Rik	0.00281635	0.00343839	-0.28791	0.955636	0.00312244
Mllt10	0.622583	0.65247	-0.0676449	0.000195245	0.493145
Dnajc1	0.514503	0.591973	-0.20235	4.37211e-06	0.440031
Commd3	1.73117	1.99176	-0.202298	1.80056e-07	1.0503
Bmi1	0.104199	0.137491	-0.399994	0.00103716	0.113973
Spag6	0.00157108	0.00176723	-0.169732	0.980791	0.00166775
Gm20539	0.00383159	0.00938325	-1.29214	0.76441	0.00658188
Pip4k2a	0	0	0	1	0
Armc3	0.000615461	0.00177374	-1.52705	0.932351	0.00119372
Msrb2	0.0120325	0.0318395	-1.40389	0.37163	0.0216519
Otud1	0.0137128	0.0140821	-0.0383404	0.976195	0.0138017
Etl4	0.867165	0.876047	-0.0147026	0.00467302	0.626794
Gm13362	0.00328007	0.00291956	0.167974	0.987604	0.003095
Arhgap21	0.339226	0.428266	-0.336263	1.07645e-06	0.324276
Gm13375	0.0118782	0.0159092	-0.421545	0.690636	0.0137961
Enkur	0.0114366	0.0190558	-0.736577	0.68599	0.0151241
Thnsl1	0.0733052	0.0864764	-0.238391	0.236211	0.0768413
Myo3a	0	0	0	1	0
Gad2	0	0.00382238	-21.866	0.811009	0.00190754
Apbb1ip	0.0013232	0.000707624	0.902975	0.976524	0.00101485
Pdss1	0.815086	0.84321	-0.0489401	0.000283855	0.603821
Abi1	0.924748	1.06204	-0.19971	3.59914e-08	0.689246
Acbd5	1.07046	1.11003	-0.0523681	0.00302769	0.737234
Mastl	0.0163978	0.0151207	0.116971	0.881074	0.0156362
Yme1l1	1.07771	1.21023	-0.16732	2.93948e-06	0.762182
Spopl	0.236575	0.2977	-0.331565	6.23525e-05	0.23647
Hnmt	0.00279241	0.000708904	1.97784	0.948943	0.00174858
Il1rn	0.00857424	0.0687341	-3.00295	0.0145338	0.0375063
Psd4	0.0940737	0.0949416	-0.0132482	0.173219	0.0903046
Pax8	0.090926	0.118702	-0.384586	0.0805905	0.0995982
Gm13415	0.0132316	0.00849987	0.638475	0.96985	0.0108044
Cacna1b	0.00462898	0.00243063	0.929361	0.987659	0.00352299
Ehmt1	0.485464	0.584941	-0.268926	7.06629e-09	0.428137
Arrdc1	0.662909	0.539994	0.295865	0.72713	0.470174
Zmynd19	0.132549	0.162742	-0.296059	0.00371833	0.137626
Dph7	0.0416198	0.0657893	-0.660583	0.240032	0.0522463
Mrpl41	1.44239	1.32419	0.123354	0.698845	0.868174
Pnpla7	0.0364081	0.0189998	0.938277	0.729758	0.0272913
Nsmf	0.0400826	0.029931	0.421337	0.888034	0.0343959
Entpd8	0.52416	0.526126	-0.00540072	0.0032383	0.422088
Noxa1	0.113841	0.0753927	0.594518	0.607548	0.0902499
Nrarp	0.221503	0.264056	-0.253517	0.0151731	0.217204
Gm38287	0.000523045	0.00879016	-4.07088	0.686217	0.00463733
Tor4a	0.0576106	0.065013	-0.174392	0.159275	0.0594996
Nelfb	0.618073	0.512222	0.271008	0.51241	0.447408
Tubb4b	5.47528	7.2109	-0.397246	5.68369e-18	1.98673
Slc34a3	0.00161266	0.00104279	0.628989	0.964108	0.0013268
Cysrt1	0.000525089	0.00109392	-1.05887	0.964054	0.000809137
Rnf208	0.0140133	0.0206153	-0.556919	0.81953	0.0171608
Ndor1	0.131479	0.108453	0.27776	0.443141	0.113245
Tmem203	0.315051	0.283295	0.153283	0.0477249	0.261653
Tprn	0.937129	0.923048	0.0218424	0.00195562	0.657559
Ssna1	1.17206	0.977873	0.261326	0.359059	0.728849
Anapc2	0.446776	0.315801	0.500534	0.521862	0.321892
Tmem210	0	0.00234648	-21.1621	0.90483	0.00117186
Lrrc26	0.797292	0.863576	-0.115215	0.00116694	0.604389
Grin1	0.000850393	0.00235756	-1.47109	0.959735	0.00160241
Grin1os	0.0080864	0.0164508	-1.02459	0.607524	0.0121854
Man1b1	0.246512	0.292228	-0.245437	0.000329083	0.238358
Dpp7	0.106568	0.117379	-0.139396	0.0708078	0.106125
Uap1l1	0.264667	0.383393	-0.534644	7.18651e-08	0.279674
Sapcd2	0.00831573	0.00212886	1.96576	0.820437	0.00520397
Entpd2	0.184482	0.196441	-0.0906135	0.0133517	0.174328
Npdc1	0.456341	0.490906	-0.105335	0.000367746	0.387655
Fut7	0.0121747	0.0034353	1.82537	0.82818	0.00776529
Abca2	0.00840866	0.0154554	-0.878164	0.735178	0.0118553
Paxx	0.327853	0.313282	0.0655848	0.00821934	0.278046
Clic3	0.00331358	0.00376132	-0.18285	0.924229	0.00353118
C8g	0.0329026	0.0168697	0.963766	0.945803	0.0245509
Fbxw5	0.309852	0.285147	0.119871	0.0749429	0.260394
Traf2	0.200635	0.201254	-0.00444925	0.0224585	0.183108
Edf1	10.9598	11.6459	-0.0876029	0.000346069	2.50944
Mamdc4	0.00262164	0.00185025	0.502753	0.984731	0.00223337
Phpt1	0.3972	0.504167	-0.344034	3.19327e-08	0.371355
Rabl6	0.690254	0.636729	0.116448	0.0425709	0.508789
Fcnaos	0	0	0	1	0
Tmem141	0.350259	0.404951	-0.209322	1.09177e-05	0.320149
Fcna	0.00120644	0	20.2023	0.944765	0.000602856
Bmyc	0.476755	0.420843	0.179968	0.511417	0.370549
Kcnt1	0.00195139	0	20.8961	0.972366	0.000974745
Camsap1	0.0828942	0.0911295	-0.136648	0.143408	0.0834253
Ubac1	0.627014	0.646607	-0.0443919	0.000122628	0.492732
Nacc2	0.345089	0.282583	0.288292	0.191368	0.272668
Tmem250-ps	0.275088	0.270523	0.0241392	0.20809	0.241222
1810012K08Rik	0	0.00144331	-20.461	0.936469	0.000721135
Qsox2	0.0862845	0.143358	-0.732445	0.00441433	0.108366
Gpsm1	0.00540039	0.00123409	2.12961	0.921369	0.00330959
Dnlz	0.757666	0.760965	-0.006268	0.00192507	0.564924
Card9	0.0126049	0.01362	-0.111736	0.96996	0.0130271
Snapc4	0.0519747	0.0516973	0.00771922	0.623712	0.0505372
Gm13563	0.00118474	0.00197004	-0.733654	0.959899	0.00157607
Entr1	0.411149	0.463376	-0.17252	5.00531e-06	0.362575
Pmpca	0.680907	0.653356	0.0595871	0.00543912	0.51107
Inpp5e	0.04839	0.0773289	-0.676298	0.185605	0.0608702
Sec16a	0.220543	0.259115	-0.232537	0.000600631	0.214853
0610009E02Rik	0.0447245	0.0427935	0.0636742	0.647534	0.0428282
Notch1	0.0728173	0.0890062	-0.289625	0.134242	0.0777769
Egfl7	0.0204748	0.0317978	-0.635078	0.452991	0.0257854
Agpat2	7.9169	7.02106	0.173248	7.21221e-07	2.13501
Dipk1b	0.101389	0.176061	-0.796175	3.11594e-05	0.129371
Snhg7os	0.0102587	0.00687025	0.578414	0.981803	0.0085266
Surf6	0.151239	0.182955	-0.274661	0.00333542	0.154427
Med22	0.076822	0.0850617	-0.14699	0.157413	0.0778255
Rpl7a	33.8038	19.5716	0.788422	6.93559e-192	3.28682
Surf1	1.32325	1.05808	0.322631	0.0225903	0.78237
Surf2	0.275887	0.281758	-0.030379	0.00129879	0.245937
Surf4	2.04076	1.82232	0.163336	0.142379	1.07483
Rexo4	0.363672	0.468782	-0.366279	6.92687e-10	0.347307
Adamts13	0	0.000504319	-18.944	0.968209	0.000252096
Cacfd1	0.400581	0.276681	0.533872	0.847152	0.290576
Slc2a6	0	0.000896031	-19.7732	0.968209	0.000447815
Sardh	0.00191875	0.00216273	-0.172684	0.985059	0.00203865
Vav2	0.146163	0.175997	-0.267976	0.0153143	0.149268
Brd3os	0.000525472	0	19.0033	0.972366	0.000262667
Brd3	0.544402	0.581616	-0.0953948	8.88209e-06	0.446542
Wdr5	0.171903	0.170498	0.0118372	0.0874013	0.158029
Gm13421	0.0387735	0.0570012	-0.555923	0.250763	0.0467383
Rxra	0.491288	0.468691	0.0679319	0.0079697	0.392006
Olfm1	0.00673475	0.00278041	1.27632	0.983582	0.00474436
Ppp1r26	0.00485012	0.0073512	-0.599961	0.826042	0.00608135
1700007K13Rik	0	0.00134758	-20.3619	0.968209	0.000673339
Mrps2	0.29642	0.25581	0.21257	0.137691	0.243694
Gbgt1	0.0052039	0.00268153	0.956535	0.983746	0.00393418
Gm10134	0.0560913	0.0381555	0.555886	0.891395	0.0460101
Ralgds	0.22687	0.209993	0.111523	0.127083	0.19754
Gtf3c5	0.0803385	0.0769531	0.0621106	0.420342	0.0757051
Gfi1b	0	0	0	1	0
Tsc1	0.140663	0.110651	0.346232	0.430921	0.118278
Gtf3c4	0.108029	0.137401	-0.346967	0.0192657	0.115664
Ddx31	0.0434813	0.040812	0.0914005	0.766164	0.0412818
Cfap77	0.000449646	0.000588437	-0.388099	0.995813	0.000518904
Ttf1	0.302773	0.227314	0.413546	0.912224	0.234662
Setx	0.216133	0.338487	-0.64718	2.5154e-08	0.243608
6530402F18Rik	0.000372014	0.0046796	-3.65295	0.776158	0.00252031
Med27	0.226068	0.317226	-0.488751	6.66183e-08	0.23967
Rapgef1	0.0804733	0.0697759	0.205782	0.645785	0.0724242
Trub2	0.182661	0.144276	0.34033	0.710433	0.15127
Coq4	0.700189	0.602312	0.217234	0.384488	0.501093
Slc27a4	0.798585	0.694082	0.20234	0.671973	0.557071
Urm1	0.525442	0.357121	0.557118	0.443222	0.363825
2600006K01Rik	0	0	0	1	0
Cercam	0	0.000592038	-19.1753	0.968209	0.000295931
Odf2	0.0671138	0.0626186	0.100017	0.392526	0.0628469
Gle1	0.180422	0.146376	0.301703	0.372273	0.151239
Sptan1	1.21773	1.26352	-0.0532516	9.11922e-05	0.806702
Wdr34	0.0489327	0.0534611	-0.127691	0.388249	0.0499271
Set	4.44596	5.76974	-0.376012	5.88365e-27	1.80367
Pkn3	0.0135562	0.0157331	-0.214856	0.820303	0.0145379
Zdhhc12	0.56235	0.622285	-0.146108	9.7106e-05	0.465013
Zer1	0.0608171	0.0527843	0.204367	0.648915	0.0552389
Tbc1d13	0.244876	0.288079	-0.234413	8.78065e-05	0.236094
Endog	1.14812	1.05393	0.123487	0.0892198	0.742175
Spout1	0.226716	0.208014	0.124209	0.0296997	0.196659
Kyat1	0.0730016	0.0789974	-0.113878	0.341755	0.0732461
1700084E18Rik	0.0241373	0.0260956	-0.112542	0.845916	0.0248058
Lrrc8a	0.146352	0.174194	-0.251251	0.0415143	0.148583
Phyhd1	0.0041066	0.00663582	-0.692329	0.911191	0.00535605
Dolk	0.352103	0.342746	0.0388581	0.0253104	0.298189
Nup188	0.110729	0.0862023	0.361238	0.837225	0.0938521
Sh3glb2	0.494752	0.580582	-0.230794	1.44985e-06	0.429877
Miga2	0.146337	0.170691	-0.22209	0.0169741	0.147083
Dolpp1	0.553533	0.52747	0.0695801	0.00758158	0.432072
Crat	0.28341	0.367465	-0.374717	6.72967e-08	0.28124
Ptpa	0.539126	0.564785	-0.0670785	0.000161493	0.439482
Ier5l	0.0138097	0.00856376	0.689365	0.955882	0.0111213
Gm14488	0.00410842	0.00392134	0.0672364	0.928398	0.00400684
1700001O22Rik	0.000618669	0.0110476	-4.15842	0.686419	0.00580276
Ntmt1	0.309227	0.242772	0.349062	0.461628	0.243391
Asb6	0.0762437	0.0649407	0.231496	0.555449	0.068198
Ptges	0.00200558	0	20.9356	0.972366	0.00100179
Tor1b	0.139962	0.165747	-0.243942	0.0186912	0.142179
Tor1a	0.760057	0.704195	0.110132	0.0070827	0.549219
BC005624	0.821498	0.889196	-0.114245	4.68218e-05	0.617905
Usp20	0.0479889	0.0371024	0.371189	0.966924	0.0416519
Fnbp1	0.0583014	0.0480553	0.278835	0.931506	0.0518008
D330023K18Rik	0.270399	0.177919	0.603868	0.450065	0.20154
Gpr107	0.485484	0.488508	-0.00895622	0.0020032	0.396757
Ncs1	0.000590038	0.00179364	-1.60401	0.963999	0.00119095
Hmcn2	0	0	0	1	0
Ass1	0.0647118	0.0392896	0.719881	0.589396	0.0506208
Fubp3	0.317594	0.39519	-0.315365	5.30603e-08	0.304419
Exosc2	0.104926	0.114345	-0.124025	0.342679	0.104023
Abl1	0.184869	0.23965	-0.374426	0.000108438	0.192231
Aif1l	0	0.0206654	-24.3007	0.2819	0.0102274
Nup214	0.259936	0.241079	0.108648	0.0811152	0.223521
Fam78a	0.0723447	0.0904072	-0.32155	0.0287724	0.0781994
Plpp7	0.000498001	0.00220512	-2.14663	0.932242	0.00135029
Prrc2b	0.206151	0.272253	-0.401251	0.000497835	0.214112
Gm13610	0.00269658	0.00732667	-1.44203	0.892235	0.00499645
Pomt1	0.0825769	0.0922095	-0.159177	0.258746	0.0837734
Uck1	0.357867	0.241861	0.565248	0.525502	0.261263
Swi5	5.46011	5.54632	-0.0225998	0.1377	1.87227
Golga2	0.294771	0.302428	-0.0370009	0.00416464	0.261282
Dnm1	0.145802	0.236247	-0.696284	2.09441e-05	0.174093
Ciz1	0.293674	0.310096	-0.0785022	0.00908517	0.263793
1110008P14Rik	0.915607	1.42766	-0.640857	1.809e-28	0.768482
Lcn2	0.00305105	0.00630855	-1.048	0.989382	0.00466757
Ptges2	1.2237	1.12109	0.126343	0.151946	0.775552
Slc25a25	0.220191	0.228438	-0.0530483	0.00855156	0.202375
Naif1	0.0357378	0.0282975	0.336773	0.932051	0.0315093
Gm13412	0.00714909	0.0048685	0.554281	0.974089	0.00599017
Fam102a	0.31221	0.463182	-0.569062	2.36623e-09	0.326163
Dpm2	0.836108	0.773175	0.112895	0.166636	0.59021
St6galnac4	0.00448625	0	22.0971	0.917231	0.00223811
St6galnac6	0	0	0	1	0
Ak1	0	0	0	1	0
Fpgs	0.146864	0.155613	-0.0834805	0.174663	0.140831
Cdk9	0.930737	0.894233	0.0577229	0.0113246	0.648358
Sh2d3c	0.0243376	0.0368715	-0.59932	0.626456	0.0301271
Ttc16	0.00660257	0.00428323	0.624327	0.993049	0.00542747
Tor2a	1.05396	1.1012	-0.0632472	2.52371e-05	0.731138
Ptrh1	0.139133	0.170311	-0.291713	0.000543759	0.143768
Stxbp1	0.00382499	0.000375507	3.34854	0.92126	0.00209656
Gm13523	0.00123566	0.000887802	0.476968	0.995868	0.00106115
Fam129b	0.158372	0.124324	0.349208	0.80758	0.132099
Lrsam1	0.0497337	0.0316038	0.654128	0.942554	0.0398256
Rpl12	44.0648	23.462	0.909298	4.58583e-177	3.50261
Slc2a8	0.0631099	0.0401729	0.651642	0.862653	0.0502927
Garnl3	0.00194223	0.00185045	0.0698306	0.980736	0.00189454
Ralgps1	0.05119	0.0773767	-0.596037	0.0589945	0.062226
Zbtb34	0.0184741	0.0236142	-0.354154	0.708263	0.0208226
Zbtb43	0.298197	0.236753	0.332886	0.663986	0.236733
Lmx1b	0	0	0	1	0
Mvb12b	0.00100024	0.00219235	-1.13214	0.959789	0.00159485
Pbx3	0.0264307	0.029063	-0.136971	0.565962	0.0273681
Mapkap1	1.30555	1.30366	0.00209374	0.0154407	0.834909
Gapvd1	0.531542	0.56686	-0.0928067	0.00136535	0.437674
Hspa5	9.61647	12.3959	-0.366279	8.81044e-28	2.47868
Rabepk	0.267546	0.283603	-0.0840817	0.000533399	0.243377
Fbxw2	0.629167	0.590438	0.091658	0.0457552	0.476039
Psmd5	0.373746	0.470344	-0.331661	3.72842e-07	0.351519
Cutal	0.0462037	0.0465061	-0.0094129	0.85958	0.0453126
Phf19	0.000372014	0.00171675	-2.20625	0.963999	0.00104361
Traf1	0.00246199	0.0215586	-3.13037	0.505304	0.0118943
Hc	0	0.00695315	-22.7292	0.749853	0.00346454
AI182371	0.00187773	0	20.8406	0.972366	0.000937985
Cntrl	0.131273	0.0998944	0.394096	0.683621	0.109279
Rab14	4.21637	4.78733	-0.183221	2.3782e-09	1.70374
Gsn	1.006	1.40845	-0.485483	5.79455e-19	0.787562
Stom	0.133718	0.263346	-0.977759	1.81655e-08	0.179633
Ggta1	0	0	0	1	0
Dab2ip	1.23158	1.29688	-0.0745381	0.000151911	0.81713
Ttll11	0	0.00264638	-21.3356	0.90483	0.00132144
9030204H09Rik	0.143432	0.131928	0.120618	0.19371	0.128978
Ndufa8	7.28119	6.81149	0.0962048	0.00316654	2.08479
Rbm18	0.237351	0.215777	0.137479	0.0345343	0.204178
Mrrf	0.571086	0.43158	0.404081	0.532167	0.405273
Gm13431	0.00238306	0	21.1844	0.944765	0.00119011
Ptgs1	0	0.00187823	-20.8409	0.90483	0.000938234
Pdcl	0.416889	0.349856	0.252903	0.247019	0.324231
Rc3h2	0.527352	0.555203	-0.0742487	0.000263843	0.432571
Zbtb6	0.31334	0.300977	0.058077	0.0473943	0.267845
Zbtb26	0.136568	0.112859	0.275101	0.250961	0.117473
Rabgap1	0.31328	0.362866	-0.211982	7.3659e-05	0.291059
Strbp	1.11389	1.10424	0.0125606	0.0630934	0.746242
Gpr21	0.00601631	0.0248134	-2.04417	0.547405	0.0152544
Dennd1a	0.120293	0.0957538	0.329145	0.784898	0.102516
Nek6	0.224796	0.326013	-0.536311	4.39461e-08	0.242476
Psmb7	2.60071	2.3278	0.159935	0.0109804	1.24172
Nr6a1	0.0792	0.0888749	-0.166275	0.192853	0.0806825
Nr6a1os	0.000474995	0.000596955	-0.329707	0.995813	0.000535829
Olfml2a	0.00169654	0	20.6942	0.944765	0.00084755
Gm13496	0.000267433	0	18.0288	0.972366	0.000133699
Wdr38	0.0331646	0.0270465	0.294204	1	0.0296568
Rpl35	29.6041	20.4021	0.53708	7.31653e-63	3.24231
Arpc5l	1.63009	1.74478	-0.0980931	0.000707455	0.988358
Golga1	0.514202	0.520505	-0.017575	0.00407662	0.416966
Scai	0.0386914	0.0493005	-0.349587	0.372787	0.0430427
Ppp6c	0.636702	0.755172	-0.246187	2.23368e-09	0.527625
Gtdc1	0.0476678	0.0510278	-0.0982671	0.529244	0.0481676
Zeb2	0	0	0	1	0
Acvr2a	0.284256	0.287399	-0.0158637	0.00366978	0.251401
Orc4	0.368231	0.50487	-0.455302	4.60855e-11	0.361113
Mbd5	0.0914703	0.101974	-0.156823	0.229655	0.0923143
Epc2	0.479664	0.496281	-0.0491343	0.000109835	0.397399
Kif5c	0	0	0	1	0
Lypd6b	0	0.000469434	-18.8406	0.968209	0.000234662
Lypd6	0.00276147	0.000806771	1.7752	0.995868	0.00178206
Mmadhc	0.965465	1.01688	-0.074856	5.33544e-05	0.688641
Rnd3	0.488502	0.62404	-0.353274	1.02436e-09	0.441344
Rbm43	0.0451797	0.0276194	0.709992	0.999343	0.0357168
Nmi	1.21223	1.34111	-0.145766	5.01924e-06	0.822314
Rif1	0.364655	0.491463	-0.43055	9.32786e-08	0.35533
Neb	0.000267433	0	18.0288	0.972366	0.000133699
Arl5a	0.47547	0.523811	-0.139692	5.53983e-06	0.405095
A430018G15Rik	0.169162	0.096677	0.807159	0.396888	0.124286
Cacnb4	0.00948138	0.00365456	1.3754	0.851559	0.0065423
Stam2	0.508995	0.524101	-0.0421923	4.65971e-06	0.416424
Fmnl2	0.00376019	0.00437811	-0.219503	0.896792	0.00406085
Prpf40a	2.59987	3.04803	-0.229438	2.24515e-10	1.33956
Arl6ip6	0.331379	0.371394	-0.16447	1.82539e-05	0.301021
Rprm	0	0	0	1	0
Kcnj3	0	0	0	1	0
Nr4a2	0.00815747	0.00772842	0.0779493	0.822571	0.00791154
BB557941	0	0	0	1	0
A930012O16Rik	0.0119617	0.00952404	0.328781	0.917775	0.0106849
Gpd2	1.02804	1.13335	-0.140701	5.27468e-06	0.732381
Galnt5	0.00269189	0.00701562	-1.38195	0.856726	0.0048397
Cytip	0.0392579	0.058209	-0.568257	0.208909	0.0475424
Acvr1c	0.309067	0.229796	0.427567	0.860928	0.238082
Acvr1	0.0758257	0.095136	-0.327306	0.106121	0.0819835
Upp2	0.213064	0.184965	0.204032	0.52633	0.181431
Ccdc148	0.0231829	0.0164738	0.492888	0.884756	0.0196289
Pkp4	0.389408	0.483055	-0.310904	5.04639e-06	0.361491
Tanc1	0.283248	0.373255	-0.398096	2.26661e-07	0.283289
Wdsub1	0.117342	0.117019	0.0039754	0.123233	0.110808
Baz2b	1.11905	0.921781	0.279784	0.57437	0.702111
Gm13572	0	0.000388587	-18.5679	0.968209	0.000194256
Gm13620	0.00351136	0.00570601	-0.700453	0.947168	0.0045975
March7	0.888483	0.9403	-0.0817774	1.42761e-05	0.649308
Cd302	0.95894	1.27914	-0.415662	2.8782e-17	0.748101
Ly75	0.201764	0.206496	-0.033448	0.0211615	0.185755
Gm13580	0.000510476	0	18.9615	0.972366	0.000255173
Pla2r1	0.00176336	0	20.7499	0.972366	0.000880905
Itgb6	0.155116	0.216933	-0.483905	6.34836e-05	0.170267
Rbms1	0.0947485	0.106204	-0.164666	0.0456586	0.0957296
Tank	0.50408	0.463616	0.120722	0.0513024	0.394546
Psmd14	1.53792	1.73009	-0.169867	1.53512e-05	0.967838
Dpp4	1.49077	1.71983	-0.206206	0.000436163	0.956581
Gm13565	0	0.00138754	-20.4041	0.936469	0.000693289
Gcg	0.0416522	0.0193454	1.1064	0.834386	0.0299844
Fap	0.00336236	0.00408019	-0.279164	0.955745	0.00371431
Ifih1	0.45908	0.421749	0.122362	0.0786008	0.364847
Gca	0.40555	0.292149	0.473174	0.539873	0.298368
Kcnh7	0.00344594	0.00382375	-0.150087	0.892777	0.00362824
Grb14	0.0646402	0.0199042	1.69936	0.158402	0.0411728
Cobll1	0.271385	0.238487	0.18643	0.270585	0.226999
Gm13594	0.0900068	0.0327079	1.46039	0.256137	0.0591842
Slc38a11	0.00127543	0	20.2826	0.972366	0.000637309
Scn3a	0.00179253	0	20.7736	0.972366	0.000895463
Galnt3	0.384187	0.520222	-0.437318	2.39521e-11	0.371985
Ttc21b	0.0260675	0.0442469	-0.763325	0.303832	0.0345148
Stk39	0.21826	0.357917	-0.713576	9.91104e-11	0.251688
Cers6	1.28695	1.65545	-0.363265	4.64367e-13	0.901918
Nostrin	1.93329	2.00615	-0.0533708	0.00948811	1.08839
Spc25	0.0220281	0.0239549	-0.120979	0.778945	0.0227307
Dhrs9	0.0211344	0.0506891	-1.26208	0.150481	0.0351802
Bbs5	0.0578524	0.0640189	-0.14612	0.514842	0.059147
Klhl41	0.00111539	0.000864364	0.36784	0.976578	0.000989381
Fastkd1	0.261196	0.296576	-0.183273	0.000751762	0.245894
Ppig	2.24154	2.39341	-0.0945754	0.00440768	1.19894
Ccdc173	0.00772157	0.00485785	0.668576	0.99688	0.006269
Phospho2	0.411545	0.343711	0.259853	0.158342	0.32006
Klhl23	0.00351699	0.00448372	-0.350355	0.865403	0.00399226
Ssb	2.79506	3.27327	-0.227853	2.26684e-09	1.39304
Mettl5	0.482566	0.496501	-0.0410709	1.20861e-05	0.398452
Gm13625	0.00512816	0.0097823	-0.931732	0.781814	0.00742491
Mettl5os	0.00125397	0.00629322	-2.32729	0.860577	0.00376335
Ubr3	0.405805	0.394383	0.0411891	0.00867659	0.336531
Sp5	0.0322992	0.218412	-2.75748	5.25395e-16	0.114669
Gad1os	0	0.000539588	-19.0415	0.968209	0.000269721
Erich2os	0.000420766	0.00629145	-3.9023	0.900593	0.00334621
Erich2	0.00465501	0.00945891	-1.02289	0.70862	0.00702933
Gad1	0	0	0	1	0
Gm26558	0.00626345	0.00739684	-0.239952	0.876152	0.00680677
Gorasp2	0.838492	0.940956	-0.166331	3.02716e-08	0.636063
Tlk1	1.26377	1.15943	0.124318	0.129398	0.793438
Mettl8	0.155894	0.126464	0.301837	0.452868	0.131979
Dcaf17	0.356642	0.396613	-0.153253	0.00033999	0.319531
Cybrd1	0	0.00363512	-21.7936	0.90483	0.00181426
Dync1i2	2.478	2.88007	-0.216927	3.41711e-07	1.30116
Slc25a12	0.129528	0.109249	0.24564	0.566426	0.112741
Hat1	0.206492	0.191502	0.108728	0.330538	0.181466
Metap1d	0.280414	0.23388	0.261789	0.702251	0.228674
Platr26	0.00185215	0.00762078	-2.04074	0.742063	0.00472116
Gm13647	0.00243612	0.00543245	-1.15702	0.838136	0.00392546
Itga6	1.0831	1.85729	-0.778028	1.62211e-34	0.891866
Gm13663	0.00603585	0.00747015	-0.307581	0.817558	0.00673005
Pdk1	0.345659	0.249707	0.469113	0.780867	0.259896
Rapgef4	0.0115814	0.00815373	0.506281	0.990532	0.00981777
Map3k20	0.167841	0.191459	-0.189941	0.0190334	0.165168
Cdca7	0.32158	0.506656	-0.655828	6.4695e-13	0.344361
6430710C18Rik	0.00289078	0.00398962	-0.464793	0.957576	0.00343415
Sp3	0.711072	0.709118	0.00396837	0.00395615	0.536549
Sp3os	0.622928	0.537231	0.213523	0.159305	0.457107
Ola1	3.06308	2.95641	0.0511366	0.97253	1.38864
Sp9	0	0	0	1	0
Cir1	0.557769	0.528944	0.0765522	0.166562	0.433916
Scrn3	0.0803992	0.093957	-0.22482	0.29133	0.083566
Gpr155	0.045279	0.0581561	-0.361086	0.261766	0.0504058
D230022J07Rik	0.00285022	0.00518594	-0.86353	0.974281	0.00400935
Wipf1	0.267097	0.348987	-0.385811	1.05021e-07	0.268041
Chrna1os	0.0269118	0.0545016	-1.01806	0.18597	0.0398122
Chn1os3	0.00104328	0	19.9927	0.972366	0.000521369
Chn1	0	0.00217674	-21.0537	0.936469	0.00108719
Atf2	0.287053	0.373652	-0.380378	5.47341e-07	0.284914
Atp5g3	17.6834	16.8847	0.0666834	0.00224305	2.90579
Lnpk	0.133879	0.165836	-0.30882	0.00398292	0.139542
Hoxd4	0.0154347	0.000382862	5.3332	0.606637	0.00784977
Mtx2	1.68384	1.72553	-0.0352862	0.10245	0.994954
Hnrnpa3	6.31118	8.12295	-0.364095	5.23624e-23	2.1001
Nfe2l2	3.40686	4.00533	-0.233476	6.66244e-09	1.54683
E030042O20Rik	0.0152582	0.0118003	0.370758	0.943346	0.0134371
Gm13657	0.0571003	0.0732372	-0.359078	0.261271	0.0631046
Agps	0.218937	0.298207	-0.445797	9.37037e-06	0.229481
Ttc30b	0.050309	0.0541605	-0.106424	0.52175	0.0509146
Ttc30a1	0.0244311	0.0323049	-0.403035	0.462755	0.0279658
Pde11a	0.0359283	0.0472741	-0.395927	0.408826	0.0407443
Cyct	0.004552	0.00201253	1.17749	0.984567	0.00327609
Rbm45	0.197443	0.189801	0.0569426	0.0704607	0.176987
Osbpl6	0.193402	0.315164	-0.704498	3.07081e-09	0.225385
Prkra	1.04942	0.937135	0.163264	0.683319	0.689384
Fkbp7	0.0146899	0.0105966	0.471229	0.854572	0.0125619
Plekha3	0.296672	0.429118	-0.532504	4.42106e-12	0.308429
Ttn	0	0.000749409	-19.5154	0.968209	0.000374564
Ccdc141	0.00370884	0.00401364	-0.113943	0.951374	0.00385379
Sestd1	0.429261	0.402118	0.0942362	0.0118088	0.347571
Zfp385b	0.0847493	0.0288557	1.55434	0.133619	0.0548981
Cwc22	0.281274	0.298512	-0.0858148	0.00549046	0.254537
Ube2e3	0.861952	1.09489	-0.345105	1.06304e-10	0.680563
Itga4	0	0.000623136	-19.2492	0.968209	0.000311471
Cerkl	0.00229708	0	21.1314	0.972366	0.00114722
Neurod1	0.0117899	0.00243062	2.27816	0.897932	0.00707432
Itprid2	0.312969	0.428518	-0.453334	3.6817e-09	0.314464
Dnajc10	0.223173	0.269773	-0.273589	0.000294289	0.220143
Nckap1	1.2764	1.56254	-0.291814	1.37498e-11	0.881796
Dusp19	0.373803	0.373355	0.0017322	0.0329626	0.31742
Nup35	0.130806	0.190183	-0.539955	0.00011268	0.148519
Zc3h15	2.60651	2.57599	0.0169958	0.281471	1.27849
Itgav	0.0993379	0.090588	0.133024	0.308958	0.0907125
Gm13684	0.00510739	0.0030146	0.760619	0.984731	0.00405223
Calcrl	0	0.000552331	-19.0752	0.968209	0.000276089
Tfpi	0.36321	0.0549379	2.72493	3.487e-15	0.181662
Gm13710	0.0152099	0.0356982	-1.23084	0.132512	0.0250856
Ctnnd1	1.84734	2.22826	-0.270468	1.70143e-10	1.10916
Selenoh	0.540917	0.454658	0.250626	0.471241	0.403574
Tmx2	0.494009	0.590865	-0.258292	1.82622e-10	0.43287
Med19	0.960821	1.33325	-0.472605	1.65292e-22	0.760312
Zdhhc5	0.392911	0.49394	-0.330133	1.09847e-08	0.366406
Clp1	0.189082	0.21249	-0.168385	0.00371792	0.182929
Gm19426	0	0	0	1	0
Serping1	0	0	0	1	0
Ube2l6	0.0921274	0.108313	-0.233498	0.151437	0.0954831
Smtnl1	0	0.00128992	-20.2989	0.936469	0.000644545
Timm10	1.11645	1.14345	-0.0344772	0.00394153	0.756079
Slc43a1	0	0	0	1	0
Ssrp1	0.744042	0.910066	-0.290588	2.60987e-10	0.601672
Tnks1bp1	0.120968	0.170796	-0.497653	0.00603855	0.135938
Olfr1124	0.00538946	0.0126048	-1.22575	0.743671	0.00895049
Ptprj	0.228889	0.220608	0.0531619	0.0181838	0.20273
4933423P22Rik	0.00945569	0.00935324	0.0157162	0.813829	0.00936052
Nup160	0.0881292	0.104499	-0.2458	0.169046	0.091926
Fnbp4	0.280156	0.302693	-0.111626	0.00120403	0.255708
Mtch2	8.49306	6.81804	0.316927	6.29482e-20	2.1535
C1qtnf4	0.115263	0.111432	0.0487684	0.40452	0.10737
Ndufs3	5.45791	4.96903	0.135383	0.00443101	1.82594
Kbtbd4	0.0787334	0.0960139	-0.286266	0.089362	0.0837337
Ptpmt1	2.33543	2.49093	-0.0929966	0.00330824	1.22739
Celf1	1.36693	1.71238	-0.325063	1.61952e-12	0.929712
Gm13778	0.00412089	0.00167212	1.30128	0.953067	0.00289157
Psmc3	3.47731	3.73347	-0.102545	0.000412226	1.52684
Slc39a13	0.0185706	0.0295998	-0.672567	0.458628	0.0237852
Madd	0.160393	0.166596	-0.0547411	0.0648952	0.151425
Nr1h3	0.784875	0.687938	0.190185	0.364458	0.551428
Gm13783	0.00221153	0.00162356	0.44589	0.980736	0.00191567
Acp2	0.168759	0.23557	-0.481193	0.000189228	0.183737
Ddb2	0.0490017	0.0438306	0.160891	0.623712	0.0453681
Pacsin3	0.0170525	0.00999438	0.770796	0.906406	0.0134268
Arfgap2	0.416255	0.36152	0.203392	0.0998014	0.328309
1110051M20Rik	0.0352055	0.0361919	-0.0398665	0.851613	0.0350761
Lrp4	0.161997	0.205212	-0.341148	0.00371182	0.168398
Ckap5	0.240365	0.302408	-0.331266	4.30433e-06	0.23981
F2	0	0	0	1	0
Zfp408	0.034871	0.0430975	-0.305579	0.34186	0.0382357
Arhgap1	0.410682	0.456862	-0.153737	2.07267e-06	0.360179
Atg13	0.106684	0.108829	-0.0287195	0.311542	0.102336
Harbi1	0.168259	0.0931249	0.853447	0.234884	0.122278
Ambra1	0.0846427	0.0762309	0.151011	0.469512	0.0773578
Mdk	0.00901639	0.0149834	-0.732741	0.715036	0.0119241
Dgkz	0.667898	0.634809	0.0733066	0.0323231	0.501545
Gm9821	0.00259119	0.00176617	0.552993	0.980736	0.00217622
Creb3l1	0.198426	0.243142	-0.293199	4.8633e-05	0.199326
Phf21a	0.110043	0.147482	-0.422476	0.00480384	0.120984
Large2	0.0262505	0.0286052	-0.12393	0.526106	0.0270578
Pex16	1.18168	0.971292	0.282857	0.29298	0.729391
1700029I15Rik	0.00528189	0.0018524	1.51166	0.925455	0.00355934
Mapk8ip1	0.0019292	0.00324158	-0.748693	0.932406	0.00258184
Cry2	0.014177	0.0118497	0.258697	0.91081	0.0129287
Slc35c1	0.477958	0.470865	0.0215693	0.00643818	0.388256
Syt13	0.0039776	0	21.9235	0.944765	0.00198485
Prdm11	0.0023681	0.00162456	0.543681	0.980736	0.00199427
Trp53i11	0.162719	0.0960902	0.759921	0.267969	0.121255
Tspan18	0	0.00425977	-22.0223	0.873341	0.00212536
Cd82	1.42898	1.02433	0.480311	9.59575e-05	0.796355
Ext2	0.474236	0.446745	0.086154	0.0275064	0.378728
Accs	0.0196364	0.0220255	-0.165646	0.800336	0.0206163
Gm13889	0.00166775	0	20.6695	0.917231	0.000833182
Alkbh3	0.360759	0.414041	-0.19874	3.02515e-06	0.327247
Hsd17b12	2.35537	2.63828	-0.163649	4.38781e-08	1.25104
Ttc17	0.169198	0.17616	-0.0581758	0.0611528	0.159286
2810002D19Rik	0.0560828	0.0765322	-0.44851	0.139032	0.0641558
Api5	0.99017	1.08188	-0.127794	2.17249e-05	0.710746
Gm10800	0	0.00187093	-20.8353	0.90483	0.000934591
B230118H07Rik	0.223174	0.203276	0.134727	0.182109	0.193249
Traf6	0.111798	0.134592	-0.267704	0.0282675	0.116126
Prr5l	0.010017	0.00457516	1.13056	0.999288	0.00726595
Commd9	0.780518	0.763961	0.0309338	0.00167901	0.572233
Ldlrad3	0	0	0	1	0
Trim44	0.201804	0.206441	-0.0327779	0.00600204	0.185749
Fjx1	0	0	0	1	0
Slc1a2	0.0019225	0.00216089	-0.168642	0.964108	0.00203961
Cd44	0.0321327	0.227973	-2.82675	4.97292e-11	0.118496
Pdhx	0.321741	0.346462	-0.106798	0.000316744	0.288215
Apip	0.116664	0.277742	-1.25139	7.46968e-13	0.17772
Ehf	2.55287	2.89547	-0.181676	1.78745e-06	1.31379
Cat	0.930059	0.750514	0.309442	0.683117	0.60873
Abtb2	0.00106297	0.000752605	0.498139	0.995868	0.000907365
Nat10	0.102214	0.12621	-0.304233	0.0503836	0.108089
Caprin1	2.29432	2.36154	-0.0416593	0.0144017	1.2023
Lmo2	0.00501149	0.0106115	-1.08231	0.839691	0.00777726
Fbxo3	0.449948	0.4141	0.119779	0.0260464	0.35901
Cd59b	0.0349934	0.0107743	1.69949	0.514223	0.0225558
Cd59a	0.00200869	0	20.9378	0.944765	0.00100334
Hipk3	0.252247	0.214621	0.233048	0.0841738	0.209686
Cstf3	0.304326	0.396095	-0.380229	6.23857e-08	0.299683
Tcp11l1	0.00460689	0.00228043	1.01449	0.983691	0.00343707
Depdc7	0.338094	0.473165	-0.484918	1.27773e-09	0.33933
Qser1	0.169594	0.198736	-0.228772	0.00861648	0.168962
Prrg4	0.00478294	0.00820159	-0.778006	0.786744	0.00646984
Ccdc73	0.0484605	0.0472875	0.0353488	0.814042	0.0467632
Eif3m	3.72315	2.90413	0.358416	2.43006e-16	1.45726
Them7	0.0164704	0.0157579	0.0637989	0.726821	0.0159857
Rcn1	0.0136553	0.000702976	4.27984	0.732879	0.00713283
Pax6os1	0	0	0	1	0
Paupar	0	0.000375507	-18.5185	0.968209	0.000187718
Pax6	0	0.000996708	-19.9268	0.968209	0.000498106
Elp4	0.289654	0.268252	0.110738	0.074245	0.246007
Immp1l	1.82205	1.71593	0.0865717	0.694508	1.0183
Dnajc24	0.415617	0.562806	-0.437385	9.28894e-12	0.397024
Arl14ep	0.114256	0.112305	0.0248465	0.263315	0.107311
Mettl15	0.100201	0.0455491	1.1374	0.189753	0.0700175
Kif18a	0.0125018	0.0045221	1.46707	0.801741	0.00846812
Bdnf	0	0.00104106	-19.9896	0.968209	0.00052026
Lin7c	0.912356	1.17255	-0.361985	4.77708e-12	0.71212
Lgr4	0.858308	1.28625	-0.583607	3.01643e-20	0.72329
Ccdc34	1.18867	1.37978	-0.215092	1.57186e-07	0.825152
Gm13936	0.0042793	0.00414589	0.0456927	0.955854	0.00420374
Bbox1	0.00148426	0.00240231	-0.694676	0.932406	0.0019413
Slc5a12	0.00139258	0.00181052	-0.378651	0.98744	0.00160025
Ano3	0	0	0	1	0
Lpcat4	0.0310853	0.115471	-1.89322	0.000285671	0.0699444
Nop10	5.53487	4.71299	0.231908	8.02466e-09	1.80995
Slc12a6	0.273306	0.36046	-0.399319	1.79631e-06	0.27472
Emc4	1.45415	1.51207	-0.0563529	0.00193289	0.909444
Katnbl1	0.263025	0.296392	-0.172308	0.000352573	0.246547
Emc7	1.53604	1.61777	-0.0747963	0.00518115	0.946463
Aven	0.672579	0.682935	-0.0220448	0.0008457	0.517453
Ryr3	0	0	0	1	0
Fmn1	0.280133	0.451109	-0.687364	1.7863e-13	0.309646
Gm13963	0.00682376	0.0171389	-1.32863	0.602664	0.0118971
Gm13966	0.00364003	0.0051064	-0.488357	0.888278	0.00436341
Scg5	0.00597355	0.00150805	1.9859	0.953067	0.00373135
Arhgap11a	0.165801	0.146038	0.183108	0.106158	0.14486
Aqr	0.444311	0.495511	-0.157348	0.00120417	0.38505
Zfp770	0.111241	0.11074	0.00651356	0.366092	0.105252
Dph6	0.279919	0.355926	-0.34657	3.87967e-06	0.275641
Gm13977	0.000756271	0.00383348	-2.34168	0.995813	0.00229107
BC052040	0.0534661	0.0543739	-0.0242887	0.373192	0.0525165
Meis2	0.00678412	0.0118365	-0.803007	0.752872	0.00926409
2700033N17Rik	0.00806367	0.00298962	1.43148	0.960992	0.00550825
Spred1	0.20119	0.32414	-0.688056	4.71077e-09	0.232038
Fam98b	0.778037	0.875668	-0.170545	3.61758e-07	0.602237
Thbs1	0.0206139	0.0139923	0.558987	0.936415	0.0171498
Fsip1	0.00185444	0.00477841	-1.36555	0.834065	0.00330987
Eif2ak4	0.0368214	0.0269463	0.45046	0.893645	0.0313747
Srp14	2.15357	2.12014	0.0225717	0.233804	1.14321
Bmf	0.00436387	0.00381469	0.194044	0.951866	0.00408091
Bub1b	0.0275411	0.00968193	1.50822	0.778446	0.018402
Pak6	0	0.00639612	-22.6088	0.749853	0.00318788
Plcb2	0	0.000363477	-18.4715	0.968209	0.000181705
Inafm2	0.131899	0.158136	-0.261735	0.0113157	0.135354
Ccdc9b	0.0170993	0.0241806	-0.499915	0.667601	0.0204238
Phgr1	54.6361	48.6308	0.167984	5.48671e-08	3.96172
Disp2	0.011499	0.00660939	0.798926	0.863974	0.00901054
Knstrn	0.202328	0.0587008	1.78524	0.000609886	0.120651
Ivd	0.25738	0.164161	0.64879	0.50774	0.190516
Bahd1	0.0430878	0.0502598	-0.222126	0.42258	0.0456114
Chst14	0.000460235	0	18.812	0.972366	0.000230065
Ccdc32	0.881535	0.696837	0.339197	0.942418	0.580427
Rpusd2	0.0147272	0.0191901	-0.381874	0.635136	0.016814
Knl1	0.0251996	0.0216655	0.218001	0.905727	0.0231607
Rad51	0.0261658	0.014982	0.80445	0.937124	0.0203501
Rmdn3	1.0095	0.859365	0.232293	0.966459	0.65906
Gchfr	0.523365	1.27832	-1.28837	1.15391e-48	0.622181
Dnajc17	0.247287	0.250799	-0.020348	0.013167	0.222377
Gm14137	0.000463931	0.00212856	-2.19789	0.932297	0.00129506
Zfyve19	0.542712	0.441429	0.298005	0.504362	0.399588
Ppp1r14d	5.74873	4.95694	0.213791	4.46725e-06	1.84696
Spint1	2.80796	2.73472	0.038134	0.513648	1.32738
Rhov	0.00307793	0	21.5535	0.889795	0.0015366
Vps18	0.061775	0.0925628	-0.583409	0.0818472	0.0742341
Gm14207	0.0596318	0.0667928	-0.163609	0.391047	0.0612891
Dll4	0.0149928	0.0085495	0.810359	0.956483	0.0116974
Chac1	0.00212142	0.00729683	-1.78224	0.825615	0.00469475
Ino80	0.37088	0.416363	-0.16689	1.61362e-05	0.331772
Exd1	0.00522326	0.00303506	0.783223	0.933851	0.00412006
Chp1	1.2094	0.999812	0.274561	0.187642	0.742886
Oip5os1	1.92822	1.94909	-0.0155261	0.09349	1.07795
Oip5	0.00217138	0.00430105	-0.986073	0.951265	0.00323043
Nusap1	0.0405193	0.0264251	0.616699	0.999097	0.032901
Ndufaf1	0.553861	0.373364	0.568942	0.159011	0.379003
Rtf1	1.19369	1.18105	0.015357	0.0327856	0.782698
Itpka	1.32791	0.642427	1.04756	1.06273e-22	0.670574
Ltk	0.000554796	0.00115065	-1.05242	0.995813	0.000852314
Rpap1	0.133727	0.136381	-0.0283526	0.102587	0.126679
Tyro3	0.0158203	0.0364169	-1.20283	0.195456	0.0257329
Mga	0.294499	0.359705	-0.28855	3.63613e-05	0.282696
Mapkbp1	0.0501775	0.057551	-0.197799	0.528033	0.0524575
Jmjd7	0.242585	0.166757	0.540742	0.574066	0.185711
Pla2g4b	0.00870806	0.00859477	0.0188934	0.876422	0.0086142
Sptbn5	0.00273518	0.000821155	1.73591	0.976524	0.00177613
Ehd4	0.20798	0.197639	0.0735763	0.209868	0.184651
Vps39	0.0771676	0.0735836	0.068611	0.498816	0.0726686
Tmem87a	0.137433	0.152168	-0.146938	0.0538313	0.135209
Ganc	0.106814	0.107783	-0.0130377	0.336212	0.101923
Zfp106	1.36837	1.38024	-0.0124618	0.0119918	0.8647
Snap23	0.45504	0.466247	-0.0351009	0.00102325	0.37887
Lrrc57	0.117943	0.107788	0.129894	0.29309	0.106927
Haus2	0.171679	0.152582	0.170127	0.266992	0.150221
Stard9	0.0131627	0.00716349	0.877717	0.868264	0.0101074
Cdan1	0.0419777	0.0461421	-0.13646	0.555656	0.0431149
Ttbk2	0.0216825	0.0406348	-0.906186	0.357391	0.0306409
AV039307	0.00647215	0.00205713	1.65361	0.929379	0.00425316
Ubr1	0.124232	0.146623	-0.23907	0.0206522	0.126961
Tmem62	0.0737819	0.0676546	0.125078	0.661597	0.0683256
Ccndbp1	0.488895	0.464831	0.0728186	0.0413194	0.389887
Epb42	0	0	0	1	0
Tgm5	0	0	0	1	0
Lcmt2	0.118553	0.133361	-0.169803	0.0597068	0.118612
Adal	0.0841691	0.0797702	0.077441	0.194995	0.0787811
Zscan29	0.134263	0.124774	0.105742	0.0727063	0.121783
Tubgcp4	0.171598	0.182896	-0.0919922	0.042592	0.163167
Trp53bp1	0.0845819	0.0892684	-0.0778004	0.572315	0.0833504
Map1a	0.00275554	0.00139643	0.980588	0.925619	0.00207361
Ppip5k1	0.267402	0.297211	-0.152476	0.0123963	0.248593
Ckmt1	12.2481	12.4613	-0.024895	0.184038	2.59184
Strc	0.00140424	0.00199545	-0.506922	0.959899	0.00169836
Catsper2	0.0210455	0.0299089	-0.507063	0.481776	0.0251487
Pdia3	9.56753	9.96757	-0.0590964	0.00207085	2.37636
Ell3	0.0037711	0.00374911	0.00843751	0.892615	0.00375305
Serinc4	0.00180021	0.000929203	0.954096	0.976524	0.00136368
Serf2	27.5327	22.0049	0.323325	1.01152e-53	3.24338
Hypk	1.36669	1.36649	0.000205161	0.207261	0.86145
Mfap1b	0.172141	0.243956	-0.503027	2.22255e-05	0.188564
Mfap1a	0.203997	0.231736	-0.183932	0.000810795	0.197036
Wdr76	0.0678601	0.0724814	-0.0950486	0.400626	0.0678159
Casc4	0.0128824	0.00705327	0.869033	0.922295	0.0099143
Ctdspl2	0.254941	0.287686	-0.174331	0.000112144	0.239968
Eif3j1	1.6003	1.77219	-0.147186	8.56564e-05	0.987632
Spg11	0.146604	0.147965	-0.0133266	0.0082929	0.137398
B2m	10.7147	7.78346	0.461102	2.43458e-46	2.31686
Trim69	0.000529868	0.00234659	-2.14686	0.932242	0.00143678
Sord	1.73934	2.05893	-0.243355	4.02895e-08	1.06289
Duox2	0.538859	0.634518	-0.235752	1.845e-06	0.461195
Duoxa2	0.698754	0.875745	-0.325727	8.05067e-06	0.57945
Duoxa1	0.00454473	0.00129005	1.81677	0.980518	0.00291183
Shf	0.0656827	0.272195	-2.05105	4.91762e-15	0.15218
Slc28a2	0.0608949	0.0257673	1.24078	0.562717	0.0422769
Gatm	0	0	0	1	0
Spata5l1	0.00418811	0.00887146	-1.08287	0.790783	0.00650585
AA467197	1.24514	1.63008	-0.388635	6.49558e-19	0.887892
Slc30a4	0.35866	0.454003	-0.340084	1.46232e-05	0.34041
4930417H01Rik	0.0517266	0.0254717	1.02201	0.67721	0.0377929
Bloc1s6os	0.0112483	0.00774599	0.538179	0.923167	0.0094508
Bloc1s6	0.428988	0.509589	-0.248399	7.90112e-07	0.384402
Sqor	2.06499	2.43427	-0.237355	7.57896e-08	1.17692
Sema6d	0.283928	0.386435	-0.444702	4.3171e-06	0.28833
Slc24a5	0.0264775	0.0366946	-0.470799	0.367878	0.0310852
Myef2	0.0494857	0.0849106	-0.778932	0.0325564	0.0648989
Dut	0.417946	0.53716	-0.362038	6.47962e-09	0.389573
Cep152	0.0184899	0.0241234	-0.383698	0.59656	0.021079
Shc4	0	0	0	1	0
Eid1	0.253763	0.207233	0.292228	0.762422	0.20724
Secisbp2l	0.506337	0.640584	-0.33929	4.27375e-09	0.452367
Cops2	0.690333	0.585359	0.237971	0.418998	0.492868
Galk2	0.577153	0.503685	0.196431	0.244299	0.43177
Dtwd1	0.139546	0.17372	-0.316017	0.0219578	0.145404
Slc27a2	0.249263	0.164009	0.603894	0.521773	0.187212
Hdc	0	0.00185402	-20.8222	0.90483	0.000926154
Gabpb1	0.122259	0.146573	-0.261677	0.00888414	0.12606
Gm27003	0.0180085	0.0202861	-0.171817	0.630204	0.0189657
Usp8	0.51804	0.517823	0.000605768	0.000748587	0.417349
Usp50	0.108099	0.103495	0.0627812	0.639029	0.100564
Trpm7	0.758504	0.673399	0.171695	0.057267	0.53966
Sppl2a	1.29669	1.63404	-0.333601	7.11285e-15	0.899994
Ap4e1	0.059352	0.0700656	-0.239409	0.235398	0.0626887
Blvra	0.694626	0.698096	-0.00718896	2.2699e-05	0.528485
Ncaph	0.00605922	0.0102951	-0.764759	0.650544	0.00814172
Itpripl1	0.0400999	0.0654997	-0.707892	0.228765	0.0513803
1810024B03Rik	0.11826	0.116822	0.0176502	0.413179	0.11113
Snrnp200	0.514528	0.577022	-0.165377	8.11787e-07	0.435321
Ciao1	0.470918	0.482854	-0.0361123	2.25264e-05	0.389928
Tmem127	0.341921	0.333792	0.0347123	0.0219459	0.291064
Stard7	0.756388	0.646136	0.227289	0.0966768	0.530845
Dusp2	0	0	0	1	0
Fahd2a	0.31994	0.315834	0.0186344	0.0405841	0.276029
Zfp661	0.013724	0.0237841	-0.793296	0.64389	0.0185682
Mrps5	2.63968	2.32687	0.181973	0.0210217	1.24696
Mal	0.0294696	0.0091498	1.68741	0.988644	0.0190759
Mall	2.56073	2.18973	0.225805	0.00285481	1.21495
Nphp1	0.00797852	0.0196702	-1.30182	0.568936	0.013713
Mtln	2.06486	2.37807	-0.203745	2.48707e-07	1.16865
Bub1	0.00917071	0.00767189	0.257452	0.939252	0.00838576
Bcl2l11	0.0748444	0.0796844	-0.0904019	0.525681	0.0744223
Morrbid	0.00551713	0	22.3955	0.83535	0.00275098
Gm39929	0	0.00176344	-20.75	0.968209	0.000880945
Anapc1	0.326599	0.367299	-0.169436	4.98478e-05	0.297728
Mertk	0.228716	0.25515	-0.157787	0.00830802	0.216612
Tmem87b	0.640676	0.8462	-0.401405	2.01338e-13	0.554119
Zc3h8	0.0735985	0.129694	-0.817363	0.00147784	0.0964814
4933427J07Rik	0	0	0	1	0
Gm10762	0.0652959	0.049402	0.402422	0.97729	0.0557365
Zc3h6	0.084921	0.0596356	0.509948	0.819903	0.0697161
Ttl	0.0376016	0.0304009	0.306679	0.737842	0.0334299
Polr1b	0.0664278	0.0679791	-0.033306	0.470735	0.0650414
Chchd5	0.733657	0.503363	0.543508	0.0482206	0.478969
Slc20a1	0.118152	0.0962652	0.295553	0.534286	0.101793
Ckap2l	0.00644683	0.00580783	0.150591	0.911789	0.00610858
Gm14023	0.0116355	0.00948335	0.295064	0.940944	0.0105035
Sirpa	0.00050908	0	18.9575	0.972366	0.000254475
Stk35	0.103148	0.127643	-0.307403	0.0176541	0.109149
Snrpb	3.76204	3.94231	-0.0675289	0.0052375	1.57925
Nop56	0.549791	0.548349	0.00378776	3.49767e-05	0.437655
Idh3b	4.92255	3.46091	0.508252	3.64788e-37	1.63706
Pced1a	0.0341936	0.0239401	0.514301	0.794828	0.02864
Vps16	0.147858	0.181224	-0.293559	0.0055475	0.152225
Ptpra	0.470958	0.460266	0.0331277	0.000722007	0.382266
Mrps26	1.62794	1.58709	0.036669	0.118808	0.958367
Ubox5	0.0313669	0.0365483	-0.220562	0.576546	0.0333906
Fastkd5	0.0638959	0.0536699	0.25161	0.425244	0.0571084
Lzts3	0.177683	0.265544	-0.579646	7.27988e-06	0.199526
Ddrgk1	3.04088	2.93938	0.0489799	0.384076	1.38374
Itpa	0.631675	0.715732	-0.180235	2.75673e-09	0.514723
Slc4a11	0	0.000348417	-18.4105	0.968209	0.000174178
4930402H24Rik	0.058553	0.092264	-0.656025	0.0156798	0.0725777
A730017L22Rik	0.119919	0.11564	0.052414	0.214872	0.111342
Atrn	0.183481	0.245144	-0.417996	0.000629589	0.193855
1700037H04Rik	0.212971	0.170899	0.317512	0.760332	0.175422
Spef1	0.0491051	0.0564933	-0.202208	0.280675	0.0514464
Cenpb	1.30512	1.44646	-0.148347	2.3221e-06	0.864887
Cdc25b	0.0250506	0.0087147	1.52332	0.850376	0.0167095
Ap5s1	0.331856	0.2823	0.233325	0.293311	0.267614
Mavs	0.194568	0.166786	0.222281	0.50796	0.166019
Pank2	0.513556	0.577865	-0.17021	2.97257e-06	0.435267
Rnf24	0.0457785	0.0513669	-0.16617	0.425204	0.0474264
Smox	0.122761	0.210824	-0.780189	2.09598e-06	0.153546
Prnp	0.0351197	0.00581104	2.59541	0.914292	0.0201556
Rassf2	0.00113534	0	20.1147	0.944765	0.000567346
Slc23a2	0.220599	0.190962	0.208142	0.437654	0.187052
Tmem230	0.730934	0.634167	0.204878	0.362285	0.519897
Pcna	0.617295	0.697819	-0.176892	8.98518e-07	0.50505
AV099323	0.0202486	0.0161126	0.329635	0.942309	0.0180153
Cds2	0.243708	0.193853	0.330188	0.778577	0.197642
Gpcpd1	0.165066	0.16117	0.0344576	0.196001	0.151103
Shld1	0.170303	0.137045	0.313453	0.382429	0.142848
Gm14097	0	0	0	1	0
Chgb	0.0571221	0.0327505	0.802532	0.859607	0.0438879
Trmt6	0.528127	0.602102	-0.189124	5.87627e-08	0.44768
Mcm8	0.0172647	0.00549114	1.65265	0.832352	0.0112968
Crls1	1.0043	1.10994	-0.144282	2.77569e-05	0.720977
Lrrn4	0	0	0	1	0
Fermt1	0.939132	1.35226	-0.525975	1.11194e-20	0.758809
Gm14102	0.00554702	0.00804682	-0.536707	0.997756	0.00677316
Bmp2	0.164851	0.200828	-0.284798	0.139161	0.167802
Tmx4	0.0274153	0.0158495	0.790546	0.810796	0.0213857
Plcb1	0.00450758	0.00104604	2.10742	0.921315	0.00277147
Plcb4	0.00581367	0.00539865	0.106849	0.838136	0.00559049
Snap25	0.00282365	0	21.4291	0.944765	0.00140983
Mkks	0.328109	0.286892	0.193666	0.24551	0.267993
Slx4ip	0.119178	0.205504	-0.786048	8.47759e-06	0.149746
Jag1	0.0827113	0.0975589	-0.238188	0.134224	0.0862784
Btbd3	0.140297	0.162548	-0.212374	0.00457579	0.140951
Tasp1	0.0758545	0.103942	-0.454472	0.0332141	0.0860013
Esf1	1.12436	1.31938	-0.230768	5.00839e-09	0.797385
Ndufaf5	0.219737	0.237711	-0.113434	0.00139972	0.205949
Macrod2	0.160648	0.152092	0.078959	0.33941	0.145279
Flrt3	0.393301	0.415722	-0.0799848	0.000403281	0.339658
Kif16b	0.17303	0.196586	-0.184141	0.034467	0.169532
Snrpb2	0.919354	1.01493	-0.142686	4.06848e-07	0.676286
Bfsp1	0.309002	0.289577	0.0936661	0.232246	0.26179
Dstn	23.8389	30.5656	-0.358591	5.86563e-18	3.33224
Rrbp1	14.8898	17.8741	-0.263548	4.14287e-20	2.85173
Banf2	0	0	0	1	0
Banf2os	0.0079633	0.0207147	-1.37921	0.427957	0.0142174
Gm5535	0.00636575	0.00774013	-0.282028	0.907466	0.00702796
Snx5	1.32812	1.00808	0.397772	0.00094648	0.771119
Mgme1	0.112941	0.0641091	0.816964	0.422204	0.0845719
Ovol2	0.434367	0.344558	0.334166	0.286651	0.328395
1700108N11Rik	0.0269216	0.0105926	1.34571	0.857964	0.0185513
Kat14	0.186047	0.19792	-0.0892536	0.054015	0.175606
Dzank1	0	0	0	1	0
Polr3f	0.143223	0.147112	-0.0386535	0.0259064	0.135549
Rbbp9	0.161984	0.120744	0.423906	0.707855	0.132061
Sec23b	0.520966	0.546102	-0.0679811	0.000222294	0.427541
Smim26	0.859156	0.801561	0.100108	0.0430847	0.604388
Dtd1	0.334419	0.0764343	2.12937	3.37857e-09	0.181075
Slc24a3	0.00151274	0	20.5287	0.972366	0.000755799
Rin2	0.200182	0.296039	-0.564473	2.75018e-07	0.220893
Naa20	1.12552	1.44311	-0.358595	4.1043e-13	0.823645
Crnkl1	0.431572	0.470348	-0.124128	0.000268136	0.372136
Cfap61	0.000565954	0.00283996	-2.32711	0.932242	0.00170086
Insm1	0.00234465	0.000722956	1.69739	0.921369	0.0015323
Ralgapa2	0.673224	0.884781	-0.394232	2.74269e-12	0.574282
A930019D19Rik	0.00182528	0.00401399	-1.13692	0.896629	0.00291478
Kiz	0.11162	0.0581945	0.93964	0.371905	0.0811913
Xrn2	2.12097	1.937	0.130904	0.798614	1.10777
Nkx2-2	0.00294273	0	21.4887	0.944765	0.0014692
9030622O22Rik	0	0.00191917	-20.8721	0.936469	0.000958667
Foxa2	0.010726	0.00608767	0.817149	0.945803	0.00836905
Nxt1	0.228437	0.311855	-0.449081	8.2686e-08	0.238592
Gzf1	0.212947	0.215307	-0.0159018	0.0055399	0.194025
Napb	0.00589439	0.00857573	-0.540915	0.930088	0.00720813
Cst3	5.41603	4.03328	0.425282	4.29057e-27	1.73744
Zfp120	0.163717	0.141374	0.211688	0.330368	0.141926
Zfp937	0.0594235	0.0554768	0.0991476	0.61404	0.0558588
3300002I08Rik	0.0232701	0.0234049	-0.00832973	0.82468	0.0230694
Gm10130	0.059994	0.0369162	0.700566	0.981119	0.0472572
Zfp442	0.0860863	0.0985657	-0.195302	0.145076	0.088293
Apmap	0.373112	0.333252	0.162996	0.0435145	0.30235
Acss1	0.284607	0.27556	0.0466028	0.0453696	0.246919
E130215H24Rik	0.00686355	0.0121317	-0.821757	0.778998	0.00944941
Entpd6	0.350485	0.374927	-0.0972557	0.000170259	0.309432
Pygb	0.147052	0.138284	0.0886953	0.181481	0.133359
Abhd12	0.405239	0.389806	0.0560171	0.00404663	0.334686
Gins1	0.0239644	0.0214894	0.15727	0.790096	0.0224717
Ninl	0.015376	0.0220212	-0.51821	0.638048	0.0185206
Nanp	0.302121	0.289129	0.0634096	0.0322014	0.258981
Nsfl1c	1.17587	1.32093	-0.167819	2.13392e-05	0.809699
Gm14167	0.0245761	0.0229003	0.101887	0.6405	0.0234605
Fkbp1a	3.39299	3.31199	0.0348586	0.544441	1.4707
Sdcbp2	1.72854	2.29908	-0.411497	5.17528e-18	1.09871
Snph	0.151531	0.134245	0.174748	0.366292	0.13353
Rad21l	0.00424599	0	22.0177	0.889795	0.0021185
Tmem74b	0.00530755	0	22.3396	0.917231	0.00264676
Psmf1	0.433879	0.360814	0.266037	0.309545	0.334233
Gm14154	0.00821386	0.00535256	0.617833	0.998796	0.0067593
Fam110a	0.0931032	0.145015	-0.639302	0.00227872	0.112219
Slc52a3	0.304941	0.318512	-0.0628142	0.00247113	0.271331
Srxn1	1.2054	1.42624	-0.242709	1.05516e-09	0.838625
Tcf15	0	0	0	1	0
Csnk2a1	5.62389	4.87382	0.206516	1.2597e-07	1.83059
Tbc1d20	0.591124	0.660467	-0.160024	6.74879e-07	0.48577
Rbck1	0.903517	0.827871	0.126147	0.0530219	0.623428
Trib3	0.00826097	0.0152013	-0.879813	0.766111	0.011657
Sox12	0.00125196	0.00376381	-1.588	0.932351	0.00250396
Zcchc3	0.00404691	0.0108092	-1.41737	0.825882	0.00739498
H13	1.47368	1.40454	0.0693227	0.208537	0.891532
Mcts2	0.488108	0.500996	-0.037597	0.00658409	0.401817
Id1	2.4962	5.13536	-1.04073	1.26627e-50	1.53287
Cox4i2	0.00673438	0.00200672	1.7467	0.984676	0.00435826
Bcl2l1	0.255066	0.262295	-0.0403206	0.00198569	0.23006
Tpx2	0.0363384	0.016307	1.15601	0.905129	0.0259346
Pdrg1	0.437109	0.319965	0.450076	0.632009	0.320119
Hck	0.000513655	0	18.9704	0.972366	0.000256762
Tm9sf4	1.14086	1.16337	-0.0281922	0.00904156	0.766437
Tspyl3	0	0.00145579	-20.4734	0.936469	0.000727364
Plagl2	0.374373	0.423704	-0.178581	0.000152963	0.33563
Pofut1	0.236264	0.206072	0.197251	0.346004	0.199732
Kif3b	0.200267	0.18528	0.112216	0.0497894	0.176261
2500004C02Rik	0.0793424	0.0525884	0.593347	0.879776	0.0638021
Asxl1	0.181661	0.153844	0.239778	0.41965	0.15501
Nol4l	0.402473	0.476254	-0.242838	8.23708e-06	0.363872
Commd7	1.28371	1.15022	0.158408	0.741726	0.795684
Dnmt3bos	0.014861	0.011688	0.346509	0.938243	0.0131859
Dnmt3b	0.0327332	0.0161037	1.02337	0.752299	0.0240921
Mapre1	1.29326	1.56476	-0.274928	2.26326e-11	0.885921
Cdk5rap1	0.150476	0.128838	0.223981	0.722782	0.130682
Snta1	0.0734775	0.141278	-0.943167	0.000213842	0.101526
Cbfa2t2	0.093568	0.10232	-0.128997	0.115774	0.0934313
Necab3	0	0.000760843	-19.5372	0.968209	0.000380277
E2f1	0.0281856	0.0167702	0.749058	0.826737	0.0222134
Pxmp4	0.536073	0.303437	0.821032	0.00782829	0.347117
4930519P11Rik	0.00261758	0.0016619	0.655398	0.98484	0.00213734
Zfp341	0.0202752	0.0172102	0.236451	0.925946	0.0185681
Gm14198	0	0	0	1	0
Chmp4b	3.74331	3.99011	-0.0921142	0.00303478	1.5821
Gm14214	0.00135475	0.00221086	-0.706586	0.932406	0.00178113
Raly	1.71382	1.67502	0.0330401	0.130084	0.991158
Eif2s2	15.2117	15.2546	-0.00406339	0.152929	2.78705
Gm14226	0.000620232	0.00100686	-0.698982	0.995813	0.000813197
Ahcy	0.318549	0.275189	0.211091	0.421787	0.259813
Itch	1.21742	1.08138	0.170943	0.524831	0.764688
Dynlrb1	4.21218	4.29853	-0.0292745	0.0353573	1.65921
Map1lc3a	0.363884	0.399282	-0.133928	0.000510741	0.323148
Pigu	0.310117	0.33853	-0.126471	0.000318	0.280844
Trp53inp2	0.119782	0.189765	-0.663807	5.88901e-06	0.143445
Ncoa6	0.235078	0.248196	-0.0783403	0.0318169	0.216417
Ggt7	0.00235961	0	21.1701	0.944765	0.00117842
Acss2	0.295051	0.353918	-0.262454	1.40446e-06	0.280776
Gss	2.13948	2.21716	-0.0514528	0.0057671	1.15628
Myh7b	0	0.00326362	-21.638	0.873341	0.00162915
Trpc4ap	0.490012	0.426004	0.20195	0.197619	0.37683
Edem2	0.962731	0.762435	0.336519	0.276218	0.620517
Procr	0	0	0	1	0
Mmp24	0	0	0	1	0
BC029722	0.131243	0.0790308	0.731757	0.77813	0.0996903
Eif6	5.96186	7.15082	-0.262347	2.04053e-15	2.01928
Gm16098	0.00710992	0.00842257	-0.244427	0.814681	0.00773603
Fam83c	0.0268641	0.00854636	1.6523	0.717906	0.0175098
Uqcc1	0.413665	0.429467	-0.0540831	0.000200351	0.351743
Cep250	0.0584684	0.0763185	-0.384375	0.20609	0.0651847
6430550D23Rik	0.0195194	0.0206213	-0.0792256	0.71005	0.0198714
Ergic3	3.23414	2.91522	0.149778	0.0793613	1.40403
Spag4	0	0.00115065	-20.134	0.968209	0.000574993
Cpne1	0.127065	0.169302	-0.414037	0.00109483	0.138012
Nfs1	0.764851	0.723248	0.0806889	0.0155459	0.556138
Romo1	5.39293	5.6294	-0.0619116	0.0126141	1.87335
Rbm39	6.18093	5.56684	0.150967	2.6573e-05	1.92673
Phf20	0.118887	0.120029	-0.0137989	0.223908	0.112844
Scand1	4.88285	4.71254	0.0512182	0.771091	1.75735
Cnbd2	0.0146542	0.00887173	0.72403	0.966897	0.0116903
2900097C17Rik	0.739087	0.905224	-0.292531	6.47665e-11	0.59898
Epb41l1	0.191018	0.210011	-0.136757	0.0916742	0.182719
Aar2	0.24909	0.182308	0.450287	0.982651	0.194942
Gm14168	0	0	0	1	0
Dlgap4	0.320393	0.298946	0.0999579	0.0692542	0.269741
4930405A21Rik	0.00330113	0.00433045	-0.391556	0.993268	0.0038084
Myl9	0	0	0	1	0
Tgif2	0.00253728	0.00489516	-0.948072	0.955581	0.00370864
5430405H02Rik	0.157222	0.140622	0.160975	0.442774	0.138798
Rab5if	4.75101	4.46333	0.0901147	0.0595443	1.72372
Sla2	0.00527056	0.00136164	1.95261	0.870531	0.00330872
Ndrg3	0.747647	0.622665	0.2639	0.115496	0.52117
Dsn1	0.0209726	0.0151468	0.469495	0.896521	0.0178944
Soga1	0.00328158	0.00139781	1.23123	0.953067	0.00233652
Tldc2	0.0309179	0.0566568	-0.873808	0.115575	0.0427798
Samhd1	0.245062	0.182008	0.429146	0.846695	0.1932
Rbl1	0.109901	0.138381	-0.33244	0.00461426	0.116939
Mroh8	0.000525089	0.00309945	-2.56138	0.932242	0.00180981
Rpn2	3.14292	3.34946	-0.0918203	0.00465402	1.44573
Manbal	0.457983	0.500638	-0.128473	1.20563e-07	0.391472
Src	0.255404	0.30454	-0.253853	3.00588e-05	0.246654
Gm14286	0.00384158	0.00417345	-0.119543	0.888603	0.00399949
Blcap	0.274684	0.23887	0.201546	0.217829	0.228449
Nnat	0.000463931	0.00599613	-3.69205	0.776106	0.00322102
Platr27	0.0181721	0.0089823	1.01657	0.910266	0.0134756
Ctnnbl1	0.440206	0.450232	-0.0324916	0.000308529	0.368255
Vstm2l	0.0924642	0.134667	-0.542425	0.00328344	0.107387
Tti1	0.0440945	0.060402	-0.453998	0.412963	0.0508991
Rprd1b	0.471851	0.57078	-0.274604	3.25567e-08	0.419047
2010009K17Rik	0.00566407	0.00733758	-0.373466	0.884431	0.00647944
Tgm2	0.370842	0.429106	-0.210529	3.91529e-07	0.336237
D630003M21Rik	0.0011452	0	20.1272	0.972366	0.000572273
Lbp	0.0114276	0.0111988	0.0291822	0.840978	0.0112497
Snhg17	0.0555244	0.0462415	0.263933	0.908472	0.049621
Snhg11	0.00102658	0	19.9694	0.972366	0.000513028
Ralgapb	0.192932	0.245841	-0.349635	0.000169863	0.198112
Actr5	0.0988717	0.0905423	0.126966	0.68864	0.0904795
Ppp1r16b	0.00546761	0.00564223	-0.0453551	0.853361	0.00553955
Fam83d	0.0266286	0.0100953	1.39929	0.74113	0.0181625
Dhx35	0.0772933	0.083972	-0.119566	0.162645	0.0775419
Gm826	0.00700948	0.0085853	-0.292562	0.872422	0.00776684
Mafb	0.0339001	0.0324827	0.0616184	0.987084	0.0326523
Gm14221	0.00290472	0.00136009	1.0947	0.953177	0.00212984
Top1	5.69179	5.89367	-0.0502838	0.0243919	1.91574
Plcg1	0.0508789	0.0381381	0.415835	0.685233	0.0435278
Zhx3	0.0642456	0.0621196	0.0485496	0.498294	0.0612663
Gm16751	0.00803834	0.00299232	1.42563	0.906243	0.00549703
Lpin3	0.105517	0.100573	0.069235	0.266431	0.0980717
Chd6	0.218287	0.219755	-0.00966895	0.1096	0.198048
Gm45447	0.00244378	0	21.2207	0.972366	0.0012204
Ptprt	0	0.00097981	-19.9021	0.968209	0.000489665
Srsf6	1.57066	1.6942	-0.10923	0.000491623	0.967633
Sgk2	0.00148694	0.000482155	1.62477	0.948834	0.000983936
Ift52	0.514923	0.405075	0.346168	0.864405	0.377727
Mybl2	0.00922829	0.0103186	-0.161118	0.954297	0.00972587
Oser1	0.366956	0.307852	0.253371	0.220983	0.290486
2900093K20Rik	0.207349	0.160981	0.365174	0.63702	0.168846
Gdap1l1	0.000971686	0	19.8901	0.944765	0.000485607
Fitm2	0.0897125	0.0949887	-0.0824456	0.382504	0.088329
R3hdml	0.00110105	0.000790359	0.478305	0.976578	0.000945247
Hnf4aos	0.013385	0.0165537	-0.306528	0.729861	0.0148572
Hnf4a	2.18658	2.28525	-0.0636742	0.0139931	1.17419
Ttpal	0.133327	0.135507	-0.0233892	0.162862	0.126118
Serinc3	3.16292	2.99255	0.0798811	0.0833027	1.40532
0610039K10Rik	0.00566308	0.00253226	1.16116	0.984676	0.00408809
Pkig	1.59859	1.69924	-0.0880939	0.000377919	0.973969
Gm16316	0.00300775	0.000712038	2.07866	0.921424	0.00185751
Ada	0.0331981	0.0346165	-0.0603574	0.606398	0.0333449
Rims4	0	0	0	1	0
Ywhab	3.41781	4.10651	-0.264837	2.55183e-14	1.55808
Pabpc1l	0.019394	0.00930388	1.05971	0.885866	0.0142346
Tomm34	0.293687	0.245665	0.25759	0.143897	0.238583
Stk4	0.498401	0.494059	0.0126235	0.00242223	0.402947
Wfdc12	0	0	0	1	0
Wfdc15b	0.000426273	0.000821155	-0.945875	0.995813	0.0006235
Matn4	0.000372319	0.00162533	-2.12612	0.963999	0.000998129
Sdc4	4.62686	3.97505	0.219059	1.15013e-05	1.66599
Sys1	2.56393	2.23228	0.199839	0.00575742	1.22203
Gm14302	0.00539975	0.00121267	2.15471	0.921369	0.00329858
Dbndd2	1.90898	1.8249	0.0649863	0.599442	1.05314
[truncated: 14,282 more rows]

## Sheet: Enterocyte
Supplementary Table S6: Differential expression of genes (WT vs MycΔ2-540/Δ2-540)
Gene	Expression in enterocytes Mean [normalised readcounts]		log2 Fold change WT vs MycΔ2-540/Δ2-540	P Value	Average log2 [Mean (Normalised readcounts)+1]
	Wildtype	MycΔ2-540/Δ2-540
Xkr4	0.00151572	0	20.5316	0.970437	0.000757284
Gm19938	0	0	0	1	0
Mrpl15	2.50689	3.16567	-0.336614	7.9868e-07	1.3408
Lypla1	3.35535	3.79162	-0.176351	0.0539736	1.51914
Tcea1	1.36873	1.76756	-0.368918	2.09047e-06	0.94016
Atp6v1h	0.443385	0.52748	-0.250558	0.250201	0.395305
Rb1cc1	2.62279	2.28088	0.201506	0.00246059	1.23768
4732440D04Rik	0.3768	0.28475	0.404104	0.0762984	0.285163
St18	0.00555362	0	22.405	0.970437	0.00276913
Pcmtd1	0.819142	0.77378	0.0821893	0.483387	0.585739
Gm26901	0.00292275	0.0233362	-2.99717	0.782912	0.0129933
Gm30414	0	0.00345352	-21.7196	0.868517	0.00172378
Rrs1	0.0639139	0.0888627	-0.475449	0.236676	0.0735441
Adhfe1	0.00212053	0	21.016	0.970437	0.00105914
2610203C22Rik	0.000651981	0	19.3145	0.970437	0.000325884
Mybl1	0	0.00577502	-22.4614	0.868517	0.0028792
Vcpip1	0.919079	0.862101	0.0923321	0.347625	0.636775
1700034P13Rik	0.0276575	0.0152266	0.861077	0.627106	0.0211969
Sgk3	0.183421	0.166708	0.137841	0.800656	0.161298
Mcmdc2	0.000877965	0.00646738	-2.88095	0.941466	0.00366207
Snhg6	0.224641	0.169776	0.403987	0.0875619	0.17973
Tcf24	0.0096171	0.0256651	-1.41614	0.59613	0.0174562
Cops5	1.05297	1.18211	-0.166898	0.0259355	0.749792
Cspp1	0.629351	0.709101	-0.172126	0.148718	0.512074
Arfgef1	3.0262	2.96786	0.0280802	0.683155	1.38552
Sulf1	0	0	0	1	0
Slco5a1	0	0	0	1	0
Prdm14	0	0	0	1	0
Ncoa2	0.5272	0.580175	-0.138139	0.519259	0.440486
Tram1	1.64492	1.93547	-0.234664	0.00991159	1.02475
Lactb2	0.530133	0.622132	-0.230868	0.322091	0.454548
Xkr9	0.62028	0.624505	-0.00979275	0.770615	0.483901
Trpa1	0	0	0	1	0
Kcnb2	0	0	0	1	0
Terf1	0.0922798	0.071666	0.364726	0.786442	0.0787408
Sbspon	0	0.00361799	-21.7868	0.955994	0.00180573
Rpl7	14.5914	8.53929	0.772928	5.53572e-30	2.50107
Rdh10	0.207721	0.172831	0.265286	0.294554	0.174078
Stau2	0.112076	0.152007	-0.439656	0.22013	0.123867
Ube2w	0.24782	0.261871	-0.0795682	0.662492	0.226997
Eloc	1.86739	1.75977	0.085637	0.236203	1.03428
Tmem70	0.316087	0.400135	-0.340165	0.0314232	0.305616
Ly96	0.432908	0.327882	0.400885	0.0409955	0.321646
Jph1	0.00156465	0	20.5774	0.940915	0.000781713
Pkhd1	0.01328	0.003081	2.10778	0.823202	0.00813442
Mcm3	0.0137358	0.0220262	-0.681281	0.971491	0.0177147
Paqr8	0.0878108	0.0449567	0.965864	0.58475	0.0640713
Tram2	0.330723	0.198976	0.733024	0.0349109	0.233595
Tmem14a	0.1259	0.151645	-0.26842	0.234243	0.129887
Gsta3	0.0196492	0.0984689	-2.3252	0.0546198	0.0566879
Gm28836	0.00387884	0.0239062	-2.62369	0.796283	0.0137481
Khdc1a	0	0	0	1	0
Gm29107	0.0120902	0.00971188	0.316016	0.910776	0.0108414
Ogfrl1	0.0127822	0.0142489	-0.15671	0.983786	0.0134248
B3gat2	0.0282608	0.0448973	-0.667825	0.602339	0.0358938
Smap1	3.60549	3.882	-0.106603	0.476269	1.5564
Sdhaf4	0.343475	0.479985	-0.482784	0.0956145	0.343646
Fam135a	0.825148	0.666552	0.307935	0.29357	0.556209
Col9a1	0	0	0	1	0
Lmbrd1	1.45973	1.37418	0.0871365	0.0371743	0.882352
Phf3	0.96375	0.959808	0.00591267	0.646234	0.673851
Ptp4a1	0.03359	0.0258268	0.379159	0.845106	0.0292686
Ptp4a1-1	0.00949484	0.0233538	-1.29844	0.784169	0.0162677
4931428L18Rik	0.00118335	0	20.1744	0.970437	0.000591325
Gm37724	0.000490998	0.00705427	-3.84471	0.941466	0.00376019
Prim2	0.0153225	0.00763132	1.00564	0.851416	0.0114043
Rab23	0.0352651	0.0440376	-0.320496	0.983986	0.0388765
Bag2	0	0.00113936	-20.1198	0.955994	0.000569354
Zfp451	0.131506	0.208581	-0.665479	0.166613	0.156498
Dst	1.66887	1.64171	0.0236679	0.952937	0.97654
Gm26788	0.00443324	0	22.0799	0.970437	0.00221172
Gm37233	0.0056605	0.0405259	-2.83984	0.408262	0.0226854
Ccdc115	0.0861118	0.129796	-0.591959	0.162335	0.10232
Imp4	0.301076	0.342653	-0.18662	0.291148	0.27892
Ptpn18	0.128908	0.241663	-0.906658	0.00512823	0.168851
Gm28417	0	0.00221962	-21.0819	0.955994	0.00110858
Arhgef4	0.000971238	0.00295066	-1.60314	0.941566	0.00195854
Gm38336	0.00683937	0.00650486	0.0723451	0.956796	0.00664994
Fam168b	0.5717	0.70391	-0.300133	0.138085	0.492542
Plekhb2	3.34715	2.77973	0.267988	0.00112977	1.39959
Hs6st1	0.388339	0.428831	-0.14309	0.374208	0.342482
Gm33280	0	0.00238294	-21.1843	0.955994	0.00119005
Uggt1	0.515057	0.591562	-0.199797	0.102636	0.440085
Neurl3	1.18474	1.43671	-0.278206	0.000126645	0.836073
Arid5a	0.033054	0.0128324	1.36504	0.72283	0.0226351
4930403P22Rik	0.00427319	0.00338455	0.336352	0.986596	0.00382146
Kansl3	0.582126	0.506514	0.200728	0.125886	0.434284
Lman2l	0.267981	0.165986	0.691067	0.00553587	0.195497
Cnnm4	1.74919	1.50958	0.212537	0.0256011	0.96571
Cnnm3	0.0831186	0.0708104	0.23121	0.607741	0.0741301
Ankrd23	0.00319164	0.00306963	0.0562314	0.999347	0.00312574
Ankrd39	0.0592372	0.0463936	0.352576	0.587607	0.0514493
Sema4c	0.00105597	0	20.0101	0.970437	0.000527705
D430040D24Rik	0	0	0	1	0
Fam178b	0.00306624	0	21.548	0.970437	0.00153077
Cox5b	17.0755	16.3465	0.0629485	0.210669	2.87397
Actr1b	0.58872	0.556892	0.0801819	0.864755	0.45281
Tmem131	1.9028	1.88971	0.00995911	0.748674	1.06342
Gm38115	0.136217	0.133457	0.029525	0.975756	0.126488
Vwa3b	0	0	0	1	0
Inpp4a	0.292214	0.344299	-0.236635	0.38637	0.276115
Coa5	0.678863	0.807405	-0.250173	0.0342169	0.555004
Unc50	0.688489	0.796634	-0.210482	0.15611	0.554874
Mgat4a	5.69226	5.30034	0.102917	0.0519821	1.87078
2010300C02Rik	0.143266	0.165593	-0.208944	0.6869	0.143559
Tsga10	0.0549296	0.01708	1.68527	0.299304	0.0352049
Lipt1	0.0192568	0.0148537	0.37454	0.973849	0.0169091
Mitd1	0.504118	0.57233	-0.183086	0.790026	0.430383
Mrpl30	2.06188	2.06184	2.80329e-05	0.649219	1.11902
Txndc9	1.44759	1.43333	0.0142831	0.883395	0.892183
Eif5b	2.1945	2.89599	-0.400165	1.39366e-07	1.26069
Rev1	0.117254	0.0686233	0.772872	0.360135	0.0886227
Pdcl3	1.65343	1.52902	0.112848	0.0115913	0.951843
Npas2	0.467129	0.466393	0.00227508	0.884886	0.383057
Rpl31	6.73404	6.42711	0.0673017	0.899012	2.02538
Tbc1d8	0.0542313	0.0658178	-0.279352	0.819091	0.0582771
Cnot11	0.237125	0.228337	0.0544849	0.817478	0.209226
Gm15832	0.00566814	0.00435073	0.381619	0.940565	0.00499672
Rnf149	0.188818	0.208724	-0.144595	0.204475	0.181262
Map4k4	0.881194	0.791146	0.155516	0.174364	0.607381
Il18r1	0.00222905	0.00511047	-1.19702	0.927257	0.00366201
Slc9a4	0.00647956	0.0111311	-0.780627	0.811861	0.00876412
Slc9a2	2.05418	1.39795	0.555254	1.49991e-05	0.995562
Gm37915	0.0267798	0.00448533	2.57786	0.682739	0.0154514
Mfsd9	0.285414	0.231309	0.303235	0.238225	0.229579
Tmem182	0	0	0	1	0
Mrps9	0.408988	0.468606	-0.196319	0.216716	0.363593
Tgfbrap1	0.166072	0.218697	-0.397121	0.199536	0.175711
8430432A02Rik	0.00280283	0.00356852	-0.34844	0.927357	0.00318054
AI597479	0.0938558	0.0973491	-0.0527217	0.802797	0.0913031
Fhl2	0.722578	0.421115	0.778938	0.000328423	0.447632
Nck2	0.214415	0.255715	-0.25413	0.119317	0.210984
Gm29155	0.00468891	0.00537835	-0.19791	0.912971	0.00502095
Uxs1	0.163015	0.156682	0.0571663	0.817624	0.148286
Tpp2	0.618319	0.75304	-0.284376	0.00862766	0.52137
Mettl21c	0	0.00282028	-21.4274	0.912123	0.00140815
Gm8251	0.0162366	0.00625943	1.37515	0.95429	0.0111731
Tex30	0.0673863	0.119199	-0.822844	0.289196	0.088913
Poglut2	0.019076	0.0337614	-0.823619	0.648313	0.0260502
Bivm	0.0987218	0.0922091	0.0984601	0.660713	0.0911749
Ercc5	0.189136	0.163709	0.208285	0.90514	0.16242
Gulp1	0.00119377	0	20.1871	0.970437	0.000596529
Wdr75	0.0475096	0.0888983	-0.903938	0.298689	0.065791
Slc40a1	0.395917	0.11232	1.81758	1.29641e-06	0.22
Dnah7b	0	0	0	1	0
Slc39a10	0.0211576	0.0256033	-0.275156	0.830358	0.023109
Gm28151	0	0.00224841	-21.1005	0.955994	0.00112294
4933411E06Rik	0.00462241	0.00375373	0.300321	0.969885	0.00417923
Tmeff2	0.0584117	0.00509422	3.51933	0.538111	0.0309253
Gm28322	0.0455643	0.00136683	5.059	0.469131	0.0229613
Gm29325	0	0	0	1	0
Nabp1	0.178222	0.191	-0.0999016	0.886674	0.1694
Myo1b	0.0219255	0.0600562	-1.45371	0.351905	0.0400053
Gm29453	0	0	0	1	0
Gm28323	0	0.00173346	-20.7252	0.955994	0.000865981
Stat4	0	0	0	1	0
Gm31812	0.00150234	0.00577522	-1.94266	0.927057	0.00362991
Stat1	0.870611	0.799222	0.123432	0.764415	0.60681
Gls	8.74584	9.18031	-0.0699458	0.0267751	2.29865
Nab1	0.509579	0.635322	-0.318182	0.0920016	0.451835
Nemp2	0.00845896	0.0110716	-0.388307	0.984488	0.00971705
Mfsd6	1.18805	0.819221	0.536272	6.11877e-06	0.69071
Gm29670	0.0102843	0.00357262	1.52539	0.955293	0.00689903
Inpp1	0.282095	0.213631	0.40106	0.247515	0.221056
Hibch	0.1896	0.180342	0.0722227	0.996134	0.169711
1700019D03Rik	0.247602	0.138798	0.835039	0.0120408	0.175598
Pms1	0.0285151	0.0250777	0.185324	0.835759	0.0264422
Ormdl1	0.300112	0.276664	0.117367	0.436381	0.253351
Osgepl1	0.106492	0.149522	-0.489604	0.22058	0.120271
Asnsd1	0.659083	0.561271	0.231762	0.22077	0.475883
Dnah7a	0.00961539	0.00556055	0.790116	0.909479	0.0075573
Stk17b	4.15808	2.40869	0.787669	1.96099e-11	1.43345
Hecw2	0.00280689	0.000769388	1.86719	0.955192	0.00178602
Ccdc150	0	0	0	1	0
Gtf3c3	0.325905	0.246075	0.405353	0.173388	0.251047
Pgap1	0.259755	0.694841	-1.41953	1.07153e-14	0.379253
Ankrd44	0.0470717	0.0238823	0.978915	0.675136	0.0347995
Sf3b1	3.31807	3.37853	-0.0260511	0.455947	1.46976
Coq10b	0.741607	0.532667	0.477421	0.0798595	0.490909
Hspd1	1.37414	2.32239	-0.757085	5.81851e-11	1.03266
Hspe1	1.46809	2.09662	-0.51413	1.33291e-07	1.01688
Mob4	1.53707	1.45511	0.0790594	0.787653	0.91459
Rftn2	0.0221619	0.0438162	-0.983383	0.792886	0.0324016
Gm10561	0	0.00136683	-20.3824	0.955994	0.000682947
Mars2	0.0713183	0.0949812	-0.413369	0.52597	0.0798136
Boll	0.000999857	0.0013757	-0.460376	0.985593	0.00118706
Plcl1	0	0	0	1	0
Satb2	0.299997	0.311022	-0.0520696	0.603216	0.266584
9130024F11Rik	0.0991731	0.119925	-0.274108	0.975555	0.10391
4930558J18Rik	0	0	0	1	0
1700066M21Rik	0.0150271	0.0137342	0.129795	0.952887	0.014278
Tyw5	0.083331	0.0990886	-0.249866	0.991717	0.0872609
Maip1	0.466467	0.444289	0.0702751	0.897518	0.375237
Spats2l	0.313322	0.217587	0.526053	0.977663	0.234715
Kctd18	0.0377285	0.0358722	0.0727888	0.785136	0.036139
Sgo2a	0.00421118	0.00136993	1.62012	0.955192	0.00278567
Aox2	0.00227863	0	21.1197	0.940915	0.00113802
Bzw1	2.37014	3.00521	-0.342495	4.57161e-07	1.30128
Clk1	1.90653	1.81171	0.073596	0.724811	1.05038
Ppil3	0.215225	0.284435	-0.402252	0.0555127	0.222624
Nif3l1	0.178251	0.203944	-0.194262	0.842349	0.174817
Orc2	0.096867	0.108934	-0.169374	0.468359	0.0979285
Gm15834	0.00262324	0.0138224	-2.39758	0.782719	0.00817378
Fam126b	1.17093	0.920234	0.347579	0.000930144	0.713801
Ndufb3	4.02036	4.00914	0.00403183	0.740438	1.61238
Flacc1	0.338179	0.373211	-0.142207	0.546367	0.304231
Cflar	1.50764	1.28902	0.22602	0.0215318	0.873733
Casp8	3.60031	2.87773	0.323188	1.29272e-06	1.44069
Trak2	0.310211	0.395679	-0.351081	0.136653	0.301784
Stradb	0.321263	0.266161	0.271458	0.336469	0.257289
Tmem237	0.0196901	0.0552755	-1.48917	0.595257	0.0366503
G730003C15Rik	0.0202775	0.0266309	-0.393219	0.972996	0.0231786
Mpp4	0.00863764	0.00590294	0.549203	0.957699	0.00724306
Als2	0.149995	0.182219	-0.280757	0.906935	0.153576
Cdk15	0.00164138	0.00128263	0.355806	0.98489	0.00146092
Fzd7	0.0665532	0.100904	-0.6004	0.197472	0.0802818
Sumo1	2.94968	2.85132	0.0489285	0.060368	1.36103
Nop58	0.430382	0.714236	-0.730784	3.0513e-06	0.448455
Bmpr2	0.608752	0.650726	-0.0961972	0.85487	0.488337
Fam117b	0.363351	0.407303	-0.164738	0.52893	0.325811
Ica1l	0.0035533	0.00882623	-1.31264	0.927057	0.00616725
Wdr12	0.0409029	0.0712961	-0.80162	0.445971	0.0544789
Carf	0.0366992	0.0639102	-0.800297	0.519911	0.0489964
Nbeal1	1.88388	1.93557	-0.0390522	0.588648	1.06802
Cyp20a1	0.0287594	0.0659709	-1.1978	0.278735	0.0461198
Abi2	0.0270013	0.0106086	1.3478	0.789299	0.0185979
Raph1	4.65026	3.36138	0.468256	5.64778e-05	1.60224
Pard3b	0.487158	0.660921	-0.440088	0.0262864	0.45212
Pard3bos1	0.0134542	0.0132391	0.0232571	0.972695	0.0132584
Nrp2	0.00558205	0	22.4124	0.940915	0.00278327
Ino80d	0.837644	0.816568	0.036764	0.357664	0.602717
Ino80dos	0.0164431	0.0441145	-1.42377	0.474168	0.0297392
Gm20342	0.163169	0.174269	-0.0949457	0.691396	0.155897
Ndufs1	1.03701	1.15909	-0.160565	0.0371514	0.740584
Eef1b2	8.14894	4.43573	0.877443	1.93319e-30	1.95332
Adam23	0	0	0	1	0
Fastkd2	0.0786456	0.156271	-0.990608	0.0969872	0.110453
Klf7	0.130536	0.185516	-0.507092	0.254267	0.146435
Creb1	0.640923	0.604343	0.0847841	0.838413	0.483987
Mettl21a	0.0418505	0.0185465	1.1741	0.432571	0.0296875
2810408I11Rik	0.0295824	0.0470166	-0.668428	0.82281	0.037549
Ccnyl1	0.264815	0.322925	-0.286215	0.87605	0.257386
Fzd5	1.19873	1.55039	-0.37113	0.0076163	0.862062
Plekhm3	0.131249	0.0971516	0.434002	0.455528	0.10802
D630023F18Rik	0	0.00143978	-20.4574	0.955994	0.000719373
Idh1	2.99607	2.91389	0.0401263	0.728447	1.37492
Pikfyve	0.299522	0.364002	-0.281286	0.300918	0.286209
Map2	0.00101618	0	19.9547	0.970437	0.000507834
Unc80	0.00533672	0	22.3475	0.940915	0.00266127
Rpe	0.517828	0.674757	-0.381896	0.00201051	0.466474
Kansl1l	0.0563908	0.0308536	0.87002	0.714737	0.0426227
Acadl	2.41218	3.46734	-0.523489	1.91316e-09	1.36207
Lancl1	0.0439865	0.04409	-0.00339006	0.988504	0.0430962
Cps1	0.910892	2.17611	-1.2564	7.15302e-15	0.901613
Ikzf2	0.0267404	0.00473186	2.49854	0.667886	0.0155549
Bard1	0.0014181	0.00927271	-2.70903	0.926857	0.00532354
Abca12	0	0.00726739	-22.793	0.868517	0.00362055
Atic	0.0964642	0.133417	-0.46788	0.187509	0.108664
Fn1	0.00580109	0.00382399	0.601246	0.999247	0.00480051
Mreg	0.0984271	0.0721807	0.447442	0.464124	0.0817869
Pecr	0.485084	0.222059	1.1273	2.24237e-06	0.298004
Xrcc5	0.113499	0.0879053	0.368663	0.41673	0.0958809
March4	0	0	0	1	0
Smarcal1	0.0712166	0.0581288	0.292962	0.939163	0.0626485
Rpl37a	21.4145	14.5468	0.557888	1.0286e-12	2.92678
Cxcr2	0.00581841	0.00100994	2.52635	0.955192	0.00340549
Arpc2	12.7767	13.3852	-0.0671287	0.170505	2.64459
Gpbar1	0	0	0	1	0
Aamp	1.69314	1.7772	-0.0699085	0.38293	1.00607
Pnkd	1.4073	1.62555	-0.207995	0.0064449	0.921899
Tmbim1	2.67219	1.80273	0.567842	4.22686e-07	1.16569
Gm29358	0.0175941	0.00375044	2.22996	0.866042	0.0105923
Catip	0	0	0	1	0
Slc11a1	0.00462684	0	22.1416	0.940915	0.00230809
Ctdsp1	1.23515	1.08761	0.183525	0.0924395	0.770164
Vil1	27.4077	20.5004	0.418931	9.07046e-27	3.20737
Usp37	0.210413	0.219433	-0.0605567	0.827906	0.194674
Cnot9	0.214127	0.255821	-0.256673	0.40894	0.210907
Plcd4	0	0.00213195	-21.0237	0.955994	0.00106484
Zfp142	0.0711369	0.0651382	0.127095	0.811568	0.0659126
Bcs1l	0.0516975	0.0451287	0.196048	0.679279	0.0472728
Rnf25	0.119388	0.123934	-0.0539101	0.985241	0.114809
Stk36	0	0	0	1	0
Ttll4	0.0601801	0.0635896	-0.0795041	0.848358	0.0600442
Cyp27a1	0.341378	0.262777	0.377529	0.0635237	0.263505
Prkag3	0.00884859	0.0116801	-0.400533	0.898514	0.010211
Wnt6	0.0572377	0.0333383	0.779785	0.630813	0.0442271
Wnt10a	0	0	0	1	0
Cdk5r2	0.00118108	0	20.1717	0.970437	0.000590189
Fev	0	0	0	1	0
Cryba2	0.000775831	0.00248254	-1.678	0.985492	0.0016275
Cfap65	0.000544992	0.00102915	-0.917139	0.985492	0.00078673
Ihh	1.03047	0.882352	0.223879	0.0796	0.670395
Nhej1	0.15072	0.129205	0.222199	0.529754	0.130951
Slc23a3	0.0100504	0.00190892	2.39642	0.925757	0.00595365
Cnppd1	1.17419	0.72776	0.690136	7.78595e-09	0.661742
Retreg2	1.33959	0.799164	0.745232	6.02175e-13	0.71865
Zfand2b	1.31172	1.06965	0.294323	0.00169155	0.782686
Abcb6	0.591367	0.44909	0.397048	0.052455	0.417765
Atg9a	1.31762	0.789176	0.739511	1.57949e-09	0.711147
Ankzf1	0.435566	0.334315	0.381684	0.0396702	0.324989
Glb1l	0.0402422	0.0337564	0.253549	0.879027	0.0363264
Stk16	1.83542	1.86379	-0.0221294	0.932958	1.04717
Tuba4a	2.78296	2.11596	0.395308	4.02618e-08	1.23352
Dnajb2	0.528901	0.373287	0.502712	0.000839751	0.370878
Ptprn	0.00273536	0.00254027	0.106747	0.926057	0.00263434
Resp18	0.00426256	0.00435492	-0.0309266	0.97119	0.00429948
Dnpep	5.22986	5.40693	-0.0480372	0.000218933	1.84337
Speg	0	0	0	1	0
Gmppa	0.491923	0.475691	0.0484094	0.895627	0.394596
Chpf	0.025884	0.0198712	0.381382	0.657388	0.0226155
Obsl1	0.000547566	0	19.0627	0.970437	0.000273708
Tmem198	0.00137785	0	20.394	0.970437	0.000688451
Stk11ip	0.0491026	0.0423047	0.214981	0.854574	0.0446847
Epha4	0.007691	0.0292583	-1.92761	0.582461	0.01825
Sgpp2	0.735643	0.8999	-0.29076	0.0387892	0.59659
Gm28410	0.00148843	0	20.5054	0.940915	0.000743663
Farsb	0.258691	0.402521	-0.637835	0.000323071	0.284172
5730419F03Rik	0.010339	0.00587337	0.815832	0.925957	0.00807103
Acsl3	0.654009	0.493869	0.405183	0.0283656	0.452286
Utp14b	0.224636	0.250149	-0.155198	0.661579	0.212953
Scg2	0.00205729	0.00105173	0.967983	0.98489	0.00155317
Ap1s3	0.0327346	0.0295277	0.148745	0.992018	0.0306552
Wdfy1	0.393701	0.399655	-0.0216541	0.711827	0.334094
Mrpl44	0.217234	0.256582	-0.24017	0.185161	0.212488
Serpine2	0.00180973	0	20.7873	0.970437	0.000904046
Cul3	1.69873	1.83897	-0.11444	0.53753	1.01811
1700016L21Rik	0	0	0	1	0
Dock10	0	0.00151929	-20.535	0.955994	0.00075907
Irs1	0	0	0	1	0
Rhbdd1	0.150129	0.135018	0.153051	0.737209	0.133261
Gm28940	0	0	0	1	0
Col4a4	0	0	0	1	0
C430014B12Rik	0.0201331	0.0228938	-0.185388	0.856253	0.0212844
Mff	1.06446	0.980649	0.118311	0.0822154	0.704147
Gm28941	0.00735478	0.0118869	-0.692616	0.971742	0.00957233
Tm4sf20	9.40454	10.5523	-0.166133	0.00303762	2.39457
Agfg1	1.15312	1.00166	0.203149	0.0210922	0.730448
A030005L19Rik	0.00595618	0.00779072	-0.387369	0.984789	0.00684952
Slc19a3	0.00548808	0	22.3879	0.882154	0.00273654
Ccl20	0.0571006	0.17539	-1.61899	0.481191	0.108565
Sphkap	0	0	0	1	0
Pid1	0	0	0	1	0
Dner	0	0	0	1	0
Trip12	1.87442	1.5456	0.278278	0.0146935	0.99511
Fbxo36	0.135431	0.0629813	1.10457	0.0307257	0.0940451
Sp110	0.00603526	0.00297439	1.02082	0.986596	0.00449355
Sp140	0.0016089	0.00727503	-2.17688	0.811471	0.00442815
Sp100	0.144316	0.195753	-0.439797	0.947676	0.156792
Cab39	3.21939	3.30109	-0.0361568	0.283114	1.44928
Itm2c	0.299672	0.2916	0.0393962	0.942818	0.258997
4933407L21Rik	0.000664739	0	19.3424	0.970437	0.000332259
Gm28884	0.00054123	0.00366237	-2.75846	0.985492	0.00209838
Gpr55	0.0230368	0.00999316	1.20493	0.952386	0.0163595
2810459M11Rik	0.112247	0.145317	-0.37253	0.352915	0.121032
Psmd1	1.19665	1.44445	-0.271515	0.00278044	0.840376
Armc9	0.00424893	0.019283	-2.18215	0.754069	0.0116697
B3gnt7	0.0736678	0.0991402	-0.428437	0.330431	0.0828044
Gm28626	0	0.000953243	-19.8625	0.955994	0.000476394
Ncl	1.59471	2.24967	-0.496421	6.17399e-09	1.06601
C130036L24Rik	0.0150218	0.0135299	0.150905	0.938863	0.0141747
Ptma	3.17954	5.15479	-0.697095	1.40261e-15	1.62372
Pde6d	0.303814	0.313363	-0.0446492	0.980875	0.268942
Cops7b	0.122248	0.144644	-0.24269	0.620429	0.125214
Nppc	0	0	0	1	0
Dis3l2	0.13924	0.153712	-0.142662	0.824377	0.136673
Gm29055	0.0160866	0.0138311	0.217945	0.881359	0.0148475
Alppl2	0.0663676	0.0280198	1.24403	0.76797	0.0459463
Alpi	6.64355	3.7847	0.811773	4.64812e-26	1.79964
Akp3	0.000895271	0.00240322	-1.42457	0.985492	0.0016476
Ecel1	0	0	0	1	0
Eif4e2	2.14115	2.39072	-0.159059	0.161128	1.18281
Efhd1	0.0567407	0.0951322	-0.74555	0.570819	0.0730322
Gigyf2	1.06791	1.21083	-0.18121	0.0446338	0.759954
Kcnj13	0.153135	0.129601	0.240723	0.48827	0.132174
Snorc	0	0	0	1	0
Ngef	0.253767	0.220438	0.203135	0.759333	0.212681
Neu2	0	0.00321611	-21.6169	0.912123	0.00160547
Inpp5d	0	0	0	1	0
Atg16l1	0.161313	0.214899	-0.413793	0.37387	0.172106
Sag	0.00517956	0.00123918	2.06344	0.955293	0.0032023
Dgkd	1.91792	2.00708	-0.0655552	0.619985	1.08592
Usp40	0.510315	0.593288	-0.217345	0.413057	0.439059
Gm20528	0.00775599	0.00427735	0.858592	0.940164	0.00599715
Ugt1a7c	0.121367	0.140022	-0.206279	0.547288	0.122798
Ugt1a6b	0	0.00984134	-23.2304	0.868517	0.00489661
Ugt1a6a	0.077141	0.0655723	0.234411	0.926157	0.0689111
Ugt1a5	0.00254257	0.0179481	-2.81947	0.83979	0.0101641
Ugt1a2	0	0	0	1	0
Dnajb3	0.0853826	0.0506218	0.754183	0.339038	0.0656573
Ugt1a1	0.0982199	0.0895054	0.134041	0.914019	0.0897072
Mroh2a	0.01138	0.0164124	-0.528291	0.912272	0.0137975
Hjurp	0.821766	0.863865	-0.0720796	0.733037	0.611229
Spp2	0	0	0	1	0
Gm29538	0	0	0	1	0
Arl4c	0	0.000696216	-19.4092	0.955994	0.000347987
1700067G17Rik	0	0	0	1	0
Sh3bp4	0.0507132	0.0671719	-0.405495	0.346818	0.0572406
Agap1	0.941903	0.831452	0.179945	0.221102	0.634389
Gm28499	0.00113305	0	20.1118	0.970437	0.000566206
Ackr3	0.00268803	0	21.3581	0.940915	0.00134221
Gm28723	0	0	0	1	0
Cops8	0.349028	0.306438	0.187748	0.895627	0.283345
Mlph	0.173174	0.220118	-0.346058	0.207339	0.17933
Prlh	0.00166824	0	20.6699	0.970437	0.000833423
Rab17	1.62527	1.29134	0.331802	1.72839e-05	0.89716
Lrrfip1	1.30482	1.14457	0.18904	0.00159983	0.798972
Ramp1	0.0418091	0.0143379	1.54399	0.601025	0.0275974
Ube2f	0.703034	0.665896	0.0782982	0.727927	0.521387
Scly	0.137521	0.120736	0.187794	0.59021	0.121418
Erfe	0.010414	0.0108684	-0.0616155	0.928257	0.010585
Ilkap	0.539265	0.525423	0.0375155	0.733463	0.426788
Hes6	0.527582	0.601813	-0.189918	0.206457	0.447411
Per2	0.134397	0.101922	0.39904	0.382518	0.111578
Traf3ip1	0.0875129	0.124672	-0.510569	0.526956	0.100692
Asb1	0.00615266	0.0279346	-2.18277	0.568001	0.0168427
Hdac4	0.375182	0.307415	0.287406	0.472305	0.293319
Ndufa10	2.96271	3.7686	-0.347109	1.01824e-08	1.46949
Cops9	2.67091	2.82069	-0.0787152	0.167502	1.32043
Gpc1	0	0	0	1	0
Dusp28	0.0681201	0.0549264	0.310581	0.724339	0.0596856
5033417F24Rik	0.016078	0.00481407	1.73975	0.925357	0.0103763
Rnpepl1	1.92947	1.68656	0.194122	0.0478279	1.03154
9430060I03Rik	0.0202456	0.0280264	-0.469178	0.930357	0.0238421
Capn10	0.304704	0.310658	-0.0279185	0.317135	0.268252
Gpr35	0.102286	0.181005	-0.823422	0.0581729	0.131876
Aqp12	0.00586422	0.00242208	1.2757	0.999147	0.00413312
Kif1a	0	0	0	1	0
Agxt	0	0.00125175	-20.2555	0.955994	0.000625484
Mab21l4	0.180306	0.115527	0.642212	0.10921	0.13755
Sned1	0.0158948	0.00634818	1.32414	0.809129	0.011049
Mterf4	0.13487	0.17052	-0.338364	0.42468	0.141983
Gm28535	0.000932912	0	19.8314	0.970437	0.000466239
Pask	0.00203813	0.00417405	-1.03421	0.941666	0.00310071
Ppp1r7	0.717863	0.650263	0.142684	0.599799	0.521008
Ano7	0.0222555	0.0177321	0.3278	0.894731	0.0197941
Hdlbp	5.26855	3.90537	0.431949	6.27114e-19	1.71294
Sept2	0.0837744	0.090195	-0.106538	0.906835	0.0834031
Farp2	0.327758	0.280631	0.223958	0.431096	0.265422
Stk25	3.08378	2.26813	0.443198	6.01861e-07	1.29562
Bok	1.41655	0.725986	0.964369	2.9449e-16	0.71407
Thap4	0.642141	0.702502	-0.129611	0.347625	0.51405
Atg4b	0.538971	0.431666	0.320293	0.279685	0.394977
Dtymk	0.12071	0.227687	-0.915502	0.00491261	0.159547
Ing5	0.155162	0.232986	-0.586468	0.0320937	0.176839
D2hgdh	0.0876712	0.0818953	0.0983227	0.422457	0.0813767
Gal3st2	1.36644	0.502786	1.4424	9.26098e-21	0.634353
Gal3st2b	0.0403623	0.00484509	3.05841	0.527737	0.0222012
Gal3st2c	0.00759609	0	22.8568	0.911474	0.00378369
Fam174a	0.247024	0.326929	-0.404324	0.418537	0.251814
Panct2	0	0	0	1	0
D1Ertd622e	1.59317	1.23946	0.362189	0.00200074	0.879558
Ppip5k2	1.42634	1.59836	-0.164272	0.0621625	0.920633
Gin1	0.250455	0.242135	0.0487366	0.887072	0.220169
Pam	0.633803	0.454054	0.48117	0.00163047	0.432633
B230216N24Rik	0.169796	0.119825	0.502869	0.176952	0.135001
Rnf152	3.68658	1.96305	0.90919	1.82863e-17	1.31546
Gm17634	0.244167	0.123617	0.981986	0.0802284	0.16751
Pign	0.186215	0.236029	-0.341993	0.291522	0.191336
Gm28404	0.0174732	0.0126729	0.4634	0.910476	0.0149578
Relch	0.768515	0.846413	-0.139288	0.164616	0.591693
Tnfrsf11a	1.08679	0.83461	0.380902	0.00109327	0.67123
Gm7160	0.0113538	0.00765715	0.56829	0.998896	0.00945889
Zcchc2	0.128766	0.160043	-0.313714	0.911723	0.134791
Phlpp1	0.0675673	0.0507512	0.412882	0.887867	0.0574439
Bcl2	0.0935519	0.455285	-2.28293	1.67189e-09	0.232316
Kdsr	0.458051	0.580594	-0.342024	0.00142719	0.417451
Vps4b	2.48881	2.28194	0.125193	0.0912634	1.219
Serpinb5	0.358817	0.374003	-0.0598014	0.552747	0.312171
Dsel	0.0137237	0.00266922	2.36217	0.910426	0.008148
Tsn	0.983782	1.17726	-0.259022	0.00251597	0.731536
Nifk	0.160237	0.186973	-0.222624	0.326414	0.160015
Clasp1	0.377479	0.284725	0.406827	0.102557	0.2854
2900060B14Rik	0.0231353	0.0120738	0.938214	0.893636	0.0174367
Tfcp2l1	0.506463	0.306126	0.726331	0.000168615	0.338415
Inhbb	0	0	0	1	0
Ralb	1.10042	1.11145	-0.0143826	0.947826	0.744756
Gm27184	0.00248933	0.00452187	-0.861163	0.854475	0.00349895
Tmem185b	0.121905	0.149915	-0.298395	0.503799	0.127358
Epb41l5	0.158997	0.192013	-0.272202	0.330682	0.161599
Ptpn4	0.0951012	0.0554914	0.7772	0.644518	0.0724266
Tmem177	0.0644292	0.0696335	-0.112066	0.842349	0.0648774
Tmem37	3.33301	1.65455	1.01039	2.12419e-28	1.22127
Dbi	43.23	42.8678	0.0121389	0.246591	3.78529
3110009E18Rik	0.0444455	0.0391349	0.183584	0.933108	0.0409373
Steap3	0.0753541	0.0902462	-0.26018	0.608842	0.0795268
Insig2	2.67746	1.66486	0.685465	1.80966e-10	1.14119
Ccdc93	0.515669	0.500668	0.042592	0.967327	0.410884
Ddx18	0.317049	0.506867	-0.676898	0.000682586	0.342713
Actr3	7.88578	8.74861	-0.149801	0.0285204	2.23079
Slc35f5	1.93075	1.36796	0.497137	1.61352e-10	0.968645
Gpr39	0.259091	0.245499	0.077743	0.905888	0.224963
Lypd1	0	0.0081356	-22.9558	0.912123	0.00405134
Nckap5	1.82278	1.26883	0.522636	0.000956629	0.928494
Mgat5	0.915662	1.08121	-0.239758	0.235283	0.691506
Tmem163	0.00135277	0	20.3675	0.970437	0.000675929
2900009J06Rik	0.00269611	0.00676642	-1.32751	0.970989	0.00471806
Ccnt2	0.534524	0.614287	-0.200658	0.345691	0.453557
Rab3gap1	0.592144	0.564043	0.0701431	0.735596	0.456178
Zranb3	0.00109733	0	20.0656	0.970437	0.000548364
R3hdm1	0.608716	0.605339	0.00802505	0.798226	0.474386
Ubxn4	2.32658	2.1933	0.0851074	0.359442	1.1815
Lct	4.21959	3.39176	0.315067	0.20293	1.56607
Mcm6	0.0739692	0.0767463	-0.0531728	0.999749	0.0726526
Dars	0.309627	0.426474	-0.461928	0.0915775	0.312474
Cxcr4	0	0	0	1	0
Cd55b	0.00264242	0.0110029	-2.05795	0.970889	0.00679086
Gm15675	0.145689	0.186288	-0.354647	0.561705	0.153418
Cd55	2.78516	2.51703	0.146034	0.398243	1.29435
Gm16083	0.00218587	0	21.0598	0.940915	0.00109174
C4bp	0.0351532	0.0656792	-0.901778	0.402049	0.0490809
Pfkfb2	0.130489	0.183221	-0.489659	0.181269	0.145445
Yod1	0.440282	0.394952	0.156751	0.788621	0.348849
AA986860	1.92251	1.27549	0.591943	3.47796e-08	0.947319
Gm28856	0.000556735	0	19.0866	0.970437	0.00027829
Gm15848	0.00850974	0.0125973	-0.565928	0.898315	0.0104962
Pigr	22.6648	26.9336	-0.248951	0.00101238	3.24691
Mapkapk2	0.716746	0.663443	0.111489	0.544861	0.52466
Dyrk3	0.0277734	0	24.7272	0.481348	0.0136974
Eif2d	0.220277	0.269275	-0.289762	0.310424	0.218762
Rassf5	0.000991971	0	19.9199	0.970437	0.00049574
Ikbke	0.385954	0.382779	0.0119157	0.9874	0.325242
Srgap2	0.0103913	0.00971561	0.0969951	0.969434	0.0100032
Gm29488	0.00182002	0	20.7955	0.970437	0.000909182
Fam72a	0.00195249	0	20.8969	0.970437	0.000975293
Avpr1b	0	0	0	1	0
Ctse	0	0	0	1	0
Pm20d1	0.973497	0.651467	0.579485	4.056e-05	0.590735
Slc41a1	0.00634606	0.0162003	-1.35209	0.912721	0.0111982
Rab29	0.0556353	0.0902262	-0.697545	0.720851	0.070264
Nucks1	0.782629	1.19933	-0.615825	9.6813e-09	0.683121
Slc45a3	0	0	0	1	0
Elk4	0.643671	0.591679	0.121509	0.613739	0.480861
Mfsd4a	0.471243	0.551283	-0.226322	0.202106	0.412595
Cdk18	1.06281	0.932121	0.189298	0.0694002	0.691344
Gm29629	0.000713654	0	19.4449	0.970437	0.0003567
Klhdc8a	0.00341136	0	21.7019	0.911474	0.00170278
Nuak2	2.71915	1.5468	0.813874	1.29764e-06	1.12417
Dstyk	0.101311	0.131193	-0.372899	0.848358	0.109887
6030442K20Rik	0.00397706	0.00853539	-1.10176	0.942117	0.00623417
Rbbp5	0.169386	0.174636	-0.0440321	0.843727	0.158719
Tmem81	0.0380605	0.016115	1.23989	0.776443	0.0266703
Nfasc	0	0.00316277	-21.5928	0.955994	0.00157889
Mdm4	0.519817	0.542206	-0.0608381	0.796866	0.425902
Pik3c2b	0.486223	0.603637	-0.312063	0.0557861	0.434256
Ppp1r15b	2.30781	1.61416	0.51574	9.70098e-05	1.07862
Plekha6	0.786881	0.71233	0.143599	0.286884	0.559163
Gm19461	0	0	0	1	0
Kiss1	0.0560386	0.048425	0.210669	0.656524	0.0509069
Etnk2	0.0067013	0.00374438	0.839714	0.999147	0.00520817
Sox13	0.676517	0.512654	0.40014	0.00931276	0.465292
Snrpe	2.13753	1.93632	0.142628	0.058223	1.1103
Zc3h11a	0.0767736	0.0820972	-0.096722	0.626883	0.0764351
Gm38394	0.0396252	0.0769099	-0.956751	0.706395	0.056478
Atp2b4	0.00782619	0.00153878	2.34653	0.925657	0.00466666
Prelp	0	0	0	1	0
Btg2	3.58954	1.66321	1.10983	1.57606e-21	1.25166
Chit1	0	0	0	1	0
Chil1	0.00149426	0	20.511	0.940915	0.000746571
Adora1	0.00354933	0.0137079	-1.94938	0.854376	0.00857891
Ppfia4	0.00132228	0.00902031	-2.77015	0.811275	0.00515064
Tmem183a	3.08045	2.72532	0.176714	0.00160571	1.36068
Cyb5r1	0.0365222	0.0920034	-1.33291	0.124276	0.0619425
Adipor1	2.00159	1.65607	0.273382	0.000467379	1.03799
Klhl12	0.142564	0.146574	-0.0400241	0.952887	0.135026
Rabif	0.283717	0.350732	-0.305915	0.294438	0.275203
Kdm5b	1.02722	0.87516	0.231122	0.320617	0.667679
Syt2	0.0281958	0.00652125	2.11226	0.850626	0.0171528
Ppp1r12b	0.0455107	0.0913406	-1.00505	0.201972	0.0659561
Ube2t	0.0311734	0.0109711	1.50661	0.779048	0.0208043
Arl8a	1.14377	0.812051	0.494159	1.44436e-05	0.678513
Gm15445	0.00909529	0.00758697	0.261595	0.998896	0.00830626
Gm26642	0.00124466	0.00205921	-0.726337	0.941666	0.00165049
Elf3	5.37612	3.64394	0.561066	4.26698e-06	1.69406
Rnpep	2.46039	2.50002	-0.0230512	0.111994	1.24708
Timm17a	1.33319	1.89021	-0.50366	1.35133e-07	0.954282
Shisa4	0	0	0	1	0
Ipo9	0.0592701	0.0582829	0.024232	0.991114	0.0571139
Nav1	0.00631048	0.0124308	-0.978099	0.869508	0.00932242
Csrp1	0.0203726	0.0265035	-0.379551	0.813423	0.0231631
Phlda3	0.00369116	0.0429704	-3.5412	0.320494	0.0228786
Tnni1	0.00694629	0.0166678	-1.26275	0.769316	0.0117263
Lad1	2.11151	2.67997	-0.343941	3.84867e-06	1.21901
Tnnt2	0.0121259	0.0276771	-1.1906	0.824965	0.019677
Pkp1	0.0324995	0.0740278	-1.18765	0.297054	0.0516992
Tmem9	0.0169933	0.00572185	1.57042	0.866141	0.011278
Kif21b	0.275583	0.26262	0.0695055	0.304105	0.238296
Mroh3	0.0302418	0.0370687	-0.293661	0.638437	0.0330959
Inava	0.975543	0.720146	0.437916	0.0843327	0.611626
Gm26568	0	0.000638252	-19.2838	0.955994	0.000319024
Camsap2	0.0154115	0.0348984	-1.17915	0.741484	0.0247986
9230116N13Rik	0	0.000900281	-19.78	0.955994	0.000449938
Ddx59	0.00898731	0.0180671	-1.00741	0.769749	0.0134265
Kif14	0.00181764	0.00333098	-0.873877	0.971089	0.00257072
Zfp281	0.0958662	0.0753167	0.348052	0.532312	0.0820802
Gm19705	0.006956	0.00331571	1.06894	0.986496	0.00512107
Nr5a2	0.492099	0.603137	-0.293539	0.00797607	0.436073
Gm4258	0.0140987	0.0378214	-1.42364	0.711687	0.025562
Gm26930	0.00292249	0.0151875	-2.37762	0.783009	0.0089958
A430106G13Rik	0.00134231	0.00468983	-1.80481	0.854475	0.00301014
Ptprc	0	0	0	1	0
Nek7	0.0994614	0.0250778	1.98773	0.0561417	0.0597945
2310009B15Rik	0.158307	0.278237	-0.813583	0.00311235	0.196221
Dennd1b	1.56186	1.43804	0.119163	0.408511	0.915964
4930596I21Rik	0.00197947	0.0032181	-0.701093	0.970989	0.00259523
Zbtb41	0.0929561	0.137728	-0.567196	0.195423	0.10896
Aspm	0.0188398	0.00253529	2.89356	0.780786	0.0105983
Cdc73	0.644501	0.647464	-0.00661731	0.52856	0.498337
B3galt2	0.00482354	0.00356592	0.435819	0.971089	0.00418576
Glrx2	1.11153	1.11562	-0.00529223	0.701258	0.748381
Ro60	0.183259	0.0953248	0.942965	0.0263844	0.129662
Uchl5	0.643774	0.610709	0.0760707	0.278288	0.486835
Gm29170	0.0257488	0.0106476	1.27397	0.864359	0.0180071
Rgs2	0.0331173	0.0189365	0.806418	0.766048	0.0256701
Rgs13	0.00314405	0.0035865	-0.189953	0.999347	0.0033596
A230059L01Rik	0.00358979	0.00565898	-0.656641	0.969986	0.0046132
Pla2g4a	0.0108142	0.00694691	0.638478	0.958401	0.0088395
Odr4	0.619535	0.726466	-0.22971	0.138722	0.514108
Tpr	2.50977	2.94804	-0.232197	0.00162626	1.31438
Gm47985	0	0	0	1	0
Gm10138	0.120522	0.0805907	0.580613	0.57639	0.0956513
Ivns1abp	1.90114	1.6746	0.183048	0.788524	1.02445
Swt1	1.09209	0.858277	0.347577	0.00584085	0.678907
Trmt1l	0.742004	0.717137	0.0491773	0.853587	0.547847
Rnf2	0.211995	0.173203	0.291565	0.270991	0.176003
Fam129a	0.00778401	0.0111043	-0.512538	0.927757	0.0093985
2810414N06Rik	0.00685794	0.0133314	-0.958984	0.970337	0.0100389
Edem3	0.419757	0.465155	-0.148157	0.291493	0.366224
1700025G04Rik	0.595442	1.15748	-0.95895	2.58741e-15	0.618045
Tsen15	0.0290217	0.0466691	-0.685336	0.684033	0.0371107
Rgl1	0	0	0	1	0
Arpc5	7.03093	6.52068	0.108694	0.00589389	2.05048
Ncf2	0.0337211	0.011187	1.59183	0.654115	0.0221449
Smg7	0.715035	0.480566	0.573279	0.0069401	0.465929
Gm28791	0.120641	0.104292	0.210085	0.619807	0.106553
Nmnat2	0	0	0	1	0
Lamc2	0.207767	0.214707	-0.0474042	0.443609	0.191638
Lamc1	0.00410699	0.0163277	-1.99117	0.854327	0.0101472
Shcbp1l	0	0	0	1	0
Dhx9	0.88928	1.28628	-0.5325	4.98528e-06	0.731562
Npl	1.13583	1.75769	-0.629935	0.0427433	0.886623
Rgs16	0	0	0	1	0
Rnasel	3.53266	2.49137	0.503815	2.53507e-12	1.3808
Gm28512	0.12021	0.0605369	0.989675	0.258008	0.0861459
Teddm2	0.00134944	0.00429471	-1.6702	0.926857	0.00281702
Glul	0.245458	0.162492	0.595111	0.253639	0.185035
Gm9530	0.0954659	0.0677911	0.49389	0.331652	0.0783859
Ier5	2.71966	2.48006	0.133054	0.242408	1.28034
Stx6	0.20242	0.219731	-0.118391	0.96181	0.191483
Xpr1	0.980348	1.06171	-0.11502	0.868319	0.703403
Acbd6	0.22947	0.253309	-0.142595	0.13474	0.216185
Qsox1	0.241405	0.578025	-1.25967	2.96023e-09	0.336209
Cep350	2.04317	1.97837	0.0464947	0.528025	1.10214
Tor1aip1	0.797521	0.685247	0.218898	0.15946	0.55416
Tor1aip2	3.10798	2.77393	0.164046	0.0475875	1.37052
Axdnd1	0	0	0	1	0
Gm2000	0.294325	0.157862	0.898751	0.00817603	0.202282
Soat1	0.018485	0.0316599	-0.776299	0.798275	0.0247426
Abl2	0.119221	0.131761	-0.144291	0.89961	0.118204
Tor3a	0.0233478	0.036182	-0.631983	0.855314	0.0293111
Fam20b	0.983579	0.977203	0.00938238	0.7328	0.683293
Ralgps2	2.45476	2.08505	0.235501	0.00186169	1.18316
Angptl1	0.00625691	0.0016443	1.92797	0.955393	0.00394018
4930439D14Rik	0.00480099	0.0118875	-1.30804	0.999096	0.00830344
Rasal2	0.070629	0.0919914	-0.381239	0.660439	0.0781247
Cryzl2	0.0173166	0.022666	-0.388377	0.982681	0.0197906
Sec16b	0.27842	0.217381	0.357035	0.164349	0.221163
Pappa2	0	0	0	1	0
Cop1	1.24528	1.33164	-0.0967286	0.330963	0.827702
Tnr	0	0	0	1	0
4930523C07Rik	0.00622419	0.00389124	0.677657	0.955393	0.00504429
Mrps14	1.23582	1.66408	-0.42925	4.51996e-06	0.892234
Cacybp	0.670208	0.996579	-0.572375	3.59779e-06	0.602192
Rabgap1l	0.597527	0.580433	0.0418742	0.773648	0.463078
Gm36975	0	0	0	1	0
Gm37529	0.0549753	0.0849516	-0.627857	0.584102	0.0675264
Gpr52	0.00615454	0.0063857	-0.0531932	0.97119	0.00625054
Gm37328	0.00269098	0.00669328	-1.31458	0.956195	0.00467917
Gm37083	0	0.00755368	-22.8487	0.912123	0.00376265
Rc3h1	0.895044	0.925882	-0.0488701	0.92071	0.647313
Serpinc1	0.0208144	0.0249868	-0.263586	0.928557	0.0226402
Zbtb37	0.112848	0.124446	-0.141142	0.710984	0.112106
Gas5	1.68248	0.845512	0.992696	7.90839e-11	0.79975
Dars2	0.0905623	0.0607752	0.575427	0.571247	0.0728467
Gm37634	0	0	0	1	0
Cenpl	0.126481	0.105968	0.255289	0.644924	0.10991
Klhl20	0.0732573	0.108636	-0.568463	0.654478	0.0869145
Prdx6	2.75678	4.72039	-0.775921	3.35341e-20	1.5338
Tnfsf4	0	0	0	1	0
Suco	0.84095	0.753538	0.158338	0.253168	0.585959
Pigc	0.388271	0.326381	0.250505	0.126026	0.305257
Dnm3	0.0284004	0.0171693	0.726079	0.837823	0.0225141
2810442N19Rik	0	0	0	1	0
Eef1aknmt	0.0201833	0.0267115	-0.404299	0.813814	0.0231717
Vamp4	0.26547	0.208242	0.350285	0.0922569	0.212305
Prrc2c	2.57329	3.04135	-0.241096	0.00320959	1.33503
Fmo4	0.710826	0.756285	-0.0894344	0.562809	0.550088
Fmo1	0.0356243	0.0377661	-0.0842304	0.837037	0.0360375
Fmo2	0.035436	0.0164262	1.10921	0.539941	0.0255577
Prrx1	0.0640476	0.0583683	0.13396	0.894432	0.0594042
Gorab	0.184974	0.187311	-0.0181162	0.605411	0.170706
Kifap3	0.137584	0.121222	0.182665	0.228454	0.121663
Scyl3	0.240615	0.253367	-0.0745012	0.995331	0.22072
BC055324	0.00726002	0	22.7915	0.852994	0.0036169
Mettl18	0.0313991	0.0368598	-0.231327	0.828592	0.0335565
F5	0.00337041	0.00229001	0.557571	0.955393	0.00282607
Slc19a2	0.0669473	0.0475483	0.493634	0.513565	0.055627
Ccdc181	0.126687	0.0764502	0.728675	0.175284	0.096475
Blzf1	0.231782	0.238612	-0.0418967	0.884836	0.211227
Nme7	0.859737	1.53634	-0.837533	2.56406e-13	0.775579
Atp1b1	23.3035	29.59	-0.344564	3.54995e-25	3.30565
Gm32391	0.0057347	0.00573383	0.000218573	0.97129	0.00571788
Gm26685	0	0	0	1	0
Gm36945	0.0194756	0.0370968	-0.929628	0.57176	0.0278568
Gm32569	0.0030984	0	21.5631	0.940915	0.0015468
Sft2d2	1.8791	1.62814	0.206822	0.0117647	1.01188
Tiprl	0.711825	0.793164	-0.156097	0.286173	0.560771
Gm38190	0.079199	0.067151	0.238074	0.874364	0.0706058
Dcaf6	0.179067	0.177852	0.00982418	0.804939	0.164208
Gm37864	0.00751586	0.0147299	-0.970739	0.898414	0.0110551
Mpc2	4.62014	4.90715	-0.0869488	0.312832	1.75126
Adcy10	0.00135507	0	20.3699	0.970437	0.000677078
Mpzl1	0.223011	0.152116	0.551945	0.123186	0.171458
Rcsd1	0.00163618	0	20.6419	0.970437	0.000817422
Creg1	2.32949	2.34304	-0.00836796	0.263718	1.20485
Gm16565	0	0	0	1	0
Cd247	0	0.00380851	-21.8608	0.912123	0.00190064
Pou2f1	0.264927	0.253368	0.0643625	0.89951	0.230424
Dusp27	0.00137425	0	20.3902	0.970437	0.000686653
Gpa33	6.60863	5.21685	0.341173	5.71434e-10	1.92827
Ildr2	0	0	0	1	0
Gm15853	0.00383875	0.00107583	1.83519	0.984789	0.00245332
Tada1	0.141074	0.169891	-0.268156	0.690282	0.14444
Pogk	0.0372345	0.0672983	-0.853929	0.495564	0.0508443
Uck2	0.116426	0.152633	-0.390655	0.134379	0.126091
Tmco1	2.43713	2.19329	0.152089	0.030682	1.19784
Aldh9a1	5.22476	5.91256	-0.178418	0.000565125	1.88094
Mgst3	14.1399	13.6075	0.0553688	0.199757	2.69943
Lmx1a	0.00204937	0	20.9667	0.940915	0.00102363
Pbx1	0.71036	0.726081	-0.0315798	0.997942	0.541279
Nuf2	0.00713944	0.00579599	0.300756	0.984388	0.00644667
Rgs5	0	0	0	1	0
Rgs4	0	0	0	1	0
Ccdc190	0	0	0	1	0
Hsd17b7	0.656999	0.734693	-0.161249	0.345948	0.527919
3110045C21Rik	0.0130717	0.0421887	-1.69041	0.429992	0.027155
Uap1	1.82607	1.62711	0.166431	0.000875832	1.00238
Gm37748	0.00238	0.00527859	-1.14919	0.98499	0.00382094
Uhmk1	0.768057	0.775659	-0.0142088	0.715817	0.572026
4930500M09Rik	0.000937947	0.00341099	-1.86261	0.985492	0.00217135
Gm7694	0.342335	0.291446	0.23218	0.0588184	0.275087
Nos1ap	0.862132	0.854297	0.0131703	0.786878	0.619614
Atf6	0.642603	0.530161	0.277499	0.269078	0.460828
Gm9929	0.00398474	0	21.9261	0.911474	0.00198841
Dusp12	0.517791	0.548458	-0.0830127	0.904393	0.427258
Gm26620	0.108329	0.0876409	0.305747	0.533966	0.0934324
Gm10522	0.222071	0.122872	0.853869	0.269078	0.158218
Cfap126	0.0190649	0.0166711	0.19357	0.983484	0.0177095
Sdhc	2.39722	2.64534	-0.142095	0.0429241	1.2582
Mpz	0.00094091	0	19.8437	0.970437	0.000470234
Pcp4l1	0.00176842	0.001401	0.336005	0.985593	0.00158344
Nr1i3	0.35362	0.494456	-0.483642	0.0149514	0.352272
Tomm40l	0.0748582	0.137763	-0.87996	0.141494	0.100627
Apoa2	0.0316844	0.0226995	0.481109	0.722641	0.0268193
Fcer1g	0.00288425	0.00345348	-0.259857	0.999347	0.00316381
Ndufs2	4.13252	4.41602	-0.095727	0.0208441	1.66248
B4galt3	0.362115	0.389178	-0.10398	0.387579	0.318875
Ppox	0.173686	0.164324	0.0799385	0.894134	0.156145
Usp21	0.100136	0.0727747	0.460452	0.445934	0.0828411
Ufc1	1.84852	1.97297	-0.0939952	0.382176	1.06818
Gm20045	0.123697	0.0916142	0.433172	0.7749	0.102141
Dedd	0.42384	0.40704	0.0583485	0.954441	0.347423
Nit1	1.09585	0.96125	0.189066	0.0288874	0.70677
Pfdn2	0.631912	0.777622	-0.299344	0.000830666	0.532514
Klhdc9	0	0	0	1	0
Nectin4	0.00412349	0	21.9754	0.970437	0.00205751
Arhgap30	0	0.0082642	-22.9784	0.955994	0.00411512
Usf1	0.260656	0.291871	-0.163184	0.605235	0.243862
Tstd1	2.47838	4.03754	-0.704077	2.16869e-12	1.43174
F11r	3.91102	2.8804	0.441278	9.00217e-07	1.47371
B930036N10Rik	0.0241062	0.0289763	-0.265471	0.871985	0.0261923
Alyref2	0.150097	0.185479	-0.305365	0.633455	0.154997
Itln1	1.56651	0.546628	1.51893	2.22359e-32	0.689313
Cd244a	0.00122191	0.00137284	-0.168023	0.985593	0.00129653
Slamf1	0.00280198	0.00121955	1.20009	0.984789	0.00200844
Vangl2	0.00441351	0.00537885	-0.28537	0.941666	0.00488412
Ncstn	1.2506	1.09461	0.1922	0.0041396	0.775281
Copa	2.50065	2.14527	0.221138	0.00557023	1.19942
Gm37756	0.000754262	0	19.5247	0.970437	0.000376989
Pex19	0.960608	0.885398	0.117622	0.188861	0.653697
Dcaf8	0.636405	0.694462	-0.125951	0.458079	0.509934
Pea15a	0.0241044	0.0201939	0.255373	0.794244	0.0219056
Igsf8	0.108023	0.0839189	0.364268	0.552578	0.0915801
Pigm	0.374886	0.259057	0.533183	0.0425824	0.274367
Slamf9	0.00894766	0.00437743	1.03143	0.986596	0.00663787
Igsf9	3.42472	2.92163	0.229212	9.30803e-05	1.42686
Tagln2	6.73349	6.17304	0.125373	0.00302584	2.00794
Cfap45	0.00925305	0	23.1415	0.852994	0.00460525
4933439K11Rik	0.0298129	0.0194823	0.613768	0.871687	0.024336
Vsig8	0.0165889	0.0031004	2.4197	0.710046	0.00977423
Dusp23	0.239142	0.19119	0.32286	0.497517	0.194686
Mptx2	0.187267	0.0378573	2.30645	0.00319721	0.104406
Ackr1	0	0	0	1	0
Aim2	0.071199	0.360257	-2.3391	2.89895e-12	0.188226
Spta1	0	0	0	1	0
Mptx1	0.00520605	0	22.3118	0.852994	0.00259627
Fmn2	0	0	0	1	0
Rgs7	0	0.00587337	-22.4858	0.955994	0.00292809
Fh1	0.864866	1.18769	-0.457614	3.90637e-05	0.703019
Kmo	0	0	0	1	0
Opn3	0.00390806	0.00101356	1.94701	0.955192	0.00245675
Chml	0.0623256	0.0763867	-0.293497	0.753305	0.0670351
Exo1	0.00072243	0	19.4625	0.970437	0.000361084
Pld5	0.00314265	0	21.5835	0.970437	0.00156886
Rbm8a2	0.00389586	0.00577011	-0.566657	0.912672	0.00482091
Cep170	0	0	0	1	0
Sdccag8	0.369194	0.195298	0.9187	0.000127621	0.246309
Akt3	0.00137849	0	20.3947	0.940915	0.000688772
Gm26801	0	0.00601021	-22.519	0.912123	0.00299611
Zbtb18	0.329756	0.409072	-0.310955	0.340247	0.313963
Gm29856	0.00608802	0.00667044	-0.131809	0.956796	0.00635892
Gm37306	0	0	0	1	0
2310043L19Rik	0.00148893	0.00240653	-0.692679	0.971089	0.00194573
1700016C15Rik	0.251974	0.449418	-0.834782	0.0257595	0.297942
Adss	1.47033	2.061	-0.487202	6.10349e-07	1.01155
Catspere2	0.00101003	0	19.946	0.970437	0.000504759
Desi2	0.694953	0.770806	-0.149453	0.166922	0.549545
4930527J03Rik	0	0.00173231	-20.7243	0.955994	0.000865403
B230369F24Rik	0.0103866	0.0149261	-0.523116	0.913121	0.0125744
Cox20	1.5719	2.07915	-0.40348	2.17353e-05	1.03465
Hnrnpu	2.36766	3.09647	-0.387165	2.98109e-06	1.31217
Efcab2	0.0721399	0.0495997	0.540468	0.724009	0.0590327
Kif26b	0.0014073	0	20.4245	0.940915	0.000703156
Smyd3	0.0850667	0.0939319	-0.143021	0.60893	0.08571
Tfb2m	0.165939	0.22547	-0.442279	0.0990306	0.178426
Cnst	0.252288	0.323684	-0.359515	0.249554	0.252696
Sccpdh	0.564611	0.731384	-0.373373	0.0224868	0.498279
Ahctf1	0.273369	0.395529	-0.532934	0.0111809	0.28747
Cdc42bpa	0.214807	0.304525	-0.503522	0.198876	0.230212
Coq8a	0.231458	0.0828617	1.48197	0.000473146	0.143903
Psen2	0.240489	0.258969	-0.106803	0.674171	0.222899
Gm31728	0.00075186	0.00791505	-3.39606	0.85408	0.00431773
Itpkb	0.00655761	0.0226447	-1.78793	0.79774	0.0144642
Parp1	0.137275	0.10714	0.357574	0.999347	0.115208
Lin9	0.0460348	0.0238064	0.951376	0.815621	0.034267
Acbd3	1.21802	1.15281	0.0793845	0.541065	0.781696
Gm37768	0.00788398	0.00184753	2.09332	0.955293	0.00484945
H3f3a	14.1459	13.9463	0.0205059	0.139158	2.7111
H3f3aos	0.000766468	0.00548118	-2.83819	0.985492	0.00311619
Sde2	0.322218	0.385189	-0.257531	0.314403	0.302574
Pycr2	0.0681668	0.0790754	-0.21416	0.574759	0.0710242
Lefty1	0.000791462	0.00238457	-1.59114	0.985492	0.00158644
Tmem63a	0.0740782	0.0918982	-0.310987	0.356218	0.0796903
Ephx1	0.0531952	0.216133	-2.02255	0.007675	0.123752
Nvl	0.308401	0.366195	-0.247807	0.670819	0.290418
Cnih4	3.98182	3.98107	0.000275146	0.383033	1.60572
Wdr26	1.34788	1.28884	0.0646252	0.576733	0.840779
A430110L20Rik	0	0.0112695	-23.4259	0.912123	0.00560325
Lbr	0.232777	0.306961	-0.399108	0.0336975	0.238487
Gm5533	0.00431928	0	22.0424	0.970437	0.00215499
Enah	0.000636436	0	19.2797	0.970437	0.000318117
Srp9	2.22478	2.45963	-0.144779	0.137151	1.20601
Degs1	0.0930225	0.0762369	0.28709	0.594168	0.0812087
Fbxo28	0.261378	0.278502	-0.0915517	0.7225	0.238947
Trp53bp2	0.445571	0.308298	0.531331	0.017416	0.318616
Capn2	0.137303	0.0457142	1.58665	0.22555	0.0866799
Capn8	0.0293498	0.00499799	2.55393	0.664958	0.0169565
Tlr5	0.0022345	0	21.0915	0.911474	0.00111601
Disp1	0.0554797	0.0473349	0.229058	0.981878	0.0501221
Brox	0.685997	0.635841	0.109537	0.328341	0.507257
Aida	0.25167	0.259813	-0.0459404	0.943569	0.227721
Mia3	1.41063	1.59349	-0.175852	0.0410453	0.916447
Taf1a	0.0413012	0.0471528	-0.191159	0.807569	0.043273
Gm37986	0.000706249	0.00214892	-1.60536	0.985492	0.0014263
Hhipl2	0.00152522	0.00127844	0.254632	0.985593	0.00140084
Gm33973	0	0	0	1	0
Dusp10	0.254842	0.116032	1.13508	0.530826	0.168395
1700056E22Rik	0.00960897	0.00215356	2.15766	0.896323	0.00585717
Marc1	0.00651961	0.00392024	0.733841	0.983986	0.00520551
Marc2	7.30548	7.56145	-0.0496822	0.878133	2.13209
C130074G19Rik	1.73026	1.14288	0.59832	6.80103e-07	0.883273
Mark1	0	0	0	1	0
Rab3gap2	0.754709	0.690474	0.128334	0.163168	0.543656
Iars2	0.493441	0.576751	-0.225073	0.0446271	0.428225
2010103J01Rik	0.697929	0.37196	0.907933	7.07407e-08	0.422825
Bpnt1	2.1642	3.00466	-0.473365	5.61311e-09	1.26968
4930532G15Rik	0.00989131	0.0113277	-0.195619	0.89951	0.0105534
Eprs	0.767261	1.09476	-0.512824	2.59292e-06	0.654435
Gm2061	0.274651	0.351586	-0.356276	0.92086	0.271975
Slc30a10	0.500404	0.611624	-0.289551	0.42735	0.441488
Lyplal1	0.0680632	0.0637592	0.0942407	0.845106	0.063828
Tgfb2	0	0.00271512	-21.3726	0.912123	0.00135572
Rrp15	0.0312833	0.0489152	-0.644887	0.52597	0.0392802
A430105J06Rik	0.0131713	0.00698699	0.91465	0.940565	0.010024
Spata17	0.000869509	0.00294291	-1.75897	0.941566	0.00190386
Gpatch2	0.44614	0.455158	-0.0288718	0.703171	0.372006
Esrrg	0	0.0267471	-24.6729	0.507863	0.0131978
Gm36388	0	0	0	1	0
Kctd3	0.221184	0.172184	0.361299	0.83625	0.179345
Kcnk2	0	0	0	1	0
Cenpf	0.0315229	0.051934	-0.720277	0.801094	0.0408333
Ptpn14	0	0	0	1	0
Gm37422	0	0	0	1	0
Smyd2	0.0785423	0.118982	-0.599198	0.515594	0.0940147
Prox1	0.00404241	0	21.9468	0.940915	0.00201713
Gm28172	0	0	0	1	0
Prox1os	0	0	0	1	0
Rps6kc1	0.23706	0.19422	0.287565	0.480486	0.195115
Angel2	1.32836	1.0708	0.310956	0.00795528	0.78655
Vash2	0	0	0	1	0
Flvcr1	0.743599	0.439207	0.759625	6.62769e-08	0.460022
Tatdn3	0.104904	0.0996249	0.0744886	0.841365	0.0973637
Nsl1	0.00526485	0.00268033	0.973981	0.97129	0.00396389
Fam71a	0	0.00211349	-21.0112	0.955994	0.00105563
Atf3	1.92968	0.7021	1.45862	0.0133629	0.803379
D730003I15Rik	0.0489923	0.0570535	-0.21976	0.87853	0.0516577
Nenf	0.350763	0.524891	-0.581521	0.000521492	0.361296
Pacc1	0.00301873	0.0079179	-1.39118	0.897817	0.00545045
Ppp2r5a	1.56348	1.39816	0.161235	0.142143	0.908034
Dtl	0.0214043	0.015166	0.497054	0.914219	0.0181153
Ints7	0.0705422	0.124871	-0.823878	0.159031	0.0929167
Lpgat1	2.618	2.92728	-0.161093	0.0276514	1.32693
Gm38037	0.00101618	0	19.9547	0.970437	0.000507834
Nek2	0.0110336	0.00704891	0.646427	0.925057	0.00899866
1700034H15Rik	0.0137604	0.0215957	-0.650219	0.870498	0.0175162
Slc30a1	1.84427	1.31523	0.487739	1.07562e-07	0.942408
Gm26670	0.011491	0.0146522	-0.350619	0.987299	0.0129857
Traf5	0.00693883	0.00263733	1.39562	0.939964	0.00477436
Gm26879	0.00994838	0.00562658	0.822203	0.852205	0.00775502
Rcor3	0.423278	0.593552	-0.48777	0.137751	0.409464
Gm10516	0.0788156	0.111254	-0.4973	0.450868	0.0906763
Kcnh1	0	0	0	1	0
Hhat	0.0102032	0.00491206	1.05462	0.866933	0.00752577
Sertad4	0.0057789	0	22.4624	0.882154	0.00288113
Gm15867	0.0014835	0	20.5006	0.970437	0.000741201
Syt14	0.00119866	0	20.193	0.970437	0.000598969
Utp25	0.0244266	0.0619193	-1.34193	0.376004	0.0421055
Irf6	1.54226	1.36802	0.17296	0.289712	0.897555
A130010J15Rik	0.12434	0.151068	-0.280917	0.854673	0.128943
Traf3ip3	0.00246269	0.00683526	-1.47276	0.970889	0.00463583
Lamb3	1.2287	0.765279	0.68307	0.00242901	0.684863
G0s2	0	0	0	1	0
Mir205hg	0	0.00447842	-22.0946	0.955994	0.00223421
Plxna2	1.15923	0.784756	0.562846	0.0730488	0.674516
Gm16897	0.00181246	0.00288733	-0.67179	0.970989	0.00234699
A330023F24Rik	0.116858	0.0853937	0.452561	0.540107	0.0962313
Gm32250	0.0029223	0.00136683	1.09627	0.955393	0.00214197
Cd46	0.01573	0.0312105	-0.988513	0.941766	0.0231705
Cr1l	1.24278	1.19365	0.0581824	0.893686	0.796641
Cr2	0	0	0	1	0
Fam171a1	0.161871	0.150875	0.101494	0.377294	0.145277
Nmt2	0.165239	0.240807	-0.543322	0.199801	0.184344
Rpp38	0.0199882	0.0358407	-0.842454	0.782719	0.0275022
Acbd7	0.000902628	0	19.7838	0.970437	0.00045111
Dclre1c	0.0798231	0.05128	0.638409	0.84225	0.0634029
Suv39h2	0.00521353	0.00303602	0.780077	0.940364	0.00411571
Hspa14	0.282896	0.30786	-0.122003	0.816402	0.258756
Gm45902	0.0190707	0.0336033	-0.817246	0.688706	0.0259711
Cdnf	0	0.0019205	-20.873	0.912123	0.000959328
Fam107b	0.224386	0.124835	0.845967	0.0772737	0.160038
Frmd4a	0.00488032	0.0119332	-1.28993	0.898116	0.00836549
Prpf18	0.280107	0.270346	0.0511703	0.859711	0.243116
Bend7	2.03962	2.09148	-0.0362209	0.306003	1.12019
Sephs1	0.208051	0.256747	-0.303406	0.405983	0.208768
Phyh	5.52762	4.44682	0.313883	1.68119e-08	1.78554
Mcm10	0.123922	0.0758099	0.708972	0.544569	0.0949489
Optn	3.72671	2.65267	0.49046	4.57916e-13	1.42434
4930551O13Rik	0.00717993	0.00548088	0.389561	0.911324	0.0063101
Ccdc3	0.000597888	0.00144459	-1.27271	0.985492	0.00102063
Camk1d	0.96144	1.16314	-0.274759	0.0224423	0.72262
Cdc123	0.904346	0.910513	-0.0098053	0.721557	0.645755
Nudt5	0.711336	0.822571	-0.20961	0.477906	0.568761
Gm13199	0	0.0030099	-21.5213	0.912123	0.00150269
Sec61a2	0.149167	0.210048	-0.493792	0.195249	0.164849
Dhtkd1	0	0.00246689	-21.2343	0.955994	0.00123192
Upf2	0.710541	0.641287	0.147947	0.273601	0.516145
Proser2	0.0358571	0.0260442	0.461298	0.922908	0.03047
Echdc3	0.00621997	0.00874844	-0.492119	0.985994	0.00745555
Usp6nl	0.386218	0.349559	0.14388	0.818945	0.313179
Celf2	0.00333077	0	21.6674	0.882154	0.00166262
Taf3	0.272159	0.316521	-0.217853	0.263826	0.257854
Atp5c1	12.7141	12.356	0.0412245	0.467857	2.60519
Kin	0.574527	0.452674	0.343901	0.184411	0.41368
Itih5	0.0500534	0.0497953	0.00745678	0.93546	0.0487181
Pfkfb3	0.596487	0.239693	1.3153	0.00221814	0.341335
Rbm17	0.53058	0.58683	-0.145373	0.158641	0.443693
Il15ra	0.149991	0.118443	0.340678	0.639516	0.125846
Fbh1	0.374228	0.291595	0.359952	0.26946	0.286885
Ankrd16	0.214792	0.232664	-0.115311	0.583065	0.201875
Mindy3	0.639754	0.720115	-0.170709	0.361425	0.518469
Pter	0.0991546	0.086032	0.204806	0.770855	0.088536
Rsu1	0.0185484	0.0294981	-0.669329	0.900307	0.0237249
Gm13270	0.00960963	0	23.1961	0.795312	0.00478188
Cubn	9.0101	4.51519	0.996757	2.68455e-25	2.00555
Trdmt1	0.298401	0.0736185	2.01911	0.00163786	0.166084
Vim	0	0.00331015	-21.6585	0.955994	0.00165234
Hacd1	0.495862	0.796936	-0.684526	3.70788e-05	0.494393
Stamos	0.0589444	0.0365552	0.689277	0.515351	0.0465877
Stam	0.35466	0.329776	0.104953	0.630992	0.294281
Tmem236	3.74586	3.75592	-0.00386739	0.337831	1.55833
Mrc1	0.0408621	0.0247368	0.724104	0.983685	0.0322426
Cacnb2	0.00229952	0.000862631	1.41451	0.984789	0.00157957
Nsun6	0.21088	0.209543	0.00917254	0.695762	0.190795
Arl5b	0.306079	0.369512	-0.271721	0.151804	0.290742
Malrd1	2.25969	2.33978	-0.0502449	0.77982	1.19377
Nebl	0.00608679	0.00236523	1.3637	0.985593	0.00421539
1810059C17Rik	0.000810172	0	19.6279	0.970437	0.000404922
Mllt10	0.841673	0.736517	0.19254	0.0685261	0.581278
Dnajc1	0.460588	0.43167	0.0935481	0.35796	0.36884
Commd3	1.229	1.12702	0.124967	0.0967089	0.778137
Bmi1	0.17506	0.157572	0.151842	0.614225	0.153822
Spag6	0.00202489	0.00273122	-0.431701	0.999649	0.00237517
Gm20539	0.00405904	0.0060801	-0.582954	0.971089	0.00505626
Pip4k2a	0.00192689	0	20.8778	0.940915	0.000962519
Armc3	0	0	0	1	0
Msrb2	0.00243373	0	21.2147	0.911474	0.00121539
Otud1	0.0383854	0.0402638	-0.0689264	0.919162	0.0385707
Etl4	1.24787	1.10699	0.172824	0.238752	0.777622
Gm13362	0	0	0	1	0
Arhgap21	0.649028	0.692599	-0.0937393	0.24256	0.513226
Gm13375	0.0112553	0.00355332	1.66337	0.972645	0.00736975
Enkur	0.0348204	0.0359305	-0.045275	0.910027	0.034764
Thnsl1	0.137583	0.102517	0.424444	0.595606	0.113251
Myo3a	0	0	0	1	0
Gad2	0	0	0	1	0
Apbb1ip	0	0.00181853	-20.7943	0.955994	0.000908438
Pdss1	0.225472	0.365024	-0.695045	0.000288394	0.257249
Abi1	1.59009	1.42643	0.156696	0.0317019	0.919058
Acbd5	1.6017	1.629	-0.0243821	0.640146	0.961384
Mastl	0.0342718	0.0165253	1.05234	0.492227	0.0250439
Yme1l1	1.65051	1.52505	0.114062	0.288567	0.950507
Spopl	0.383774	0.468571	-0.28801	0.337388	0.354552
Hnmt	0.00121101	0	20.2078	0.970437	0.000605137
Il1rn	0.00609093	0.0250637	-2.04087	0.75493	0.0154136
Psd4	0.180029	0.234733	-0.382792	0.560857	0.188197
Pax8	0.188675	0.162793	0.212865	0.660941	0.161832
Gm13415	0.0111037	0.00900763	0.301827	0.969685	0.0100049
Cacna1b	0.00226655	0	21.1121	0.940915	0.00113199
Ehmt1	0.333265	0.451333	-0.437519	0.0472008	0.330057
Arrdc1	0.559854	0.599585	-0.0989128	0.385888	0.457168
Zmynd19	0.026346	0.059637	-1.17862	0.238802	0.0419657
Dph7	0.00893454	0.0299484	-1.74501	0.769076	0.0192018
Mrpl41	0.50219	0.575745	-0.197198	0.152939	0.430826
Pnpla7	0.0183588	0.0291716	-0.668091	0.971391	0.0234733
Nsmf	0.133581	0.093934	0.507996	0.260213	0.107581
Entpd8	1.50806	1.18752	0.344743	0.0132224	0.851137
Noxa1	0.0652989	0.0411968	0.664524	0.675596	0.0518131
Nrarp	0.0785065	0.082815	-0.0770805	0.950181	0.0775707
Gm38287	0.00502855	0	22.2617	0.940915	0.00250797
Tor4a	0.0635332	0.0710592	-0.16151	0.842447	0.0651223
Nelfb	0.683317	0.614004	0.154308	0.292819	0.499742
Tubb4b	15.3004	16.0404	-0.0681417	0.586091	2.81339
Slc34a3	0.0317952	0.0182835	0.798265	0.810885	0.0247093
Cysrt1	0.0193197	0.0163572	0.240144	0.98238	0.0176802
Rnf208	0.246516	0.198957	0.309227	0.0626579	0.200902
Ndor1	0.26586	0.250639	0.0850591	0.827612	0.229703
Tmem203	0.287159	0.224452	0.355443	0.210898	0.227465
Tprn	2.06577	1.58508	0.382119	7.74193e-05	1.03503
Ssna1	0.325031	0.305916	0.0874454	0.685929	0.27417
Anapc2	0.641084	0.5063	0.340521	0.0435619	0.452507
Tmem210	0.00135605	0	20.371	0.970437	0.000677568
Lrrc26	0.260163	0.586548	-1.17283	1.8728e-06	0.346401
Grin1	0	0	0	1	0
Grin1os	0.00405653	0.00473238	-0.22232	0.941666	0.00438477
Man1b1	0.500434	0.579767	-0.212294	0.280189	0.431516
Dpp7	0.125625	0.124196	0.016507	0.571846	0.117703
Uap1l1	2.01436	1.38684	0.538524	2.16049e-09	0.986679
Sapcd2	0.0366292	0.0124903	1.55219	0.721133	0.0241936
Entpd2	0.473848	0.347048	0.44929	0.0427949	0.342896
Npdc1	0.815761	0.802157	0.0242604	0.647544	0.592744
Fut7	0	0.00383528	-21.8709	0.868517	0.00191397
Abca2	0.0135777	0.0170544	-0.328901	0.91342	0.0151985
Paxx	0.351627	0.3547	-0.0125542	0.626749	0.302444
Clic3	0.00483273	0	22.2044	0.940915	0.00241055
C8g	0.00506563	0.00565921	-0.15986	0.942517	0.00534805
Fbxw5	0.293945	0.325839	-0.148613	0.457812	0.269871
Traf2	0.378525	0.337536	0.165349	0.431981	0.305921
Edf1	19.8538	18.7913	0.0793485	0.000601449	3.01139
Mamdc4	0.00153075	0.00369637	-1.27187	0.970889	0.00260956
Phpt1	0.111847	0.156505	-0.484676	0.116963	0.125713
Rabl6	0.690195	0.788541	-0.192181	0.529136	0.553122
Fcnaos	0	0	0	1	0
Tmem141	0.154331	0.199706	-0.371845	0.46144	0.162799
Fcna	0	0.000638252	-19.2838	0.955994	0.000319024
Bmyc	0.0601327	0.0439659	0.451767	0.998042	0.0507105
Kcnt1	0	0	0	1	0
Camsap1	0.0935659	0.0975667	-0.0604063	0.893437	0.0912698
Ubac1	0.443829	0.448971	-0.0166184	0.5657	0.369076
Nacc2	0.644352	0.458958	0.489486	0.00390549	0.437534
Tmem250-ps	0.271344	0.226752	0.259009	0.687317	0.222222
1810012K08Rik	0	0	0	1	0
Qsox2	0.0347425	0.0889425	-1.35617	0.2418	0.0596798
Gpsm1	0.00880841	0.00326754	1.43068	0.881508	0.00601603
Dnlz	0.556037	0.696538	-0.325022	0.012606	0.485366
Card9	0.141771	0.0764134	0.891661	0.0524244	0.103107
Snapc4	0.0258759	0.0419513	-0.697105	0.767778	0.033321
Gm13563	0	0.000900281	-19.78	0.955994	0.000449938
Entr1	0.792187	0.755409	0.068583	0.655933	0.573069
Pmpca	0.460038	0.575217	-0.322355	0.019694	0.416428
Inpp5e	0.0901861	0.0660394	0.449579	0.558909	0.0751494
Sec16a	0.561417	0.547609	0.0359284	0.946724	0.441153
0610009E02Rik	0.0201284	0.0166447	0.274165	0.92126	0.0182181
Notch1	0.0203455	0.0316991	-0.639735	0.702938	0.0256742
Egfl7	0.00435705	0.00282528	0.624957	0.927257	0.00358444
Agpat2	12.9766	10.8017	0.264659	8.50211e-10	2.55282
Dipk1b	0.258026	0.246572	0.0655072	0.619142	0.224971
Snhg7os	0.00563117	0.00389124	0.533206	0.925957	0.00474953
Surf6	0.078478	0.088726	-0.17707	0.600937	0.0802795
Med22	0.0716153	0.0923372	-0.366643	0.692045	0.0787434
Rpl7a	9.76862	7.39882	0.400859	7.07835e-10	2.25236
Surf1	0.524961	0.571546	-0.12266	0.610737	0.437014
Surf2	0.0917431	0.108247	-0.238651	0.450717	0.0952773
Surf4	3.15069	2.85184	0.143777	0.00173343	1.38591
Rexo4	0.407492	0.46106	-0.178185	0.178775	0.360486
Adamts13	0.000945785	0	19.8512	0.970437	0.000472669
Cacfd1	0.233384	0.269232	-0.20614	0.918363	0.224087
Slc2a6	0	0	0	1	0
Sardh	0.113188	0.0570908	0.987388	0.0977367	0.0813741
Vav2	0.427579	0.387202	0.143108	0.157436	0.341634
Brd3os	0	0	0	1	0
Brd3	0.596338	0.669474	-0.166898	0.646595	0.49011
Wdr5	0.159048	0.126683	0.328242	0.352915	0.133439
Gm13421	0.0112777	0.0169013	-0.583666	0.998996	0.0139873
Rxra	1.09792	0.874574	0.328119	0.00441246	0.684664
Olfm1	0	0	0	1	0
Ppp1r26	0.00144676	0.000884493	0.709902	0.985593	0.00116491
1700007K13Rik	0	0	0	1	0
Mrps2	0.105643	0.157503	-0.57618	0.263449	0.123346
Gbgt1	0.00166824	0	20.6699	0.970437	0.000833423
Gm10134	0.0082619	0.00687047	0.266064	0.986998	0.00753746
Ralgds	0.402144	0.414928	-0.0451496	0.622206	0.342541
Gtf3c5	0.0601462	0.0625152	-0.055734	0.724103	0.0595229
Gfi1b	0	0	0	1	0
Tsc1	0.169666	0.214815	-0.340396	0.410262	0.175655
Gtf3c4	0.124571	0.128031	-0.0395209	0.907932	0.118938
Ddx31	0.00465135	0.0106648	-1.19714	0.797935	0.00762446
Cfap77	0	0	0	1	0
Ttf1	0.331408	0.311962	0.0872386	0.752875	0.27888
Setx	0.363355	0.458087	-0.334241	0.0490815	0.343537
6530402F18Rik	0	0.0054929	-22.3891	0.955994	0.00273893
Med27	0.131561	0.186938	-0.506834	0.106687	0.147488
Rapgef1	0.131677	0.128579	0.0343491	0.945272	0.12233
Trub2	0.260706	0.248613	0.0685193	0.864458	0.226853
Coq4	0.564643	0.527133	0.0991731	0.679464	0.435525
Slc27a4	8.80727	5.59264	0.655164	1.18379e-16	2.08454
Urm1	0.261778	0.247505	0.0808899	0.880218	0.226834
2600006K01Rik	0	0	0	1	0
Cercam	0	0	0	1	0
Odf2	0.123027	0.117371	0.0678984	0.931857	0.113503
Gle1	0.135302	0.160164	-0.243365	0.453176	0.13773
Sptan1	2.18947	1.91732	0.191491	0.0117942	1.11526
Wdr34	0.00903348	0.0137977	-0.611077	0.798323	0.0113482
Set	1.70781	2.78123	-0.703574	2.11553e-17	1.16309
Pkn3	0.0105792	0.00815417	0.375619	0.939714	0.00932237
Zdhhc12	0.803969	0.724007	0.151137	0.0404818	0.56732
Zer1	0.170618	0.123277	0.46887	0.234441	0.136891
Tbc1d13	0.47131	0.498858	-0.0819521	0.179141	0.395428
Endog	0.685774	0.798141	-0.21891	0.166343	0.554489
Spout1	0.101221	0.136297	-0.429245	0.293975	0.112097
Kyat1	0.767236	0.558423	0.458313	0.0183432	0.506546
1700084E18Rik	0.00873743	0.00108608	3.00808	0.866933	0.00489249
Lrrc8a	0.359368	0.274385	0.38926	0.0771052	0.274742
Phyhd1	0.00223822	0.00237393	-0.0849243	0.97129	0.00230342
Dolk	0.24161	0.247393	-0.0341233	0.992269	0.218732
Nup188	0.0496765	0.0272036	0.868766	0.843235	0.0376611
Sh3glb2	0.590335	0.62909	-0.0917314	0.778855	0.475983
Miga2	0.211105	0.26084	-0.305201	0.808447	0.211656
Dolpp1	0.648825	0.650539	-0.00380557	0.478844	0.500582
Crat	0.967157	0.753869	0.359437	0.00653137	0.619207
Ptpa	0.694674	0.669127	0.0540549	0.758231	0.519896
Ier5l	0	0.00296648	-21.5003	0.912123	0.00148104
Gm14488	0	0	0	1	0
1700001O22Rik	0	0	0	1	0
Ntmt1	0.0742594	0.147832	-0.993308	0.290171	0.104753
Asb6	0.112698	0.0800999	0.492588	0.629338	0.0919206
Ptges	0	0	0	1	0
Tor1b	0.196291	0.205204	-0.0640678	0.937762	0.182937
Tor1a	0.912284	0.880646	0.0509211	0.249114	0.639957
BC005624	0.968395	0.871844	0.151526	0.0428336	0.652071
Usp20	0.0289336	0.0367185	-0.343762	0.973147	0.0322917
Fnbp1	0.094368	0.0748594	0.334115	0.615552	0.0811834
D330023K18Rik	0.361643	0.314441	0.201777	0.072227	0.291052
Gpr107	1.46546	1.07994	0.440402	1.5085e-05	0.817358
Ncs1	0	0	0	1	0
Hmcn2	0	0	0	1	0
Ass1	0.013667	0.0110762	0.303225	0.942317	0.0122949
Fubp3	0.273732	0.351505	-0.360781	0.0913237	0.271585
Exosc2	0.0420262	0.0750003	-0.835607	0.392959	0.056744
Abl1	0.437389	0.413048	0.0826068	0.409368	0.354289
Aif1l	0	0.0078711	-22.9081	0.825308	0.00392014
Nup214	0.162037	0.222731	-0.458978	0.220106	0.175631
Fam78a	0.290518	0.278135	0.0628428	0.386163	0.250223
Plpp7	0.0137623	0.0072863	0.91746	0.823349	0.0104642
Prrc2b	0.18026	0.26473	-0.554448	0.139731	0.200297
Gm13610	0.0008356	0	19.6725	0.970437	0.000417625
Pomt1	0.0517759	0.0463567	0.159504	0.922459	0.0478972
Uck1	0.341512	0.222996	0.61492	0.0325305	0.24755
Swi5	2.02897	2.38669	-0.234263	0.00166272	1.16404
Golga2	0.564676	0.489777	0.205297	0.251916	0.423153
Dnm1	0.412365	0.596959	-0.53371	0.00901649	0.406684
Ciz1	0.363525	0.426594	-0.230811	0.393482	0.332681
1110008P14Rik	0.610011	0.850532	-0.479532	0.000217851	0.545857
Lcn2	0.000610049	0	19.2186	0.970437	0.000304931
Ptges2	0.584328	0.756773	-0.373083	0.00113227	0.511819
Slc25a25	0.376491	0.226098	0.735665	0.449094	0.261687
Naif1	0.0435011	0.0380531	0.193039	0.890005	0.0399642
Gm13412	0.0067858	0.00970986	-0.516932	0.971792	0.00821295
Fam102a	1.91813	1.19531	0.682321	9.95092e-05	0.928632
Dpm2	0.475927	0.4997	-0.0703219	0.535042	0.397276
St6galnac4	0	0.00153878	-20.5534	0.955994	0.000768796
St6galnac6	0.00148303	0.00298402	-1.00871	0.985492	0.00223075
Ak1	0	0	0	1	0
Fpgs	0.0213445	0.0499205	-1.22577	0.464508	0.0349172
Cdk9	0.584727	0.570529	0.0354626	0.700885	0.455912
Sh2d3c	0.00182808	0.00573233	-1.6488	0.912871	0.00377119
Ttc16	0.0118619	0.0186186	-0.65041	0.954992	0.0151197
Tor2a	0.804679	0.885866	-0.138676	0.521096	0.612385
Ptrh1	0.522244	0.388721	0.425987	0.697717	0.374284
Stxbp1	0.00159432	0.000966743	0.721739	0.985593	0.00127967
Gm13523	0	0	0	1	0
Fam129b	0.0660359	0.075772	-0.198413	0.655205	0.0684928
Lrsam1	0.0816719	0.0568379	0.522987	0.552073	0.0668946
Rpl12	6.18488	4.50691	0.456607	0.96838	1.83899
Slc2a8	0.105531	0.082743	0.350965	0.549468	0.0899119
Garnl3	0.00479888	0.00398952	0.266483	0.999147	0.00438449
Ralgps1	0.286341	0.217314	0.397957	0.082582	0.224224
Zbtb34	0.0355736	0.0280592	0.342332	0.991767	0.0313141
Zbtb43	0.48716	0.4912	-0.0119164	0.970538	0.398225
Lmx1b	0	0	0	1	0
Mvb12b	0.00273435	0	21.3828	0.940915	0.00136531
Pbx3	0.0605605	0.0228961	1.40327	0.523755	0.0407178
Mapkap1	1.41917	1.35272	0.0691891	0.0890182	0.869498
Gapvd1	0.706133	0.723722	-0.0354959	0.338371	0.539358
Hspa5	8.6144	9.99588	-0.214584	0.000432688	2.33039
Rabepk	0.119076	0.0949909	0.326017	0.853587	0.101625
Fbxw2	0.500704	0.52533	-0.0692647	0.744909	0.414073
Psmd5	0.330996	0.333221	-0.00966548	0.824671	0.286763
Cutal	0.340026	0.228706	0.572152	0.00269348	0.249325
Phf19	0	0.00361799	-21.7868	0.955994	0.00180573
Traf1	0	0	0	1	0
Hc	0	0	0	1	0
AI182371	0	0.0107432	-23.3569	0.912123	0.00534294
Cntrl	0.0661703	0.0686887	-0.0538897	0.878729	0.0652527
Rab14	3.85611	4.3428	-0.171481	0.00325494	1.62799
Gsn	2.19992	2.99274	-0.444014	7.44994e-08	1.2738
Stom	1.2999	1.23848	0.0698383	0.449132	0.819331
Ggta1	0	0	0	1	0
Dab2ip	1.48017	1.52006	-0.0383564	0.862776	0.916305
Ttll11	0	0	0	1	0
9030204H09Rik	0.00641887	0.0154281	-1.26516	0.825504	0.0108543
Ndufa8	3.60946	4.16207	-0.205515	0.00490109	1.58472
Rbm18	0.249442	0.212995	0.227887	0.378622	0.207895
Mrrf	0.132081	0.160136	-0.277875	0.410763	0.136297
Gm13431	0	0	0	1	0
Ptgs1	0.00566244	0.0104251	-0.880572	0.854475	0.00800882
Pdcl	0.337206	0.345671	-0.0357695	0.78804	0.293738
Rc3h2	0.9516	0.970592	-0.0285089	0.472266	0.673492
Zbtb6	0.397035	0.335472	0.243072	0.528231	0.311819
Zbtb26	0.14514	0.137349	0.0795998	0.527778	0.132113
Rabgap1	0.358682	0.422752	-0.237109	0.403216	0.329554
Strbp	1.34728	1.46892	-0.124708	0.449509	0.878519
Gpr21	0.00696938	0.0193509	-1.4733	0.897319	0.0130556
Dennd1a	0.0513393	0.0503597	0.0277921	0.847077	0.0495988
Nek6	0.711452	0.739547	-0.0558757	0.692602	0.545484
Psmb7	1.19019	1.34018	-0.17123	0.0491104	0.817109
Nr6a1	0.21676	0.177112	0.291433	0.982882	0.179628
Nr6a1os	0	0.00372436	-21.8286	0.955994	0.00185872
Olfml2a	0.00395003	0	21.9134	0.940915	0.00197112
Gm13496	0.00117851	0	20.1685	0.970437	0.000588909
Wdr38	0.0254902	0.0198332	0.362025	0.88131	0.0224049
Rpl35	5.72495	5.30994	0.108568	0.552452	1.87397
Arpc5l	1.20581	1.26502	-0.0691638	0.631484	0.80434
Golga1	0.583335	0.542999	0.103377	0.137684	0.446631
Scai	0.073087	0.055416	0.399312	0.867675	0.0622373
Ppp6c	0.665784	0.656323	0.0206468	0.990311	0.507448
Gtdc1	0.0568485	0.0959937	-0.755816	0.482328	0.0734764
Zeb2	0	0	0	1	0
Acvr2a	0.689514	0.598074	0.205255	0.145785	0.49662
Orc4	0.387862	0.427899	-0.141727	0.525642	0.341984
Mbd5	0.119308	0.128376	-0.105687	0.901503	0.116745
Epc2	0.501315	0.581049	-0.212941	0.68542	0.432215
Kif5c	0	0	0	1	0
Lypd6b	0	0	0	1	0
Lypd6	0.00476215	0.00472011	0.0127938	0.984488	0.00472992
Mmadhc	0.970203	0.996382	-0.0384128	0.672793	0.684737
Rnd3	0.827425	0.75038	0.141007	0.896771	0.581371
Rbm43	0.0190956	0.0170833	0.160651	0.76773	0.0179273
Nmi	2.20431	1.89026	0.221742	0.00534822	1.11292
Rif1	0.301297	0.440269	-0.547199	0.014967	0.314096
Neb	0.00144207	0	20.4597	0.970437	0.000720514
Arl5a	0.744622	0.946621	-0.346278	0.0110033	0.611317
A430018G15Rik	0.0663113	0.028174	1.23489	0.42253	0.0459949
Cacnb4	0.00476889	0.00145463	1.71299	0.925857	0.00310556
Stam2	0.766059	0.719855	0.089749	0.156312	0.555495
Fmnl2	0.00757603	0.00806409	-0.0900692	0.927457	0.00778961
Prpf40a	1.91822	2.72147	-0.504623	7.30355e-11	1.19255
Arl6ip6	0.259145	0.326408	-0.332914	0.23355	0.256454
Rprm	0	0	0	1	0
Kcnj3	0	0.00278426	-21.4089	0.955994	0.0013902
Nr4a2	0.0204266	0.0163209	0.323727	0.895129	0.0182049
BB557941	0	0	0	1	0
A930012O16Rik	0.0143192	0.0162695	-0.184218	0.939764	0.0151781
Gpd2	4.4045	4.36166	0.0141007	0.75646	1.68325
Galnt5	0.000610049	0.000785975	-0.365559	0.985593	0.000697764
Cytip	0.277013	0.297987	-0.1053	0.645556	0.252669
Acvr1c	0.240839	0.219309	0.135101	0.533428	0.207036
Acvr1	0.192638	0.113377	0.76476	0.0656807	0.141783
Upp2	0.269762	0.155705	0.792867	0.00587918	0.19177
Ccdc148	0.0801945	0.0514958	0.639048	0.577851	0.0636774
Pkp4	1.57726	1.30571	0.272583	0.00308012	0.891059
Tanc1	0.330112	0.448423	-0.441904	0.0220742	0.327869
Wdsub1	0.0994685	0.14757	-0.569086	0.340406	0.116237
Baz2b	1.23133	1.25377	-0.0260454	0.90524	0.807601
Gm13572	0.00365614	0	21.8019	0.940915	0.00182474
Gm13620	0	0	0	1	0
March7	1.45024	1.39159	0.0595602	0.519748	0.884071
Cd302	1.22774	1.40734	-0.196966	0.07859	0.839755
Ly75	0.873618	0.676461	0.368995	0.00336304	0.572278
Gm13580	0.0147023	0.00264874	2.47267	0.794681	0.00862027
Pla2r1	0	0	0	1	0
Itgb6	1.13756	0.641264	0.826957	0.00845223	0.627567
Rbms1	0.2161	0.143622	0.58942	0.319576	0.164925
Tank	0.49358	0.601423	-0.285097	0.268533	0.436034
Psmd14	0.829257	1.10031	-0.408017	2.73103e-05	0.672997
Dpp4	12.8107	10.4294	0.296695	5.12512e-09	2.53082
Gm13565	0.00146961	0	20.487	0.940915	0.000734264
Gcg	0.0649478	0.0195939	1.72888	0.640551	0.0411651
Fap	0.00775999	0.00641364	0.274912	0.942417	0.0070616
Ifih1	1.54162	1.35602	0.185069	0.291896	0.894889
Gca	0.190006	0.185673	0.033285	0.87734	0.172134
Kcnh7	0.00658464	0.00176913	1.89607	0.97129	0.00416531
Grb14	0.00788889	0.00660507	0.256249	0.971742	0.00722064
Cobll1	0.152949	0.117408	0.38152	0.33872	0.126667
Gm13594	0.0105608	0.0100482	0.0717792	0.958601	0.0102518
Slc38a11	0	0	0	1	0
Scn3a	0	0	0	1	0
Galnt3	0.432732	0.499378	-0.20666	0.310785	0.382317
Ttc21b	0.00597782	0.00107583	2.47417	0.955192	0.00351764
Stk39	0.0891745	0.230163	-1.36795	0.00778341	0.146283
Cers6	2.27141	2.38935	-0.0730302	0.191671	1.20293
Nostrin	4.86891	4.6586	0.0637043	0.0938619	1.75142
Spc25	0.0405772	0.0174738	1.21548	0.59134	0.0285492
Dhrs9	0.0498451	0.0584172	-0.228941	0.51657	0.0527086
Bbs5	0.00538196	0.0175204	-1.70283	0.754834	0.0113681
Klhl41	0	0.00300832	-21.5205	0.912123	0.0015019
Fastkd1	0.138553	0.158496	-0.194003	0.452002	0.138441
Ppig	1.94692	2.18902	-0.169091	0.226709	1.12024
Ccdc173	0	0	0	1	0
Phospho2	0.495162	0.413419	0.260296	0.0280582	0.374123
Klhl23	0	0.00263047	-21.3269	0.955994	0.00131351
Ssb	1.65115	2.03922	-0.304544	1.44188e-05	1.0433
Mettl5	0.217693	0.202795	0.102276	0.810885	0.190803
Gm13625	0.00584151	0.0051019	0.195306	0.940565	0.00545672
Mettl5os	0	0	0	1	0
Ubr3	0.697049	0.713845	-0.0343518	0.557767	0.533815
Sp5	0.157525	0.366471	-1.21812	5.43561e-05	0.229258
Gad1os	0	0.0110914	-23.4029	0.912123	0.00551515
Erich2os	0.000664739	0.00361799	-2.44433	0.985492	0.00213799
Erich2	0.00780986	0.0467912	-2.58287	0.532354	0.0267545
Gad1	0	0	0	1	0
Gm26558	0.00310785	0.0010623	1.54872	0.985593	0.00208238
Gorasp2	0.812404	0.932087	-0.198267	0.041245	0.626627
Tlk1	1.15335	1.12979	0.0297772	0.983685	0.761523
Mettl8	0.0667744	0.0390727	0.773134	0.662401	0.0514841
Dcaf17	0.238712	0.281147	-0.236054	0.259414	0.230914
Cybrd1	0	0	0	1	0
Dync1i2	3.51324	3.93962	-0.165254	0.0385879	1.55215
Slc25a12	0.0641714	0.0966298	-0.590536	0.648359	0.0772191
Hat1	0.0714081	0.0747661	-0.0662973	0.996436	0.0705384
Metap1d	0.0639418	0.0874006	-0.450884	0.767585	0.0728854
Platr26	0.00209824	0	21.0007	0.940915	0.00104802
Gm13647	0	0	0	1	0
Itga6	2.10228	1.89433	0.150265	0.594124	1.09745
Gm13663	0.000844676	0	19.688	0.970437	0.00042216
Pdk1	0.177831	0.177456	0.0030402	0.449546	0.163515
Rapgef4	0.00853825	0.00939776	-0.138377	0.998896	0.00892794
Map3k20	0.0777709	0.103919	-0.418158	0.399615	0.0868808
Cdca7	0.138631	0.172222	-0.313022	0.365744	0.144364
6430710C18Rik	0.0752995	0.0248165	1.60134	0.176469	0.0485564
Sp3	1.48537	1.20488	0.301933	0.000543154	0.850547
Sp3os	0.417951	0.324744	0.364032	0.041502	0.315216
Ola1	0.918104	1.3949	-0.603434	3.85494e-11	0.76234
Sp9	0	0	0	1	0
Cir1	1.19968	0.775719	0.629049	1.58133e-09	0.681259
Scrn3	0.104156	0.0623907	0.739339	0.669856	0.0798013
Gpr155	0.232299	0.296977	-0.354369	0.135578	0.234459
D230022J07Rik	0.0110271	0.0107914	0.0311659	0.987199	0.0108502
Wipf1	0.417234	0.462932	-0.149944	0.560603	0.364575
Chrna1os	0.042414	0.0346784	0.290505	0.929657	0.0378149
Chn1os3	0.00139935	0.00721016	-2.36527	0.854376	0.00429133
Chn1	0.0194541	0	24.2136	0.629964	0.00963362
Atf2	0.554103	0.522063	0.0859288	0.695669	0.430483
Atp5g3	12.2476	12.8286	-0.0668622	0.110947	2.60528
Lnpk	0.120091	0.132371	-0.140454	0.852846	0.118862
Hoxd4	0.00626059	0	22.5779	0.911474	0.00312054
Mtx2	0.732034	0.841678	-0.201359	0.0172502	0.579987
Hnrnpa3	2.93163	4.18173	-0.512398	1.11255e-11	1.5071
Nfe2l2	2.69298	3.28814	-0.288068	9.46453e-06	1.38114
E030042O20Rik	0.00744869	0.0124163	-0.737181	0.971391	0.00988049
Gm13657	0.0136107	0.0309242	-1.184	0.741246	0.0219873
Agps	0.289427	0.312948	-0.112721	0.0217979	0.263237
Ttc30b	0.0261827	0.0454277	-0.794958	0.709812	0.035136
Ttc30a1	0.0179073	0.0312611	-0.803821	0.799684	0.0242657
Pde11a	0.0339319	0.0339261	0.000249009	0.991315	0.0333661
Cyct	0	0	0	1	0
Rbm45	0.195862	0.244267	-0.318625	0.448981	0.198707
Osbpl6	0.914722	0.803773	0.186545	0.0570389	0.619727
Prkra	0.77846	0.755647	0.0429094	0.999749	0.569293
Fkbp7	0.00588655	0.00972149	-0.723755	0.86931	0.00777191
Plekha3	0.532943	0.649854	-0.286133	0.299656	0.463938
Ttn	0	0	0	1	0
Ccdc141	0.00926405	0.016912	-0.868336	0.940565	0.012996
Sestd1	0.365402	0.349188	0.065482	0.568299	0.305476
Zfp385b	0.252791	0.0898531	1.4923	0.00100091	0.155708
Cwc22	0.152022	0.22148	-0.542893	0.0984525	0.170791
Ube2e3	0.871265	1.10481	-0.342616	0.0449557	0.68542
Itga4	0	0	0	1	0
Cerkl	0.00504323	0	22.2659	0.940915	0.00251528
Neurod1	0.00416401	0.00766456	-0.880231	0.970989	0.00589535
Itprid2	2.0889	1.49291	0.484618	0.00125603	1.02063
Dnajc10	0.192899	0.257627	-0.41744	0.139596	0.202806
Nckap1	2.17678	2.22035	-0.0285925	0.33065	1.16268
Dusp19	0.214164	0.230819	-0.108045	0.41861	0.200868
Nup35	0.138912	0.114614	0.277393	0.640731	0.119291
Zc3h15	2.64167	2.68823	-0.0252053	0.243729	1.29879
Itgav	0.586916	0.378977	0.631042	0.00432089	0.391567
Gm13684	0.000879276	0.00959846	-3.44841	0.941466	0.00521579
Calcrl	0	0	0	1	0
Tfpi	0.207216	0.029807	2.79741	5.17095e-06	0.108844
Gm13710	0.0638739	0.105431	-0.723001	0.222888	0.0810761
Ctnnd1	3.85467	3.34267	0.205609	0.000193436	1.52421
Selenoh	0.137211	0.175941	-0.358689	0.131586	0.145324
Tmx2	0.435603	0.492794	-0.17797	0.945873	0.381117
Med19	0.536698	0.841558	-0.648953	0.000139966	0.520124
Zdhhc5	1.2247	1.11927	0.129863	0.267989	0.775348
Clp1	0.226288	0.143538	0.656727	0.0702346	0.16906
Gm19426	0	0	0	1	0
Serping1	0	0.00332058	-21.663	0.955994	0.00165754
Ube2l6	0.349706	0.401142	-0.197971	0.787749	0.318587
Smtnl1	0.0043928	0.00443429	-0.0135605	0.955493	0.00440383
Timm10	0.319657	0.37256	-0.220948	0.0380065	0.297025
Slc43a1	0.0011926	0	20.1857	0.970437	0.000595945
Ssrp1	0.478366	0.601056	-0.329384	0.142279	0.4308
Tnks1bp1	0.616093	0.429778	0.519555	0.0373119	0.418765
Olfr1124	0.0161449	0.0204628	-0.341924	0.756173	0.0181361
Ptprj	0.847147	0.871166	-0.0403346	0.755695	0.620102
4933423P22Rik	0.0221887	0.025876	-0.221791	0.939714	0.0237465
Nup160	0.0647855	0.0676495	-0.0624094	0.736734	0.0641164
Fnbp4	0.322166	0.32825	-0.0269898	0.487362	0.281567
Mtch2	6.10515	6.18467	-0.0186704	0.385681	1.96638
C1qtnf4	0.0377132	0.0357514	0.0770709	0.847767	0.0360733
Ndufs3	2.45093	2.77138	-0.177277	0.0120301	1.28304
Kbtbd4	0.0886809	0.0830015	0.095486	0.884985	0.0823515
Ptpmt1	1.62148	2.0275	-0.322395	0.00131267	1.03574
Celf1	1.69035	2.05473	-0.281628	0.0134573	1.05318
Gm13778	0	0.00815364	-22.959	0.912123	0.00406029
Psmc3	2.13903	2.65852	-0.313664	7.37596e-06	1.22049
Slc39a13	0.00258187	0.0113253	-2.13306	0.840085	0.00692008
Madd	0.293308	0.222361	0.399509	0.0808827	0.228994
Nr1h3	1.04455	0.849607	0.298011	0.00858946	0.665075
Gm13783	0.0117059	0.0179339	-0.615452	0.957498	0.0147065
Acp2	0.368529	0.342485	0.105737	0.804744	0.30413
Ddb2	0.0376521	0.0466113	-0.307947	0.774033	0.0412591
Pacsin3	0.00361877	0.00623944	-0.785916	0.970186	0.00491615
Arfgap2	0.48028	0.441698	0.120815	0.408547	0.379026
1110051M20Rik	0.00454853	0.00877969	-0.94877	0.898315	0.0066398
Lrp4	0.221655	0.265405	-0.259882	0.328808	0.217799
Ckap5	0.284421	0.315417	-0.149232	0.491117	0.262231
F2	0.000754707	0	19.5256	0.970437	0.000377211
Zfp408	0.0523692	0.077107	-0.558145	0.553926	0.0626614
Arhgap1	0.650344	0.628579	0.0491092	0.600062	0.494346
Atg13	0.375363	0.267916	0.486505	0.00511825	0.278046
Harbi1	0.117924	0.105501	0.16061	0.387717	0.105886
Ambra1	0.241116	0.205827	0.228292	0.37171	0.201588
Mdk	0.0105071	0.00362502	1.5353	0.924957	0.00703537
Dgkz	1.24986	0.97477	0.35863	0.000104529	0.74566
Gm9821	0.00378277	0	21.851	0.940915	0.00188781
Creb3l1	0.0619851	0.0771027	-0.314859	0.579658	0.0672073
Phf21a	0.194772	0.197411	-0.0194132	0.928457	0.179059
Large2	0.0191526	0.0111587	0.77938	0.944821	0.0150342
Pex16	1.58195	1.50467	0.0722509	0.064809	0.933351
1700029I15Rik	0.0222901	0.00516403	2.10983	0.656569	0.013598
Mapk8ip1	0.00527615	0	22.3311	0.911474	0.00263114
Cry2	0.165295	0.0945345	0.80613	0.0473622	0.121652
Slc35c1	0.32319	0.3735	-0.208725	0.114197	0.298704
Syt13	0	0.00215356	-21.0383	0.955994	0.00107562
Prdm11	0	0.00119172	-20.1846	0.955994	0.000595505
Trp53i11	0.0371656	0.0238711	0.638705	0.862875	0.0300411
Tspan18	0	0.00091909	-19.8098	0.955994	0.000459334
Cd82	4.69688	2.9353	0.678196	2.01819e-17	1.55495
Ext2	0.45333	0.362978	0.320677	0.0409581	0.341765
Accs	0.0125699	0.0115022	0.128059	0.7957	0.0119641
Gm13889	0.00420421	0.00189983	1.14596	0.955393	0.00304671
Alkbh3	0.191928	0.269314	-0.48872	0.0128403	0.207024
Hsd17b12	1.35394	1.89758	-0.48699	2.06569e-09	0.959983
Ttc17	0.22221	0.291148	-0.38983	0.174344	0.228096
2810002D19Rik	0.0754707	0.0513869	0.554514	0.433752	0.0614343
Api5	0.643454	0.74357	-0.208632	0.0750649	0.526367
Gm10800	0.00599272	0.0165597	-1.46639	0.956395	0.0111994
B230118H07Rik	0.0795584	0.0939734	-0.240238	0.916765	0.0831843
Traf6	0.190024	0.141097	0.429495	0.296821	0.152982
Prr5l	0.0229681	0.0250632	-0.125943	0.808642	0.0237313
Commd9	0.309473	0.405541	-0.390032	0.0810141	0.305023
Ldlrad3	0.000755501	0	19.5271	0.970437	0.000377608
Trim44	0.122634	0.188792	-0.62244	0.215595	0.144307
Fjx1	0.00289683	0	21.466	0.970437	0.00144632
Slc1a2	0.00442031	0	22.0757	0.970437	0.00220529
Cd44	0.0223991	0.0552258	-1.3019	0.558697	0.0379533
Pdhx	0.156414	0.242501	-0.632618	0.0191223	0.181225
Apip	0.0260932	0.051289	-0.974977	0.442225	0.0378878
Ehf	0.957609	1.20212	-0.328073	0.00607769	0.730572
Cat	3.70066	1.98927	0.895547	7.67702e-25	1.32137
Abtb2	0.00846182	0.00574994	0.557421	0.940465	0.00707985
Nat10	0.0200612	0.0466628	-1.21787	0.46351	0.0327347
Caprin1	2.57567	2.38053	0.113663	0.0923055	1.24609
Lmo2	0	0.00229667	-21.1311	0.912123	0.00114702
Fbxo3	0.319684	0.325121	-0.0243287	0.625634	0.279448
Cd59b	0.00687056	0.00623455	0.140142	0.911225	0.00653113
Cd59a	0	0	0	1	0
Hipk3	0.268697	0.311455	-0.213047	0.45549	0.254564
Cstf3	0.249191	0.335921	-0.430867	0.224829	0.256059
Tcp11l1	0.00164944	0.000902281	0.870324	0.984789	0.00127498
Depdc7	0.861987	0.874798	-0.0212838	0.978867	0.625073
Qser1	0.149433	0.155023	-0.0529903	0.86723	0.141695
Prrg4	0.0108162	0.00540479	1.00089	0.983886	0.0080742
Ccdc73	0.0604068	0.0481637	0.326764	0.655478	0.0528462
Eif3m	1.15435	1.15833	-0.00496145	0.67951	0.768413
Them7	0.00343524	0.00929204	-1.43559	0.912771	0.00633924
Rcn1	0.00354933	0.00173231	1.03485	0.985593	0.00263693
Pax6os1	0	0	0	1	0
Paupar	0.010085	0	23.2657	0.852994	0.00501726
Pax6	0.00359667	0	21.7782	0.970437	0.00179511
Elp4	0.102257	0.130765	-0.35478	0.536783	0.110127
Immp1l	1.03307	0.880254	0.230949	0.0213217	0.670477
Dnajc24	0.19101	0.228809	-0.260495	0.616969	0.190424
Arl14ep	0.0578467	0.0883492	-0.610981	0.88578	0.0704487
Mettl15	0.0156846	0.0213319	-0.443665	0.841266	0.0183352
Kif18a	0.00692452	0.00469312	0.561167	0.910925	0.0057914
Bdnf	0	0	0	1	0
Lin7c	1.18892	1.34027	-0.172871	0.172436	0.816836
Lgr4	0.912748	1.17466	-0.363956	0.000351009	0.712707
Ccdc34	0.26852	0.521419	-0.957412	0.000284209	0.328747
Gm13936	0.00176649	0.00260075	-0.558044	0.897917	0.00218115
Bbox1	0	0.00634242	-22.5966	0.825308	0.0031612
Slc5a12	0.354419	0.258785	0.453703	0.0294268	0.26676
Ano3	0	0	0	1	0
Lpcat4	0.554557	0.431907	0.360614	0.126448	0.400099
Nop10	1.20965	1.67174	-0.466753	3.00125e-06	0.887783
Slc12a6	0.595562	0.560524	0.0874753	0.58259	0.456124
Emc4	0.747926	0.935019	-0.322101	0.00796715	0.609274
Katnbl1	0.124711	0.201118	-0.689453	0.0381702	0.150389
Emc7	1.14258	1.2757	-0.158991	0.187509	0.792149
Aven	0.23575	0.284514	-0.271237	0.261093	0.231029
Ryr3	0	0	0	1	0
Fmn1	1.4414	1.32718	0.119106	0.083207	0.868616
Gm13963	0.00782092	0.0164773	-1.07507	0.798032	0.0120668
Gm13966	0.00364212	0.00166573	1.12863	0.925957	0.00264992
Scg5	0.00429033	0.0028903	0.56987	0.955393	0.00358364
Arhgap11a	0.105949	0.0932529	0.184152	0.92036	0.0949308
Aqr	0.304239	0.440346	-0.533435	0.0234978	0.315251
Zfp770	0.0491012	0.0731979	-0.576044	0.632201	0.0592884
Dph6	0.0450928	0.0997823	-1.14589	0.110525	0.069609
Gm13977	0	0	0	1	0
BC052040	0.041901	0.0697495	-0.735197	0.584491	0.0542357
Meis2	0.00284628	0.00958828	-1.75219	0.941816	0.00619242
2700033N17Rik	0.0318442	0.00864859	1.88049	0.683063	0.0199795
Spred1	0.164933	0.257101	-0.640451	0.0258306	0.190736
Fam98b	0.353986	0.352556	0.00584005	0.780689	0.302524
[truncated: 14,711 more rows]

## Sheet: Goblet cell
Supplementary Table S6: Differential expression of genes (WT vs MycΔ2-540/Δ2-540)
[truncated: 16,281 more rows]

[truncated: 3 more sheets: Paneth cell, Enteroendocrine cell, Tuft cell]
