# Supplementary material for: Shared requirement for MYC upstream super-enhancer region in tissue regeneration and cancer
Source: Life Sci Alliance. 2025 Apr 3;8(6):e202403090. doi: 10.26508/lsa.202403090 (PMC11969384; doi:10.26508/lsa.202403090)
Supplement: Supplementary file 8 [file LSA-2024-03090_TableS7.xlsx]

## Sheet: SSC1F
Supplementary Table S7: Differential expression of genes in stem cell subpopulations from fetal 3-D organoid cultures (WT vs MycΔ2-540/Δ2-540)
Gene	Expression in SSC1F cells Mean [normalised readcounts]		log2 Fold change WT vs MycΔ2-540/Δ2-540	P Value	Average log2 [Mean (Normalised readcounts)+1]
	Wildtype	MycΔ2-540/Δ2-540
Xkr4	0.00528454	0.0334044	-2.66019	0.846868	0.0190646
Sox17	0	0	0	1	0
Lypla1	2.94308	4.02283	-0.450882	0.00119599	1.49298
Tcea1	3.04111	3.15916	-0.0549447	0.385474	1.41092
Rgs20	0	0	0	1	0
Atp6v1h	2.03735	2.54619	-0.321645	0.0190297	1.18843
Rb1cc1	0.753216	1.22112	-0.697064	0.000880621	0.679731
St18	0.000670656	0	19.3552	0.989216	0.000335216
Pcmtd1	0.717015	0.978091	-0.447966	0.00362027	0.61136
Sntg1	0	0	0	1	0
Rrs1	1.44422	1.11504	0.373185	0.377134	0.8214
Adhfe1	0.0680353	0.0429125	0.664887	0.998756	0.053919
Mybl1	0.0487772	0.0936043	-0.940367	0.634328	0.0685519
Vcpip1	0.790546	1.12696	-0.511511	0.0136011	0.668607
Sgk3	0.470017	0.117057	2.0055	0.0568251	0.247986
Mcmdc2	0.0137333	0	23.7112	0.913897	0.00681991
Tcf24	0.151723	0.0625825	1.27761	0.564987	0.100981
Ppp1r42	0.000332028	0	18.341	0.989216	0.000165987
Cops5	3.51766	3.67214	-0.0620042	0.567449	1.52481
Cspp1	0.910678	0.91009	0.000931157	0.607356	0.647304
Arfgef1	4.33937	5.33746	-0.298669	0.0121178	1.76079
Cpa6	0	0	0	1	0
Prex2	0	0	0	1	0
Sulf1	0	0.122569	-26.869	0.350504	0.0578098
Slco5a1	0.00803831	0	22.9385	0.956886	0.00400309
Prdm14	0.00224535	0	21.0985	0.978435	0.00112142
Ncoa2	1.31688	1.28235	0.0383358	0.838531	0.832715
Tram1	5.42089	6.47176	-0.25563	0.0189635	1.93534
Lactb2	1.68238	1.43169	0.232788	0.742903	0.937646
Xkr9	0.0624026	0.187869	-1.59005	0.176185	0.116347
Eya1	0	0	0	1	0
Msc	0	0	0	1	0
Trpa1	0	0	0	1	0
Kcnb2	0.000424863	0	18.6966	0.989216	0.000212386
Terf1	0.706046	0.713135	-0.0144133	0.643803	0.536252
Sbspon	0.00724318	0.517584	-6.15903	0.0013109	0.212168
Rdh10	0.887215	8.36772	-3.23748	1.26733e-20	1.43619
Stau2	1.23895	1.50436	-0.280039	0.0191361	0.86202
Ube2w	1.07982	1.12395	-0.0577797	0.597398	0.742779
Eloc	1.58228	1.12411	0.493224	0.0744573	0.851012
Tmem70	2.13816	1.72203	0.312259	0.187147	1.07251
Ly96	0.291841	0.536408	-0.878149	0.0390935	0.342758
Jph1	0.0934409	0	26.4776	0.387041	0.0446648
Gdap1	0	0	0	1	0
Pkhd1	0.00337011	0.0904583	-4.74639	0.254726	0.0449813
Il17f	0.0157629	0	23.91	0.903184	0.00781999
Mcm3	5.9244	6.30274	-0.0893112	0.586441	1.96165
Paqr8	0.281425	0.91511	-1.7012	2.3277e-05	0.448874
Efhc1	0.0029392	0	21.487	0.956886	0.00146744
Tram2	0.180229	0.17484	0.0437915	0.773159	0.16342
Tmem14a	0.33937	0.413195	-0.283966	0.269317	0.319026
Gsta3	1.32444	3.65622	-1.46498	2.45462e-05	1.19084
Khdc1a	0.00190116	0	20.8585	0.989216	0.000949679
Kcnq5	0	0.0117806	-23.4899	0.640638	0.00585588
Rims1	0	0	0	1	0
Ogfrl1	0.0275815	0.0285365	-0.0491096	0.825149	0.0276724
Smap1	1.43209	1.79205	-0.323494	0.110924	0.957764
Sdhaf4	0.82708	0.99015	-0.259621	0.278665	0.645464
Fam135a	2.83353	2.10257	0.430451	0.0645283	1.23801
Col9a1	0.0497967	0.0224503	1.14932	0.925864	0.0353992
Col19a1	0	0	0	1	0
Lmbrd1	1.13962	1.79566	-0.655964	0.01023	0.894348
Phf3	1.56193	1.24208	0.330569	0.634328	0.874082
Prim2	0.799618	0.801818	-0.00396448	0.635625	0.588185
Rab23	0.208694	0.434094	-1.05662	0.0730736	0.275037
Bag2	1.48579	0.381957	1.95975	1.31889e-05	0.617046
Zfp451	1.30008	1.04617	0.313488	0.665191	0.774458
Dst	0.269258	0.63191	-1.23073	0.016024	0.364092
Ccdc115	1.21015	1.06112	0.189596	0.735447	0.758154
Imp4	2.18665	1.76855	0.306151	0.503151	1.08865
Ptpn18	1.19544	2.00129	-0.743384	0.00301559	0.942712
Arhgef4	0.16347	0.0875866	0.900246	0.977606	0.117684
Fam168b	3.84042	3.78967	0.0191903	0.751368	1.57173
Plekhb2	5.0033	5.91066	-0.240439	0.100777	1.86269
Hs6st1	2.47444	2.75327	-0.154045	0.171253	1.28403
Uggt1	2.14532	2.80507	-0.386845	0.016924	1.24112
Neurl3	3.26861	3.85348	-0.237483	0.295369	1.51549
Arid5a	0.0363178	0	25.1142	0.755909	0.0178369
Kansl3	1.12383	1.00692	0.158468	0.929582	0.724912
Lman2l	0.467205	0.502359	-0.104664	0.226017	0.395198
Cnnm4	1.34335	3.15688	-1.23267	2.1679e-08	1.13817
Cnnm3	0.981629	0.700277	0.487252	0.238823	0.607355
Ankrd23	0.155974	0.0579979	1.42723	0.99917	0.100661
Ankrd39	0.540083	0.26938	1.00354	0.312233	0.335182
Sema4c	0.607256	0.540547	0.167886	0.596676	0.453333
Cox5b	8.82139	7.72175	0.192078	0.145957	2.22519
Actr1b	3.09478	3.0393	0.0260994	0.989216	1.40289
Zap70	0.00888254	0	23.0825	0.946122	0.00442166
Tmem131	2.61673	4.45738	-0.76843	2.50894e-05	1.49127
Vwa3b	0.00855679	0.0305089	-1.83409	0.868499	0.0192866
Cnga3	0.000566969	0	19.1129	0.989216	0.000283404
Inpp4a	0.494633	0.312248	0.663663	0.496709	0.336811
Coa5	2.41806	2.19172	0.141789	0.297052	1.19482
Unc50	0.99021	1.558	-0.653888	0.0149611	0.813733
Mgat4a	2.48174	7.67239	-1.62832	1.64952e-19	1.70384
Tsga10	0.033297	0.0483178	-0.537162	0.86584	0.0399707
Lipt1	0.364391	0.0440954	3.04679	0.0335382	0.17693
Mitd1	0.485039	0.74525	-0.619624	0.0308215	0.476169
Txndc9	2.3941	2.68603	-0.165995	0.331657	1.26329
Eif5b	2.18443	2.61744	-0.2609	0.0413176	1.22202
Rev1	0.681512	1.00415	-0.559157	0.266846	0.607456
Aff3	0.0019598	0	20.9023	0.989216	0.00097894
Chst10	0	0	0	1	0
Pdcl3	2.34661	1.60637	0.546769	0.017994	1.08295
Npas2	1.1829	1.73108	-0.549343	0.0950835	0.892675
Tbc1d8	0.323737	0.58393	-0.850974	0.0577098	0.370184
Cnot11	1.07168	1.08885	-0.0229305	0.565338	0.732485
Rnf149	2.32112	1.06777	1.12022	1.22516e-05	0.963386
Map4k4	1.73223	2.19045	-0.338597	0.0702083	1.08264
Il1r2	0	0	0	1	0
Il1r1	0	0.0923801	-26.4611	0.350504	0.0441794
Il1rl2	0	0	0	1	0
Il18r1	0	0	0	1	0
Il18rap	0	0	0	1	0
Slc9a4	0.000870275	0.996317	-10.1609	3.18201e-06	0.346087
Slc9a2	0.344527	0.871515	-1.33891	0.000401652	0.461395
Mfsd9	0.422993	0.280949	0.590327	0.831631	0.300182
Tmem182	0.0681682	0	26.0226	0.57027	0.0329726
Tgfbrap1	0.551952	1.22604	-1.15139	0.00117544	0.619868
AI597479	0.718451	0.576911	0.316542	0.945294	0.498445
Fhl2	2.58368	2.65737	-0.0405702	0.846868	1.28657
Nck2	1.83419	1.25952	0.542267	0.0581909	0.928456
Uxs1	1.2549	1.30929	-0.0612046	0.220682	0.825022
Tpp2	2.20296	2.51371	-0.190372	0.134501	1.21037
Tex30	0.946791	0.982441	-0.053326	0.668593	0.675256
Poglut2	0.976523	0.742385	0.395485	0.784323	0.618297
Bivm	0.81874	0.77984	0.0702269	0.512478	0.587334
Ercc5	0.37254	0.941702	-1.33788	0.0146103	0.490114
Gulp1	0.0446761	0.258781	-2.53416	0.048702	0.136925
Col3a1	0.02382	0	24.5057	0.860528	0.0117704
Col5a2	0.00215763	0	21.041	0.989216	0.00107765
Wdr75	0.865606	0.676233	0.35619	0.703949	0.570068
Slc40a1	0.292912	4.48026	-3.93505	9.32294e-17	0.979025
Dnah7b	0	0	0	1	0
Slc39a10	0.99276	1.27295	-0.358658	0.23307	0.755299
Tmeff2	0	0	0	1	0
Cavin2	0.0153359	0.368908	-4.58827	0.276594	0.164616
Nabp1	0.530272	0.217478	1.28586	0.285291	0.311114
Myo1b	1.80282	1.63364	0.142166	0.590202	0.999496
Stat4	0.00896222	0.0232146	-1.3731	0.858486	0.0159358
Stat1	0.504719	1.14043	-1.17602	0.000147482	0.584806
Gls	8.98356	6.00443	0.581261	0.000113512	2.12374
Nab1	1.69725	1.4118	0.265664	0.414722	0.936302
Nemp2	0.20658	0.268265	-0.37696	0.387327	0.21272
Mfsd6	0.64297	0.92847	-0.530102	0.00961801	0.576616
Inpp1	0.21427	0.129268	0.729064	0.854814	0.157856
Hibch	0.835397	0.71339	0.227771	0.587872	0.572867
Pms1	0.685235	0.4622	0.568081	0.188105	0.450924
Ormdl1	0.675091	0.92374	-0.452406	0.0848934	0.585069
Osgepl1	0.334419	0.434127	-0.376463	0.316232	0.324526
Asnsd1	2.26486	2.00247	0.177645	0.345962	1.14133
Stk17b	1.20969	1.16686	0.0520061	0.794729	0.783065
Ccdc150	0.00368718	0	21.8141	0.967657	0.0018402
Gtf3c3	0.959341	0.844007	0.184788	0.9573	0.642275
Pgap1	1.57876	5.27978	-1.74169	3.67268e-14	1.39232
Ankrd44	0.0721741	0.197429	-1.45178	0.144951	0.124933
Sf3b1	5.8166	5.89704	-0.0198156	0.96745	1.92523
Coq10b	0.419152	0.711445	-0.763279	0.0457489	0.443699
Hspd1	9.83195	6.33166	0.634893	2.81945e-08	2.18735
Hspe1	4.44267	3.29315	0.431959	0.00474711	1.57564
Mob4	2.22367	3.95825	-0.83192	8.0415e-08	1.38579
Rftn2	0.00122771	0	20.2275	0.978435	0.000613477
Mars2	0.585975	0.737328	-0.331469	0.432793	0.506774
Boll	0.0224303	0.0233996	-0.0610324	0.954194	0.0226562
Plcl1	0	0	0	1	0
Satb2	0.577504	0	29.1053	0.000488447	0.227922
Tyw5	0.248165	0.284217	-0.195694	0.445708	0.235912
Maip1	0.862623	0.817954	0.0767117	0.722557	0.609849
Spats2l	0.00467485	0.271713	-5.86102	0.0119231	0.122514
Kctd18	0.186002	0.189887	-0.0298224	0.494243	0.172223
Sgo2a	0.107124	0.0944075	0.182311	0.804971	0.0959895
Aox1	0	0	0	1	0
Aox4	0	0	0	1	0
Bzw1	8.42686	8.63823	-0.0357407	0.604996	2.25465
Clk1	3.25629	3.57477	-0.134622	0.257556	1.48448
Ppil3	0.755136	1.15568	-0.613934	0.0197032	0.665326
Nif3l1	0.82709	0.704961	0.230502	0.933301	0.568133
Orc2	0.600339	0.77017	-0.359401	0.0650182	0.520645
Fam126b	0.367901	0.358875	0.0358385	0.439377	0.309967
Ndufb3	0.37692	0.412261	-0.129301	0.337778	0.33252
Flacc1	0.00181119	0	20.7885	0.978435	0.000904777
Cflar	0.363252	0.657602	-0.856242	0.0376839	0.407623
Casp8	1.51108	2.02155	-0.419875	0.00880798	1.01324
Trak2	0.927032	0.976516	-0.0750245	0.577707	0.668658
Stradb	1.00866	1.2066	-0.258508	0.184898	0.744459
C2cd6	0.00131604	0	20.3278	0.989216	0.000657588
Tmem237	0.417323	0.534177	-0.356153	0.404244	0.388382
Mpp4	0.0124877	0	23.574	0.913897	0.00620518
Als2	0.407783	0.727778	-0.835697	0.0243122	0.444426
Fzd7	2.25762	1.26319	0.837728	0.000140091	0.998886
Sumo1	5.42174	4.8007	0.175511	0.226017	1.80883
Nop58	5.8498	4.08747	0.517178	0.000186576	1.7755
Bmpr2	1.77962	1.73161	0.0394594	0.849107	1.0136
Fam117b	3.57769	1.22372	1.54775	1.45521e-09	1.16019
Wdr12	0.688795	0.32553	1.08129	0.13716	0.402914
Carf	0.0632603	0.0624737	0.0180504	0.953987	0.0609699
Nbeal1	0.852488	2.18006	-1.35462	3.28562e-07	0.886715
Cyp20a1	0.705624	0.519004	0.443154	0.367661	0.475993
Abi2	0.224682	0.358472	-0.673976	0.18464	0.254521
Raph1	0.743191	0.877156	-0.2391	0.125538	0.592738
Cd28	0	0	0	1	0
Pard3b	0.573884	0.988067	-0.783849	0.00536592	0.570355
Nrp2	0.0178373	0	24.0884	0.871159	0.00884006
Ino80d	2.54754	2.75979	-0.115457	0.798942	1.29531
Ndufs1	2.40553	1.91153	0.331632	0.145813	1.14704
Eef1b2	25.3002	13.2751	0.930425	6.74175e-21	2.96405
Zdbf2	0	0	0	1	0
Adam23	0	0	0	1	0
Mdh1b	0.0105297	0	23.328	0.956886	0.00523733
Fastkd2	0.826275	0.588472	0.489647	0.570977	0.532526
Klf7	0.563242	0.307087	0.875107	0.444159	0.357282
Creb1	2.03561	1.69114	0.267465	0.283304	1.05019
Mettl21a	0.359734	0.254978	0.496561	0.734272	0.267204
Ccnyl1	0.380332	0.438753	-0.206152	0.131815	0.34305
Fzd5	3.83029	4.15774	-0.118348	0.482499	1.6077
Plekhm3	0.0554949	0.0593167	-0.0960844	0.867681	0.0558169
Idh1	3.99581	10.5488	-1.40051	1.45545e-14	2.02759
Pikfyve	0.52764	0.557195	-0.0786294	0.489331	0.433305
Map2	0.00161884	0.0403878	-4.64089	0.6601	0.0206055
Unc80	0	0	0	1	0
Rpe	2.34635	3.51287	-0.582229	0.000153465	1.3574
Kansl1l	0.202644	0.83074	-2.03545	0.000165432	0.394621
Acadl	2.66313	5.34908	-1.00617	8.13275e-09	1.57331
Lancl1	1.18529	1.43914	-0.279972	0.358337	0.836697
Cps1	85.959	48.8306	0.815861	5.79374e-09	4.18703
Erbb4	0.00533974	0	22.3483	0.978435	0.00266277
Ikzf2	0.100489	0.145371	-0.5327	0.55136	0.115742
Bard1	0.452544	0.27294	0.729474	0.780929	0.307323
Abca12	0.0114775	0	23.4523	0.946122	0.00570606
Atic	5.21705	2.95433	0.820404	5.11435e-08	1.60105
Fn1	0.0191393	0.0213462	-0.157439	0.932681	0.02004
Mreg	1.05837	0.162618	2.70229	1.72388e-05	0.436295
Pecr	1.38549	0.435207	1.67062	4.8992e-05	0.615356
Tmem169	0.000976494	0	19.8973	0.989216	0.000488009
Xrcc5	0.805218	0.711553	0.178408	0.720416	0.564041
March4	0.00113063	0	20.1087	0.989216	0.000564993
Smarcal1	0.565979	0.399903	0.501097	0.743296	0.392457
Igfbp2	0.0429498	0	25.3561	0.807789	0.0210265
Igfbp5	0.672432	0.216486	1.63511	0.0343258	0.355123
Tns1	0.00499495	0	22.252	0.967657	0.00249126
Rufy4	0	0	0	1	0
Arpc2	5.05326	5.67266	-0.16681	0.0548265	1.84931
Gpbar1	0.00880641	0	23.0701	0.956886	0.00438393
Aamp	5.53403	5.27054	0.0703783	0.690108	1.85644
Pnkd	1.78672	1.80912	-0.0179717	0.834471	1.02887
Tmbim1	2.91821	4.16392	-0.512862	0.000129998	1.50367
Ctdsp1	4.02372	3.9965	0.00979155	0.624729	1.61145
Vil1	6.99753	12.2246	-0.804869	4.99252e-11	2.33061
Usp37	1.2674	1.53677	-0.278035	0.146968	0.874763
Cnot9	2.942	1.9375	0.602604	0.00271888	1.22462
Plcd4	0.00332265	0	21.6639	0.989216	0.00165857
Zfp142	0.249975	0.281402	-0.170853	0.850533	0.235539
Bcs1l	1.09441	0.921256	0.248483	0.898246	0.696126
Rnf25	0.291083	0.5688	-0.96649	0.0154624	0.352896
Stk36	0.0220357	0.016351	0.430467	0.986728	0.0190076
Ttll4	0.643234	0.37808	0.766652	0.418151	0.408679
Cyp27a1	0.11167	0.155249	-0.475338	0.599564	0.12509
Prkag3	0.00623892	0	22.5729	0.946122	0.00310977
Wnt6	0.0132733	0.00609357	1.12316	0.901949	0.00963051
Wnt10a	0.00335386	0	21.6774	0.978435	0.00167412
Cdk5r2	0.00919381	0	23.1322	0.978435	0.0045759
Fev	0.00536283	0	22.3546	0.967657	0.00267425
Cryba2	0.0146086	0	23.8003	0.903184	0.00725145
Cfap65	0.0211392	0	24.3334	0.913897	0.0104594
Ihh	1.13868	2.61866	-1.20146	0.000165777	1.02315
Nhej1	0.166444	0.118221	0.493554	0.877713	0.13285
Slc23a3	0.443536	0.175545	1.33722	0.080432	0.264414
Cnppd1	1.51329	1.44338	0.0682435	0.631923	0.907487
Retreg2	1.48028	1.82714	-0.303717	0.154576	0.973818
Zfand2b	1.40692	1.18474	0.247978	0.876073	0.829923
Abcb6	0.557874	0.53747	0.0537542	0.463583	0.43673
Atg9a	1.38687	1.66405	-0.262869	0.20355	0.924915
Ankzf1	0.438561	0.566586	-0.369517	0.118268	0.406271
Glb1l	0.0758802	0.0966952	-0.349722	0.721	0.0827202
Stk16	2.26069	2.72286	-0.268361	0.154878	1.24822
Tuba4a	0.338608	0.344853	-0.0263653	0.508136	0.293958
Dnajb2	0.603841	0.460897	0.389723	0.600468	0.425726
Ptprn	0	0	0	1	0
Resp18	0.00357036	0	21.7676	0.978435	0.001782
Dnpep	2.94641	2.48827	0.243817	0.474112	1.31111
Des	0	0	0	1	0
Speg	0	0	0	1	0
Gmppa	1.29841	1.27764	0.0232643	0.851552	0.827678
Chpf	0.769771	0.703894	0.129071	0.743296	0.551883
Obsl1	0.600323	0.301277	0.99465	0.252349	0.366776
Tmem198	0.0117959	0.142313	-3.5927	0.191794	0.0723908
Inha	0.850007	0.497548	0.77264	0.227416	0.509509
Stk11ip	0.631856	0.831918	-0.396846	0.067748	0.547541
Slc4a3	0.0556994	0.0948394	-0.767824	0.619586	0.0724056
Epha4	0.312143	1.24654	-1.99766	5.29712e-06	0.540527
Sgpp2	2.56636	3.52889	-0.459491	0.00534018	1.39101
Farsb	4.71315	5.87948	-0.318997	0.00504795	1.83566
BC035947	0	0	0	1	0
Mogat1	0	0.0196347	-24.2269	0.815448	0.00972221
Acsl3	4.75022	5.29349	-0.156225	0.312233	1.79438
Utp14b	1.31915	1.88415	-0.5143	0.0383104	0.950216
Kcne4	0.00242467	0	21.2094	0.989216	0.00121087
Scg2	0.0039314	0	21.9066	0.978435	0.00196185
Ap1s3	0.444617	0.929465	-1.06384	0.01696	0.512544
Wdfy1	0.307802	0.557095	-0.85592	0.0439741	0.355585
Serpine2	0.0264083	0.0620986	-1.23357	0.621237	0.0431562
Cul3	3.74397	3.72023	0.00917715	0.723336	1.55437
Dock10	0	0	0	1	0
Irs1	0.176668	0.650456	-1.88041	0.0198679	0.331869
Rhbdd1	0.927908	0.731019	0.344074	0.902361	0.602573
Mff	2.0452	2.49386	-0.286137	0.27203	1.18229
Tm4sf20	7.6098	9.94884	-0.386671	0.0291684	2.27307
Agfg1	2.72935	3.38251	-0.309538	0.00403804	1.39693
Slc19a3	0	0.0156176	-23.8967	0.815448	0.00774844
Krtap28-13	0	0	0	1	0
Ccl20	0.0986412	3.51103	-5.15356	2.04754e-12	0.800299
Daw1	0.00480749	0	22.1969	0.978435	0.00239799
Sphkap	0.00108907	0	20.0547	0.989216	0.000544237
Pid1	0.0183052	0.0613768	-1.74544	0.71052	0.0388533
Dner	0	0.00568703	-22.4392	0.815448	0.00283546
Trip12	3.41089	5.23907	-0.619162	8.0415e-08	1.65745
Fbxo36	0.292208	0.178698	0.709471	0.918847	0.210381
Sp140	0.0053426	0	22.3491	0.978435	0.00266419
Cab39	3.96703	5.27121	-0.410074	0.00572918	1.7194
Itm2c	2.0595	2.60022	-0.336339	0.0232809	1.19962
Gpr55	0.00539263	0.0537535	-3.3173	0.679413	0.0288684
Psmd1	3.39411	3.36335	0.0131347	0.579485	1.47675
Armc9	0.222758	0.23575	-0.0817803	0.534129	0.206394
B3gnt7	0.351273	0.303358	0.211575	0.885917	0.282995
Ncl	10.9441	4.53165	1.27205	8.07704e-18	2.09536
Ptma	15.0847	6.57876	1.1972	2.29619e-18	2.40161
Pde6d	1.03204	0.808789	0.351664	0.573983	0.650849
Cops7b	0.688202	0.617382	0.156669	0.53208	0.502236
Nppc	0.0496764	0	25.5661	0.786921	0.024241
Dis3l2	0.521504	0.954785	-0.872498	0.00655379	0.54499
Alppl2	0.000660301	0.0224503	-5.08746	0.825756	0.011431
Alpi	0.114377	6.5916	-5.84876	5.8404e-11	1.06767
Akp3	0.00958372	0.71631	-6.22385	0.0013038	0.274857
Ecel1	0	0	0	1	0
Prss56	0	0	0	1	0
Eif4e2	3.20304	2.63019	0.284277	0.138539	1.36255
Efhd1	0.00082391	0	19.6521	0.989216	0.000411785
Gigyf2	0.436279	0.572862	-0.392936	0.106118	0.407476
Ngef	2.72429	1.87325	0.540334	0.0108038	1.18516
Neu2	0.193412	0.112051	0.787524	0.899891	0.141511
Inpp5d	0	0	0	1	0
Atg16l1	0.708289	0.828177	-0.225601	0.196075	0.569406
Dgkd	2.33254	2.99602	-0.361144	0.0524111	1.29452
Usp40	0.717651	0.927438	-0.369969	0.249773	0.598575
Ugt1a9	0.0143579	0.0145517	-0.0193427	0.922974	0.0143513
Ugt1a8	0.000866031	0	19.7241	0.989216	0.000432828
Ugt1a7c	0.0260811	0.0944914	-1.85718	0.252995	0.0580183
Dnajb3	0.0409022	0.0121871	1.74682	0.966828	0.0261007
Ugt1a1	0.0595413	0.0878584	-0.561288	0.695863	0.0710235
Hjurp	3.18913	2.21988	0.522681	0.0256397	1.30092
Spp2	0.0776051	0.0355152	1.12772	0.859303	0.0548201
Arl4c	0.107844	0.339809	-1.65578	0.0814722	0.197471
Sh3bp4	1.11522	0.898634	0.311522	0.272144	0.695146
Agap1	1.3157	1.63249	-0.311247	0.017994	0.903821
Gbx2	0	0	0	1	0
Ackr3	0.0310227	0.0291217	0.0912305	0.981959	0.0296285
Cops8	1.51773	1.4555	0.0604004	0.786921	0.910845
Col6a3	0.00130773	0	20.3186	0.989216	0.000653436
Mlph	0.719294	1.96877	-1.45264	9.5613e-06	0.81503
Prlh	0.0330868	0	24.9798	0.766205	0.0162756
Rab17	1.01593	0.766168	0.407068	0.324459	0.634947
Lrrfip1	1.48085	2.17186	-0.552506	0.0356051	1.03146
Rbm44	0.0058172	0.0105874	-0.863947	0.858078	0.00816603
Ramp1	0.0177989	0.137457	-2.94913	0.408505	0.0732188
Ube2f	1.5018	1.27471	0.236524	0.493915	0.869433
Scly	1.02616	1.61133	-0.650995	0.00528054	0.833002
Espnl	0.00376209	0	21.8431	0.967657	0.00187751
Erfe	0.74043	0.3676	1.01023	0.0511286	0.433595
Ilkap	0.889683	0.854978	0.0574036	0.528333	0.627141
Hes6	3.80899	1.9717	0.949971	1.63176e-06	1.32981
Per2	1.91753	1.4913	0.362681	0.354272	0.99177
Traf3ip1	0.518787	0.623012	-0.264116	0.272257	0.451098
Asb1	0.0762958	0.150079	-0.976045	0.235318	0.106678
Twist2	0	0	0	1	0
Hdac4	1.13717	1.1317	0.00695008	0.637294	0.758202
Ndufa10	9.49927	8.29828	0.195004	0.0800727	2.29057
Cops9	5.56404	5.96492	-0.100371	0.256465	1.91125
Gpc1	0.137957	0.131611	0.0679331	0.656339	0.126438
Dusp28	0.520679	0.367016	0.504553	0.693942	0.365893
Rnpepl1	2.92204	3.19994	-0.131068	0.487863	1.40084
Capn10	0.418252	0.527924	-0.335959	0.142954	0.386667
Gpr35	0.795824	0.923266	-0.214297	0.208773	0.619745
Aqp12	0.0102176	0	23.2845	0.924625	0.00508285
Kif1a	0.00638675	0	22.6067	0.967657	0.00318322
Agxt	0.0665472	0	25.9879	0.62657	0.0322132
Mab21l4	0.342774	0.733337	-1.09722	0.0140215	0.422393
Crocc2	0	0	0	1	0
Sned1	0.0570774	0.0520844	0.132069	0.838531	0.0531406
Mterf4	0.833392	0.648574	0.361725	0.598481	0.553039
Pask	0.3839	0.455379	-0.246336	0.312731	0.350086
Ppp1r7	2.14728	2.44092	-0.18491	0.306051	1.19114
Ano7	0.00354439	0	21.7571	0.967657	0.00176906
Hdlbp	6.9612	9.38153	-0.430487	5.92095e-05	2.2073
Sept2	4.06683	4.0376	0.0104088	0.67352	1.61982
Farp2	0.922081	0.780876	0.239801	0.938675	0.615257
Stk25	3.48364	3.75152	-0.106879	0.428536	1.52945
Bok	0.636352	0.58045	0.132654	0.992949	0.475089
Thap4	3.49659	3.39638	0.0419514	0.936195	1.49205
Atg4b	1.68692	1.6828	0.00353026	0.497533	0.987629
Dtymk	6.22234	5.70089	0.126269	0.654086	1.93971
Ing5	0.78332	0.670032	0.225371	0.89948	0.54566
D2hgdh	0.991309	0.801231	0.307116	0.732706	0.638631
Gal3st2	0.00210748	0	21.0071	0.967657	0.00105263
Gal3st2b	0.000543009	0	19.0506	0.989216	0.000271431
Fam174a	0.471512	0.426528	0.144655	0.471228	0.370767
St8sia4	0	0	0	1	0
Slco4c1	0	0	0	1	0
D1Ertd622e	0.610845	0.523325	0.223098	0.696055	0.448827
Ppip5k2	2.2665	3.89016	-0.779359	0.000776005	1.38547
Gin1	0.246487	0.393665	-0.675457	0.127669	0.276133
Pam	0.226284	1.04946	-2.21345	2.08775e-06	0.460783
Rnf152	0.157083	0	27.2269	0.261951	0.072951
Pign	0.870033	0.91685	-0.0756144	0.456637	0.63832
Relch	1.04154	1.49933	-0.525591	0.0120911	0.814864
Tnfrsf11a	1.96735	3.0786	-0.646018	0.000338086	1.24671
Zcchc2	1.07975	1.29298	-0.260009	0.489658	0.781049
Phlpp1	1.1586	1.92026	-0.728918	0.00342076	0.920567
Bcl2	1.42803	1.70566	-0.256299	0.273394	0.941213
Kdsr	1.44759	1.41224	0.0356685	0.819891	0.887828
Vps4b	1.18117	1.28638	-0.123095	0.50282	0.803417
Serpinb5	0	0.0947439	-26.4975	0.243204	0.0452602
Serpinb11	0	0.0170611	-24.0242	0.815448	0.00845859
Serpinb8	0	0	0	1	0
Dsel	0.278185	0.118993	1.22516	0.342647	0.178935
Tsn	3.40144	3.33405	0.0288731	0.928756	1.47422
Nifk	2.25939	1.51868	0.573109	0.00970549	1.05264
Clasp1	1.04704	0.998564	0.0683881	0.862162	0.704412
Tfcp2l1	0.0327027	0.746956	-4.51354	1.09115e-05	0.295027
Gli2	0	0	0	1	0
Inhbb	0.000786583	0	19.5852	0.989216	0.000393137
Ralb	2.33991	1.79946	0.378892	0.120488	1.11769
Tmem185b	0.970463	0.570828	0.765618	0.134907	0.564936
Epb41l5	1.52053	1.47586	0.0430261	0.371126	0.915528
Ptpn4	0.591258	0.563264	0.0699759	0.89475	0.455651
Tmem177	0.356969	0.352187	0.0194562	0.257665	0.303488
Tmem37	0.398103	0.29689	0.423212	0.57753	0.297543
Dbi	10.7213	13.1799	-0.297855	0.0237273	2.55662
Steap3	0.317141	0.0316298	3.32577	0.0676699	0.153302
En1	0	0	0	1	0
Insig2	0.598163	0.622031	-0.056447	0.806178	0.476267
Ccdc93	0.619637	0.439802	0.494568	0.708972	0.423354
Htr5b	0	0	0	1	0
Ddx18	2.17415	1.76191	0.303313	0.19997	1.08548
Actr3	3.85956	4.168	-0.110918	0.218145	1.61172
Slc35f5	1.49219	2.06788	-0.470727	0.0207095	1.01707
Gpr39	0.198013	0.502491	-1.3435	0.0125893	0.293894
Lypd1	0.00167107	0	20.6723	0.989216	0.000834838
Nckap5	0.0554453	0	25.7246	0.715171	0.0269814
Mgat5	3.40009	3.65856	-0.105704	0.388184	1.51017
Tmem163	0	0	0	1	0
Ccnt2	1.85227	2.33711	-0.335434	0.177685	1.12661
Rab3gap1	0.7558	0.948391	-0.327478	0.192503	0.614964
Zranb3	0.311597	0.30472	0.0321973	0.889613	0.268617
R3hdm1	1.47932	0.877357	0.753693	0.0278682	0.768924
Ubxn4	2.17937	2.93223	-0.42809	0.00949529	1.26295
Lct	0.0470581	0.116826	-1.31184	0.749003	0.0782374
Mcm6	10.9971	10.8115	0.0245518	0.988387	2.47687
Dars	6.16833	3.72252	0.7286	4.92156e-07	1.76101
Cxcr4	0.0340777	0.129399	-1.92493	0.267518	0.077598
Cd55b	0.014185	0	23.7579	0.871159	0.00704264
Cd55	0.231805	0.6275	-1.43671	0.01062	0.347763
C4bp	0.136641	0.276001	-1.01428	0.236551	0.185904
Pfkfb2	0.856588	1.17593	-0.457126	0.0756052	0.698098
Yod1	0.557523	0.537497	0.0527757	0.995852	0.436626
AA986860	1.31807	3.63587	-1.46387	2.45133e-07	1.18728
Fcamr	0.0379994	0.0691774	-0.864326	0.842595	0.0520924
Pigr	5.11084	4.35442	0.23108	0.830415	1.74399
Fcmr	0.0136705	0	23.7046	0.913897	0.00678895
Il19	0.00280523	0.0124154	-2.14594	0.826161	0.00757013
Mapkapk2	3.06705	4.28185	-0.481383	0.000102026	1.5336
Dyrk3	0.359782	0.11783	1.61042	0.0834463	0.209357
Eif2d	1.69903	1.31266	0.372218	0.195446	0.915645
Rassf5	0.562613	0.0105874	5.73173	0.00358133	0.228446
Ikbke	0.605879	1.06325	-0.811382	0.105614	0.598977
Srgap2	0.447486	0.365881	0.290467	0.826566	0.340814
Fam72a	0.0863927	0.0715658	0.271639	0.815448	0.0759918
Avpr1b	0	0	0	1	0
Ctse	0	1.17766	-30.1333	3.0405e-06	0.389126
Rab7b	0	0	0	1	0
Slc26a9	0	0.044406	-25.4043	0.350504	0.0217241
Pm20d1	0.0196128	0.368472	-4.23169	0.0148968	0.166559
Slc41a1	0.647035	0.469639	0.46229	0.763825	0.441997
Rab29	0.407259	0.396587	0.0383067	0.853794	0.337838
Nucks1	2.47924	1.81452	0.450309	0.0434856	1.1408
Slc45a3	0.0114201	1.15351	-6.65831	3.46988e-08	0.389228
Elk4	1.05221	1.60139	-0.605907	0.0665833	0.837481
Mfsd4a	0.287149	1.22574	-2.09378	1.72744e-06	0.52626
Cdk18	1.33055	1.56569	-0.234781	0.417404	0.894165
Klhdc8a	0	0	0	1	0
Nuak2	0.61098	0.476394	0.35897	0.490639	0.433222
Tmcc2	0	0	0	1	0
Dstyk	0.355697	0.533315	-0.58434	0.0390442	0.365874
Rbbp5	1.03379	1.09612	-0.0844552	0.253643	0.724994
Tmem81	0.202959	0.167887	0.273697	0.839343	0.169991
Nfasc	0	0	0	1	0
Lrrn2	0	0	0	1	0
Mdm4	1.56797	1.83547	-0.227255	0.408799	0.992661
Pik3c2b	1.7081	1.23032	0.47336	0.224824	0.899197
Ppp1r15b	2.54077	2.62069	-0.0446784	0.57611	1.2755
Plekha6	2.2568	2.75461	-0.287569	0.123119	1.25187
Etnk2	0.167158	0.0997175	0.745291	0.737407	0.124812
Sox13	1.1162	1.2683	-0.184304	0.606811	0.784326
Snrpe	3.4457	3.26412	0.0781018	0.915753	1.47109
Lax1	0.00306729	0.0279724	-3.18897	0.8365	0.0153255
Atp2b4	0.0355264	1.36167	-5.26034	8.66938e-07	0.44714
Optc	0.00727625	0	22.7948	0.967657	0.00362495
Prelp	0.0268535	0	24.6786	0.839343	0.0132496
Fmod	0	0	0	1	0
Btg2	4.20153	11.8714	-1.49851	1.43003e-12	2.10198
Adora1	2.79346	3.12866	-0.163494	0.428233	1.37562
Ppfia4	0.00998515	0	23.2514	0.946122	0.00496782
Tmem183a	3.10273	3.36966	-0.119066	0.279126	1.44317
Cyb5r1	2.51045	1.79189	0.486463	0.0548922	1.14123
Adipor1	7.08675	3.47491	1.02815	4.94215e-12	1.79436
Klhl12	0.768525	0.541255	0.505786	0.457581	0.501371
Rabif	1.15295	1.09954	0.0684304	0.510138	0.754279
Kdm5b	1.8722	2.57503	-0.459855	0.0452996	1.16453
Ppp1r12b	0.19107	0.111984	0.77081	0.932061	0.140499
Ube2t	0.508815	0.352233	0.530611	0.428233	0.356541
Lgr6	0	0	0	1	0
Arl8a	0.786101	0.764206	0.0407539	0.784922	0.573868
Gpr37l1	0.00389781	0	21.8942	0.978435	0.00194512
Elf3	13.9113	13.779	0.0137822	0.815045	2.69766
Rnpep	5.82494	6.7942	-0.222061	0.0750507	1.98698
Timm17a	2.20938	2.0817	0.0858752	0.942191	1.14578
Shisa4	0.0192202	0	24.1961	0.849922	0.00951889
Ipo9	2.16024	1.94083	0.154515	0.286112	1.11467
Nav1	3.04263	1.39677	1.12323	1.00086e-05	1.13551
Csrp1	2.0492	2.50484	-0.289658	0.0638551	1.18451
Phlda3	1.13811	2.11329	-0.892855	5.17922e-05	0.9478
Tnni1	0.00938817	0	23.1624	0.935368	0.00467219
Lad1	6.04924	7.20136	-0.251517	0.120737	2.02861
Tnnt2	0.0533112	0.0263381	1.01729	0.840969	0.038968
Pkp1	0.0595258	0	25.827	0.675229	0.0289107
Igfn1	0	0	0	1	0
Tmem9	2.78866	1.87824	0.570194	0.00506425	1.19459
Ascl5	0.00175142	0	20.7401	0.989216	0.000874945
Kif21b	0.778422	0.560282	0.4744	0.687811	0.510296
Mroh3	0.155209	0.0904517	0.778989	0.888586	0.115436
Inava	1.57258	2.52827	-0.685019	0.000942497	1.10286
Camsap2	0.104604	0.188656	-0.850815	0.397396	0.136155
Ddx59	0.060517	0.0370163	0.709182	0.924213	0.0475521
Kif14	0.00994912	0.0186727	-0.908289	0.920497	0.0142002
Zfp281	0.560502	0.371812	0.592143	0.678461	0.38057
Nr5a2	0.691571	0.44022	0.651653	0.500503	0.445227
Nek7	0.362075	0.949092	-1.39026	3.02776e-05	0.488186
Lhx9	0.00188963	0	20.8497	0.989216	0.000943925
Dennd1b	0.872415	1.34533	-0.624869	0.011056	0.739827
Zbtb41	0.866111	0.972184	-0.166677	0.146101	0.651499
Aspm	0.0496835	0.0371671	0.41874	0.755316	0.0424909
F13b	0.000832254	0	19.6667	0.989216	0.000415954
Cfhr2	0	0.393383	-28.5514	0.243204	0.165867
Cfh	0.00129428	0.0426245	-5.04146	0.650339	0.0215173
Kcnt2	0	0.422192	-28.6533	0.0618701	0.1761
Cdc73	1.51189	1.38198	0.129611	0.661607	0.894483
Glrx2	1.91164	1.4834	0.365897	0.239446	0.989173
Ro60	0.342281	0.275017	0.31566	0.765015	0.268665
Uchl5	2.94355	1.79525	0.713375	0.000182381	1.2
Rgs2	0.0802694	0.0766728	0.0661352	0.96745	0.075543
Rgs13	0.00321055	0	21.6144	0.989216	0.0016027
Pla2g4a	2.76167	3.47942	-0.333306	0.0367372	1.41218
Ptgs2	0.00897595	0	23.0976	0.967657	0.00446796
Odr4	0.517945	0.732611	-0.500247	0.152703	0.483494
Tpr	3.0624	3.88591	-0.343591	0.0217008	1.49406
Hmcn1	0	0	0	1	0
Ivns1abp	19.5452	15.0822	0.373972	0.000793717	2.90017
Swt1	0.331089	0.396658	-0.260675	0.199787	0.31004
Trmt1l	0.883078	0.985471	-0.158274	0.376012	0.659382
Rnf2	1.52291	1.78266	-0.227199	0.179195	0.974412
Fam129a	0.399695	0.304313	0.393345	0.648843	0.300965
Edem3	0.809754	0.795098	0.026351	0.613367	0.589125
Tsen15	0.805961	0.621604	0.374714	0.860324	0.537254
Colgalt2	0	0	0	1	0
Rgl1	0.315546	0.0792049	1.99419	0.166903	0.175238
Arpc5	5.29433	9.18157	-0.794293	1.43938e-07	2.08011
Ncf2	0.302935	0.187257	0.693986	0.549278	0.218132
Smg7	1.52315	1.89198	-0.312839	0.0904396	0.993724
Nmnat2	0.00379689	0	21.8564	0.978435	0.00189485
Lamc2	0.784681	1.79745	-1.19577	0.00154956	0.803973
Lamc1	2.36601	2.91124	-0.299179	0.453969	1.28879
Shcbp1l	0.0259411	0	24.6287	0.828794	0.0128052
Dhx9	8.72949	11.1356	-0.351208	0.00162889	2.38565
Npl	0.0430755	0.0857813	-0.993797	0.754921	0.0622367
Rgs16	0.0150863	0.0978262	-2.69698	0.553793	0.0541529
Rnasel	0.770819	1.58635	-1.04125	0.000445678	0.760846
Teddm2	0	0	0	1	0
Glul	1.84639	2.98441	-0.692734	0.000336071	1.21422
Ier5	0.778331	1.51167	-0.95769	0.00174254	0.748312
Stx6	1.18175	1.2877	-0.123872	0.199514	0.803839
BC034090	0	0	0	1	0
Xpr1	1.17713	2.40783	-1.03246	2.87939e-06	1.00204
Acbd6	2.17663	1.59245	0.45085	0.0256053	1.05421
Qsox1	4.28245	9.4019	-1.13452	1.04644e-12	2.00319
Cep350	1.39598	1.94803	-0.480741	0.022364	0.977464
Tor1aip1	1.12148	2.01889	-0.848158	4.11953e-05	0.928503
Tor1aip2	4.93058	5.71281	-0.212441	0.0481695	1.84207
Fam163a	0	0	0	1	0
Tdrd5	0.0411171	0.0105874	1.9574	0.95585	0.025413
Axdnd1	0.0157809	0	23.9117	0.881813	0.00782883
Soat1	3.52707	4.03534	-0.194222	0.916371	1.56328
Abl2	0.986553	0.91053	0.11569	0.666513	0.666891
Tor3a	0.14579	0.0791529	0.881178	0.844222	0.106135
Fam20b	4.20536	4.23021	-0.00849926	0.742903	1.65207
Ralgps2	1.37657	1.23859	0.152383	0.939089	0.835753
Angptl1	0.00424151	0	22.0161	0.967657	0.00211627
Rasal2	0.229543	0.338717	-0.561317	0.139302	0.249177
Cryzl2	0.141396	0.254551	-0.84821	0.259747	0.179515
Sec16b	0.41646	1.14299	-1.45656	0.00601841	0.555182
Brinp2	0.00529139	0	22.3352	0.978435	0.00263872
Pappa2	0.00230696	0	21.1376	0.989216	0.00115215
Cop1	2.16549	3.31921	-0.616147	0.00038995	1.30769
Tnr	0	0	0	1	0
Tnn	0	0	0	1	0
Cacybp	3.4981	1.86687	0.905955	1.85361e-05	1.27844
Rabgap1l	2.34429	3.05297	-0.381065	0.0325121	1.30335
Gpr52	0.0611361	0	25.8655	0.588768	0.0296701
Rc3h1	1.9601	1.81278	0.112721	0.887764	1.0597
Serpinc1	0.0329628	0.0224503	0.554105	0.976984	0.0273165
Zbtb37	0.47255	0.498106	-0.0759867	0.507637	0.395599
Dars2	1.01862	0.811802	0.327421	0.641941	0.648369
Cenpl	0.0985701	0.106577	-0.112676	0.770574	0.0976405
Klhl20	0.129427	0.110018	0.234393	0.940743	0.113043
Prdx6	5.88313	7.53294	-0.356629	0.0299458	2.0365
Tnfsf4	0	0	0	1	0
Suco	0.647612	0.745578	-0.203229	0.283654	0.528206
Pigc	0.548855	0.601318	-0.131703	0.375731	0.454172
Dnm3	0.00545071	0.121596	-4.47951	0.678652	0.0600944
Eef1aknmt	0.781637	0.586093	0.415369	0.390188	0.519403
Vamp4	0.909046	0.318976	1.5109	0.00451749	0.46173
Myoc	0	0	0	1	0
Myocos	0.0323915	0	24.9491	0.807789	0.015939
Prrc2c	7.13836	6.33017	0.173347	0.19464	2.04429
Fmo4	0.0148276	0.00809261	0.873608	0.912454	0.0113894
Fmo1	0.00204112	0	20.9609	0.967657	0.00101952
Fmo2	0.0106658	0.0243747	-1.19239	0.879353	0.0173459
Prrx1	0.005829	0	22.4748	0.967657	0.00290604
Gorab	0.337055	0.56485	-0.744885	0.0207524	0.36913
Kifap3	0.462575	0.509678	-0.139899	0.351846	0.396047
Scyl3	0.575977	0.602335	-0.0645549	0.719639	0.463169
BC055324	0.345337	0.335635	0.0411102	0.767396	0.293026
Mettl18	0.268572	0.133125	1.01253	0.659723	0.181436
F5	0.00752737	0.47411	-5.97693	0.113686	0.197777
Slc19a2	1.24513	2.84302	-1.19113	1.23863e-07	1.07751
Ccdc181	0.32865	0.138383	1.24789	0.276594	0.206886
Blzf1	0.486031	0.332487	0.547752	0.849922	0.341578
Nme7	0.607235	0.658986	-0.117992	0.70125	0.490361
Atp1b1	35.4053	57.5854	-0.70174	9.84897e-14	3.8326
Dpt	0	0	0	1	0
Sft2d2	2.94934	4.83002	-0.711636	3.77894e-07	1.56828
Tiprl	2.01389	1.70866	0.237122	0.556582	1.04984
Gpr161	0.0866687	0.0717635	0.272261	0.987143	0.0762111
Dcaf6	0.757695	0.729591	0.0545288	0.788921	0.555944
Mpc2	3.81409	3.69873	0.0443082	0.988802	1.55942
Mpzl1	3.36365	2.83103	0.2487	0.296811	1.40822
Rcsd1	0.00259029	0	21.3047	0.989216	0.00129347
Creg1	2.24113	1.73829	0.366556	0.220192	1.09163
Pou2f1	0.711081	1.01453	-0.512727	0.0835855	0.618756
Dusp27	0.00529955	0	22.3374	0.978435	0.00264278
Gpa33	5.9793	11.4162	-0.933029	1.61161e-10	2.23097
Ildr2	0.00236469	0.0390914	-4.04713	0.650714	0.0203543
Tada1	0.802692	0.673112	0.253999	0.930408	0.551983
Pogk	0.783126	0.892473	-0.188563	0.789922	0.608126
Fam78b	0	0	0	1	0
Uck2	10.2152	7.36269	0.472413	3.33908e-05	2.27052
Tmco1	2.62101	3.59307	-0.455095	0.0022857	1.40565
Aldh9a1	6.80769	5.08003	0.42233	0.00260072	1.93006
Mgst3	10.0267	13.8855	-0.469735	0.0767242	2.55035
Lmx1a	0.00369789	0	21.8183	0.978435	0.00184553
Pbx1	0.876113	0.737245	0.248972	0.454283	0.590751
Nuf2	0.104634	0.00568703	4.20153	0.553445	0.0525925
Rgs5	0	0.0105874	-23.3358	0.815448	0.00526586
Rgs4	0	0.044731	-25.4148	0.815448	0.0218797
Ccdc190	0.0726713	0.0400189	0.860705	0.925451	0.0546955
Hsd17b7	0.836942	0.695656	0.266754	0.895778	0.568086
Ddr2	0	0	0	1	0
Uap1	2.58336	3.66307	-0.503801	0.00312438	1.40799
Uhmk1	1.67561	2.77951	-0.730147	0.000351805	1.15689
Nos1ap	0.324348	0.101667	1.67369	0.138886	0.188872
Olfml2b	0	0.00568703	-22.4392	0.815448	0.00283546
Atf6	1.07463	1.35025	-0.32939	0.224229	0.792153
Dusp12	0.862916	0.786158	0.134401	0.9573	0.601105
Fcgr3	0	0	0	1	0
Cfap126	0.0916561	0.0202798	2.17619	0.787721	0.0538864
Sdhc	12.1996	11.4985	0.0853947	0.615376	2.5529
Mpz	0.00241888	0	21.2059	0.967657	0.00120798
Pcp4l1	0	0	0	1	0
Nr1i3	0.0363681	0.0907187	-1.31873	0.736427	0.0612796
Tomm40l	1.77864	1.34649	0.401569	0.120302	0.937442
Apoa2	0.0593015	0.0518203	0.194551	0.672193	0.054066
Fcer1g	0.0148796	0.0334044	-1.1667	0.910393	0.0238143
Ndufs2	9.33439	6.97856	0.419626	8.98841e-05	2.20612
Adamts4	0.00291474	0	21.4749	0.978435	0.00145525
B4galt3	1.06823	0.750221	0.509837	0.232968	0.643218
Ppox	0.922854	0.811628	0.185283	0.743689	0.624018
Usp21	1.03688	1.00143	0.0501896	0.655212	0.702641
Ufc1	2.6985	3.63813	-0.431038	0.0274278	1.42112
Dedd	1.21765	1.52876	-0.32826	0.052033	0.862088
Nit1	1.4327	2.15792	-0.590904	0.000280618	1.01946
Pfdn2	2.75767	1.94506	0.503631	0.0277391	1.20196
Klhdc9	0.0223771	0.0206198	0.117999	0.934334	0.0212702
Nectin4	0.134335	0.608664	-2.17981	0.000322284	0.300725
Usf1	1.20506	0.889744	0.437644	0.206523	0.713598
Tstd1	0.0265705	0.0703035	-1.40377	0.657278	0.0470829
F11r	5.1942	7.79569	-0.585774	2.83684e-05	1.99894
Alyref2	0.151552	0.20249	-0.418034	0.61922	0.162753
Itln1	0.457608	2.62835	-2.52197	4.45266e-06	0.832787
Cd244a	0.0112244	0.0456467	-2.02387	0.888997	0.0278987
Ly9	0	0	0	1	0
Vangl2	0.999719	0.629661	0.666948	0.294171	0.590689
Nhlh1	0.0054956	0	22.3898	0.967657	0.00274028
Ncstn	3.46135	7.50781	-1.11706	5.56089e-14	1.81822
Copa	5.45737	7.04927	-0.369268	0.000873259	1.9754
Pex19	2.26687	3.37972	-0.576205	0.000437897	1.33041
Dcaf8	2.89237	3.40454	-0.23521	0.0634095	1.42083
Pea15a	0.106824	0.578128	-2.43615	0.000176802	0.278867
Igsf8	2.2553	1.89298	0.252662	0.239446	1.12129
Atp1a2	0	0	0	1	0
Pigm	0.980253	1.42938	-0.544164	0.0391429	0.785431
Slamf9	0.355452	0.0582302	2.60981	0.113568	0.180366
Igsf9	1.69167	2.72007	-0.685192	0.05669	1.15195
Tagln2	11.163	6.60781	0.756487	5.76676e-09	2.26379
Cfap45	0	0	0	1	0
Dusp23	0.0993746	0.0718518	0.467851	0.925038	0.0820646
Crp	0.00048985	0	18.902	0.989216	0.000244865
Apcs	0	0	0	1	0
Mptx2	0	0.0192144	-24.1957	0.815448	0.00951606
Aim2	0.0774516	0.0886443	-0.194733	0.945501	0.0797659
Ifi204	0	0	0	1	0
Ifi211	0	0	0	1	0
Ifi203	0	0	0	1	0
Spta1	0	0	0	1	0
Mptx1	0	0.00568703	-22.4392	0.815448	0.00283546
Fmn2	0.0011313	0	20.1096	0.989216	0.000565331
Rgs7	0	0.0205519	-24.2928	0.815448	0.0101718
Fh1	4.45646	4.52903	-0.0233058	0.818275	1.70341
Kmo	0.00141796	0	20.4354	0.989216	0.000708479
Opn3	0.168402	0.0385252	2.12803	0.465488	0.0967193
Chml	0.676353	0.555762	0.28331	0.806581	0.479293
Exo1	0.967066	0.878481	0.138604	0.912042	0.653503
Pld5	0.0071144	0	22.7623	0.967657	0.0035446
Cep170	0.068926	0.108288	-0.651755	0.566745	0.0847355
Sdccag8	0.345384	0.548786	-0.668042	0.133488	0.367075
Akt3	0.00466891	0	22.1547	0.967657	0.00232902
Zbtb18	1.72293	1.86845	-0.11698	0.126181	1.02774
Adss	4.1061	3.35648	0.290823	0.0433776	1.55105
Catspere2	0.0142713	0.0149922	-0.0710933	0.879763	0.0145257
Desi2	2.2755	1.7006	0.420139	0.104055	1.08997
Cox20	2.04489	3.45077	-0.754894	0.000101808	1.30327
Hnrnpu	7.94452	7.09888	0.162369	0.321786	2.14138
Efcab2	0.15514	0.138337	0.165379	0.922768	0.136895
Kif26b	0.988002	0.11004	3.16649	0.000345568	0.395763
Smyd3	0.746076	0.380989	0.969574	0.100238	0.440085
Tfb2m	1.00387	1.2602	-0.328084	0.169148	0.755268
Cnst	0.433098	0.655526	-0.597958	0.210472	0.431979
Sccpdh	0.972717	2.03189	-1.06273	5.43983e-07	0.894299
Kif28	0.00302731	0	21.5296	0.978435	0.00151137
Ahctf1	1.48958	1.5614	-0.0679342	0.482823	0.926334
Cdc42bpa	0.43729	0.676919	-0.630394	0.0440833	0.439859
Coq8a	1.5543	1.17765	0.400358	0.366005	0.858012
Psen2	0.558262	0.548999	0.0241397	0.578062	0.44059
Itpkb	0.227455	0.055505	2.03489	0.176767	0.129481
Stum	0	0	0	1	0
Parp1	4.08243	2.50737	0.703252	5.41409e-05	1.44033
Lin9	0.392527	0.457942	-0.222375	0.551533	0.354073
Mixl1	0.0051591	0	22.2987	0.967657	0.00257292
Acbd3	1.14504	1.24822	-0.124482	0.233478	0.786648
H3f3a	9.25801	6.44068	0.523491	6.37919e-06	2.16751
Sde2	1.18999	1.23781	-0.0568451	0.951089	0.794699
Pycr2	1.3474	0.963445	0.483909	0.124324	0.764005
Lefty1	0.017913	0.0536839	-1.58348	0.770574	0.0350235
Tmem63a	2.14805	3.34425	-0.638657	0.000971769	1.30782
Ephx1	2.06803	5.4757	-1.40479	2.50234e-10	1.49455
Nvl	2.39773	1.78606	0.424886	0.0762922	1.12387
Cnih4	3.33531	3.15364	0.0808006	0.710133	1.44539
Wdr26	4.73893	5.50772	-0.216896	0.0202568	1.81013
Cnih3	0.00213957	0	21.0289	0.989216	0.00106864
Lbr	5.65598	4.67667	0.274295	0.108901	1.81594
Enah	1.24201	1.45595	-0.229286	0.36298	0.852941
Srp9	4.2832	3.07715	0.477093	0.00518387	1.53497
Degs1	1.68966	3.68353	-1.12436	8.31221e-08	1.26673
Fbxo28	0.987206	0.889072	0.15105	0.930821	0.661408
Trp53bp2	0.819887	1.18719	-0.534055	0.0156179	0.690696
Capn2	0.548044	1.15651	-1.07742	0.000409232	0.602743
Capn8	0.0939797	0.176243	-0.907147	0.518857	0.126074
Susd4	0.101611	0.21573	-1.08618	0.0833536	0.146059
Tlr5	0.239189	0.394787	-0.722924	0.0351066	0.273599
Disp1	0.161501	0.393277	-1.284	0.0532061	0.240686
Brox	0.755577	0.82961	-0.134854	0.459156	0.58345
Aida	0.852696	0.806678	0.0800379	0.576287	0.604066
Mia3	1.12423	1.7901	-0.671104	0.0210548	0.889743
Taf1a	0.43967	0.127963	1.78069	0.0808829	0.242414
Hhipl2	0.0016406	0	20.6458	0.978435	0.000819628
Dusp10	0.258743	0.157571	0.715517	0.971387	0.188219
Hlx	0	0	0	1	0
Marc1	0.0158495	0	23.9179	0.913897	0.00786262
Marc2	6.05632	6.75605	-0.157739	0.569212	2.0012
Mark1	0.0501417	0	25.5795	0.675229	0.0244626
Rab3gap2	0.908497	0.870782	0.0611704	0.919259	0.636336
Iars2	4.18309	3.31403	0.335981	0.0301232	1.55364
Bpnt1	6.15535	6.89099	-0.162872	0.630998	2.01679
Eprs	3.65353	2.33247	0.647432	0.000542301	1.37067
Slc30a10	0.320217	0.016351	4.2916	0.0919335	0.147007
Lyplal1	0.660157	0.936113	-0.503873	0.399719	0.583797
Tgfb2	0.0488217	0	25.541	0.725285	0.0238337
Spata17	0.0117363	0.025364	-1.1118	0.909981	0.0183578
Gpatch2	0.522542	0.908354	-0.797708	0.00165223	0.533311
Esrrg	0.916289	0.0873651	3.39067	1.78553e-05	0.367074
Kctd3	1.51549	1.35239	0.164276	0.707232	0.888949
Cenpf	0.315595	0.207198	0.607061	0.561127	0.231296
Ptpn14	0.57162	0.72001	-0.332961	0.115778	0.497218
Smyd2	3.6762	1.58144	1.21698	1.92793e-09	1.24542
Prox1	0.093197	0.0329529	1.49988	0.853998	0.060764
Angel2	0.479308	0.38255	0.325305	0.932681	0.357752
Vash2	0.17132	0.114331	0.583471	0.793126	0.133193
Flvcr1	0.557115	0.296249	0.911165	0.271804	0.351155
Nsl1	0.221104	0.175948	0.32958	0.905861	0.180915
Batf3	0.0016656	0	20.6676	0.978435	0.000832106
Fam71a	0.27928	0.00568703	5.61789	0.341723	0.125984
Atf3	8.89915	7.35913	0.274134	0.533616	2.2079
Nenf	2.20523	1.13105	0.963261	0.000528853	0.960701
Pacc1	0.540695	0.273335	0.984145	0.204198	0.336936
Ppp2r5a	2.13761	1.99156	0.102101	0.825149	1.11963
Dtl	2.00752	1.50257	0.417983	0.122237	1.00922
Ints7	2.53697	2.53173	0.00298236	0.825351	1.26253
Lpgat1	1.34228	2.07671	-0.629611	0.0106916	0.987493
Nek2	0.258183	0.182489	0.500587	0.924006	0.198645
Slc30a1	0.801872	1.34563	-0.74684	0.00159729	0.72069
Traf5	0.217543	0.0995157	1.12831	0.480556	0.145852
Rcor3	0.692146	0.682967	0.0192617	0.583047	0.523278
Kcnh1	0.0210204	0	24.3253	0.892489	0.0104012
Hhat	0.171491	0.0387018	2.14766	0.392485	0.0981245
Sertad4	0.719054	0.445165	0.69176	0.602096	0.454999
Syt14	0.0692031	0.10217	-0.56206	0.360245	0.0820972
Utp25	0.851335	0.449873	0.920209	0.104943	0.493691
Irf6	5.71702	6.53037	-0.191903	0.0396897	1.96179
Traf3ip3	0.000985444	0	19.9104	0.989216	0.00049248
Lamb3	2.45942	3.61547	-0.555861	0.00700486	1.38526
Hsd11b1	0.00182185	0	20.797	0.989216	0.000910094
G0s2	0.102823	0.0206198	2.31807	0.616656	0.0591418
Camk1g	0.00130684	0	20.3177	0.989216	0.000652993
Plxna2	0.556207	0.895572	-0.687187	0.0126263	0.540886
Cd34	0.00296139	0	21.4978	0.978435	0.00147851
Cd46	0.0568756	0.140008	-1.29963	0.364353	0.0931761
Cr1l	0.423646	0.531531	-0.327295	0.273394	0.389745
Fam171a1	1.27358	1.24944	0.0276128	0.786121	0.816019
Nmt2	2.22674	1.39308	0.676652	0.0135617	1.02203
Rpp38	0.666672	0.375128	0.829595	0.173952	0.414688
Acbd7	0.0337321	0.0213462	0.660144	0.959992	0.0271486
Dclre1c	0.177895	0.237019	-0.413975	0.363804	0.188216
Suv39h2	0.344039	0.276036	0.317714	0.813431	0.269719
Hspa14	2.01173	1.50414	0.419493	0.181732	1.01023
Cdnf	0.0302038	0.018509	0.706503	0.807386	0.0240482
Fam107b	1.19241	2.37837	-0.996096	1.33305e-05	1.0012
Frmd4a	1.03269	0.428337	1.26959	0.0034437	0.532935
Prpf18	1.01985	1.22419	-0.26347	0.0907368	0.751208
Bend7	0.268275	0.0732138	1.87353	0.310494	0.154158
Sephs1	2.30366	1.88528	0.289151	0.148423	1.12733
Phyh	0.86454	1.22466	-0.502372	0.0753488	0.711308
Mcm10	1.39273	1.32475	0.0722005	0.964964	0.858024
Optn	0.702924	1.44038	-1.035	0.000105351	0.712249
Ccdc3	2.05732	1.09267	0.912916	0.000145029	0.927989
Camk1d	3.22334	4.00237	-0.312299	0.153001	1.52527
Cdc123	2.69002	3.29139	-0.29108	0.0143184	1.38112
Nudt5	2.17787	1.64269	0.40686	0.026725	1.064
Sec61a2	1.1029	0.606785	0.862051	0.0229665	0.608777
Dhtkd1	0.0352722	0.0323251	0.125875	0.929169	0.033239
Upf2	0.779088	1.28571	-0.722706	0.00226207	0.701389
Proser2	2.27932	3.4463	-0.596446	0.00553602	1.33985
Echdc3	0.119498	0.148839	-0.316769	0.687046	0.125816
Usp6nl	1.54766	1.73027	-0.16091	0.221074	0.969788
Celf2	0.416283	0.827182	-0.990642	0.00607108	0.475405
Gata3	0	0	0	1	0
Taf3	0.405866	0.237776	0.771398	0.621788	0.276985
Atp5c1	1.08331	0.754557	0.521742	0.305069	0.648087
Kin	0.413655	0.432058	-0.0627977	0.293454	0.352646
Itih2	0	0	0	1	0
Itih5	0.0556061	0.0480404	0.210996	0.98424	0.0505186
Sfmbt2	0.000454386	0	18.7936	0.989216	0.000227141
Prkcq	0	0	0	1	0
Pfkfb3	1.6319	0.908083	0.845654	0.00208096	0.806902
Rbm17	4.30717	2.87335	0.584007	0.000254155	1.51159
Il15ra	0.187946	0.329885	-0.811645	0.0976863	0.228659
Fbh1	1.45527	1.2706	0.195778	0.855222	0.85914
Ankrd16	0.447522	0.160841	1.47632	0.19473	0.259499
Itga8	0.0015832	0	20.5944	0.989216	0.000790972
Mindy3	0.654788	0.995891	-0.604961	0.00645152	0.597382
Pter	1.08459	0.984998	0.138955	0.764024	0.710094
Rsu1	0.836524	0.765167	0.128633	0.792124	0.58806
Cubn	0.912347	0.055505	4.03889	0.00269578	0.351175
Trdmt1	0.185741	0.207121	-0.157182	0.524939	0.179303
Vim	0.249914	0.0756103	1.72477	0.623258	0.147981
St8sia6	0	0.0145517	-23.7947	0.815448	0.00722342
Hacd1	4.07916	2.83858	0.523106	0.0030258	1.48512
Stam	2.09541	2.35187	-0.166579	0.370709	1.16972
Tmem236	1.38057	2.47462	-0.841946	0.000312136	1.05641
Mrc1	0.0146253	0.0269671	-0.88273	0.722168	0.0205647
Cacnb2	0.000976494	0.0294984	-4.91688	0.825756	0.0150238
Nsun6	0.229775	0.37804	-0.718316	0.307774	0.263747
Arl5b	1.03319	1.01008	0.0326328	0.467715	0.703892
Malrd1	1.17652	2.45198	-1.05942	0.000107395	1.00834
Plxdc2	0.00145454	0	20.4721	0.989216	0.000726742
Nebl	0.0068755	0.162535	-4.56314	0.175025	0.0787273
Skida1	0.00522856	0	22.318	0.956886	0.00260747
Mllt10	1.35317	1.20181	0.171133	0.651088	0.82252
Dnajc1	0.413985	0.468382	-0.178106	0.463425	0.365287
Commd3	2.37987	3.28236	-0.46385	0.00490336	1.33617
Bmi1	0.735676	1.22089	-0.730788	0.00300541	0.674652
Pip4k2a	0.00908046	0.112236	-3.62762	0.534129	0.0577059
Msrb2	0.137724	0.519816	-1.91622	0.00335277	0.27381
Otud1	0.312042	0.476592	-0.611015	0.159992	0.33066
Etl4	3.11566	5.29968	-0.766367	2.05965e-07	1.62765
Arhgap21	2.31903	2.47378	-0.0931994	0.814036	1.22246
Enkur	0.0140105	0.016351	-0.222871	0.911629	0.015066
Thnsl1	0.556806	0.227434	1.29173	0.0959622	0.323781
Myo3a	0.00344453	0	21.7159	0.978435	0.00171931
Gad2	0.00368862	0	21.8147	0.956886	0.00184092
Apbb1ip	0.310008	0	28.2077	0.0373977	0.135016
Pdss1	3.85156	1.86463	1.04656	3.00989e-06	1.31587
Abi1	3.32209	3.56684	-0.102555	0.162011	1.49128
Acbd5	0.946637	2.01448	-1.08953	3.2062e-06	0.884765
Mastl	0.260306	0.459762	-0.820677	0.251058	0.304814
Yme1l1	2.74288	2.98748	-0.123237	0.301164	1.35151
Spopl	0.689365	0.612687	0.170118	0.944467	0.501127
Hnmt	0.00713549	0	22.7666	0.967657	0.00355508
Il1f6	0	0.00809261	-22.9482	0.815448	0.00403002
Il1rn	0.0265531	2.60702	-6.61738	1.27171e-16	0.654544
Psd4	0.274649	0.764215	-1.47639	0.00632073	0.405188
Pax8	0.000770189	0	19.5549	0.989216	0.000384946
Cacna1b	0.00248727	0	21.2461	0.989216	0.00124209
Ehmt1	2.428	2.59582	-0.0964243	0.684753	1.25588
Arrdc1	2.08116	2.95314	-0.504862	0.0126633	1.24991
Zmynd19	3.49638	2.12792	0.71642	0.000549144	1.32182
Dph7	0.669339	0.570634	0.230172	0.672951	0.481954
Pnpla7	0.379459	0.730884	-0.945699	0.00518803	0.435162
Nsmf	0.90487	0.70658	0.356856	0.482175	0.589453
Entpd8	1.32697	1.42334	-0.101148	0.775946	0.864856
Noxa1	2.46751	5.99089	-1.27971	2.39432e-06	1.59402
Nrarp	0.992996	0.778364	0.351344	0.995645	0.632666
Tor4a	0.910208	1.09015	-0.260258	0.181223	0.692224
Nelfb	2.24466	2.14105	0.0681777	0.497862	1.16078
Stpg3	0.0187715	0	24.162	0.881813	0.00929877
Fam166a	0.0077921	0	22.8936	0.956886	0.00388095
Tubb4b	9.78591	8.99641	0.121357	0.707618	2.34023
Slc34a3	0.00540083	0	22.3647	0.978435	0.00269315
Rnf224	0.0044681	0.0205519	-2.20153	0.836906	0.0124008
Cysrt1	0.00581165	0.0124154	-1.09511	0.847682	0.0090669
Rnf208	0.302719	0.139232	1.12049	0.612454	0.197404
Ndor1	0.572167	0.533441	0.101108	0.546162	0.439984
Tmem203	0.913528	0.750659	0.283291	0.976777	0.60447
Tprn	1.76233	3.49524	-0.987913	0.000114117	1.25955
Ssna1	2.31089	2.02237	0.1924	0.764618	1.15163
Anapc2	2.21719	3.26808	-0.559708	0.000332408	1.30984
Tmem210	0.0156629	0	23.9008	0.913897	0.00777073
Lrrc26	0.218009	3.20525	-3.87797	1.03574e-17	0.816775
Grin1	1.0356	0.222906	2.21596	0.00386531	0.456011
Man1b1	1.51276	2.43977	-0.68956	0.000590219	1.07839
Dpp7	0.285571	0.275896	0.0497221	0.508803	0.247426
Uap1l1	1.31151	0.9455	0.472082	0.129696	0.75171
Sapcd2	0.128766	0.0542113	1.24809	0.688959	0.0869592
Entpd2	1.56653	1.6428	-0.0685842	0.492767	0.957197
Npdc1	0.733427	0.820998	-0.162724	0.541333	0.574742
Fut7	0.00513508	0	22.292	0.967657	0.00256097
Abca2	0.771579	0.50038	0.624791	0.433098	0.488795
Paxx	0.39522	0.848229	-1.1018	0.00132281	0.47364
Clic3	0.0190039	0.220541	-3.53667	0.302381	0.10906
Ptgds	2.27197	0.136201	4.06013	6.33721e-10	0.656541
Lcn12	0.00812306	0	22.9536	0.967657	0.00404512
C8g	0.0800189	0.0418873	0.93383	0.911423	0.0590062
Fbxw5	1.45531	1.79227	-0.300457	0.0539141	0.962554
Traf2	0.951977	1.059	-0.153703	0.246049	0.695531
Edf1	4.63884	5.06533	-0.126893	0.268417	1.76613
Mamdc4	0.0489003	0	25.5433	0.745655	0.0238711
Phpt1	0.934561	0.365767	1.35336	0.00555817	0.485798
Ajm1	0.0540906	0	25.6889	0.735447	0.0263392
Rabl6	2.64095	1.99886	0.401881	0.0373027	1.19524
Ccdc183	0.00205759	0	20.9725	0.989216	0.00102774
Tmem141	0.830667	1.03555	-0.31806	0.0580187	0.657724
Fcna	0.00179627	0	20.7766	0.989216	0.000897331
Bmyc	1.90031	1.31251	0.5339	0.082065	0.951576
Kcnt1	0	0	0	1	0
Camsap1	0.272953	0.494849	-0.858334	0.12819	0.321682
Ubac1	0.226711	0.36638	-0.692485	0.23614	0.258251
Nacc2	0.936623	0.842209	0.153291	0.761844	0.635956
Tmem250-ps	3.53942	2.33768	0.598437	0.000904737	1.35904
Lhx3	0.0138924	0	23.7278	0.913897	0.00689838
Qsox2	3.41577	1.77909	0.941068	6.32466e-06	1.25365
Ccdc187	0.00428723	0	22.0316	0.978435	0.00213904
Gpsm1	0.290658	0.199462	0.543207	0.570094	0.218513
Dnlz	1.25757	1.29967	-0.0475142	0.391335	0.823528
Card9	0.0102715	0	23.2921	0.924625	0.00510954
Snapc4	0.668089	0.672283	-0.00902891	0.767793	0.512934
Entr1	0.98299	1.10242	-0.165424	0.293693	0.713847
Pmpca	2.75414	2.57954	0.0944887	0.91699	1.29905
Inpp5e	0.366986	0.4356	-0.24728	0.411606	0.337095
Sec16a	1.43957	1.92961	-0.422672	0.00964709	0.983345
Notch1	1.09443	1.7443	-0.672472	0.0141846	0.874402
Egfl7	0.412101	0.131534	1.64756	0.0776815	0.234327
Agpat2	1.03251	1.29526	-0.327089	0.0937521	0.770059
Dipk1b	0.356427	0.192583	0.88813	0.643803	0.240488
Abo	0	0	0	1	0
Surf6	0.641623	0.383036	0.744245	0.450218	0.409983
Med22	1.16747	1.65538	-0.503783	0.0265119	0.875074
Surf1	1.33613	1.28023	0.0616543	0.649217	0.836385
Surf2	0.755054	0.270265	1.4822	0.0333006	0.400863
Surf4	5.16848	6.33664	-0.29398	0.02623	1.90617
Stkld1	0.00614598	0.0334044	-2.44232	0.847275	0.0194929
Rexo4	1.38023	1.13694	0.279756	0.532762	0.813285
Cacfd1	2.05469	1.58284	0.376403	0.119004	1.03278
Slc2a6	0.00162756	0	20.6343	0.978435	0.000813118
Sardh	0.126713	0.328506	-1.37436	0.0119759	0.20168
Vav2	0.60321	0.850239	-0.495208	0.172967	0.543661
Brd3os	0.0322302	0.0233996	0.461931	0.980715	0.0274259
Brd3	1.80447	2.09545	-0.21569	0.433708	1.08057
Wdr5	3.26271	2.34562	0.476103	0.0114908	1.32878
Rxra	1.64015	1.92127	-0.228232	0.115118	1.02143
Col5a1	0.00353136	0	21.7518	0.978435	0.00176257
Olfm1	0.0103808	0	23.3074	0.913897	0.00516364
Ppp1r26	0.492333	0.316539	0.637253	0.628414	0.337673
Gbgt1	0	0	0	1	0
Ralgds	0.983039	1.60779	-0.709756	0.0126078	0.821567
Cel	0.00570349	0	22.4434	0.967657	0.00284364
Gtf3c5	1.09596	0.908937	0.269945	0.959785	0.693279
Gfi1b	0	0	0	1	0
Tsc1	0.609923	0.381399	0.677326	0.656715	0.399641
Spaca9	0	0	0	1	0
Ak8	0	0	0	1	0
Gtf3c4	1.43946	1.19295	0.270997	0.506638	0.838513
Ddx31	0.611293	0.691855	-0.178605	0.347561	0.501431
Cfap77	0	0	0	1	0
Ttf1	0.492221	0.695257	-0.49824	0.261178	0.46405
Setx	0.915189	1.29037	-0.495647	0.0692474	0.739265
Med27	0.472772	0.935427	-0.98448	0.000480439	0.523737
Rapgef1	1.56187	1.85611	-0.249013	0.24764	0.995099
Trub2	0.533442	0.432724	0.301883	0.65709	0.393546
Coq4	0.885912	0.395619	1.16305	0.03766	0.483875
Slc27a4	1.02753	1.51277	-0.558002	0.0230761	0.814102
Urm1	1.38738	1.65169	-0.251577	0.22245	0.922698
Cercam	0.0837589	0.294635	-1.81461	0.322803	0.169332
Odf2	0.802339	1.05301	-0.392233	0.131948	0.654196
Gle1	0.73969	0.790487	-0.0958199	0.327917	0.568097
Sptan1	4.31902	4.24102	0.0262928	0.708585	1.6639
Wdr34	0.49713	0.185302	1.42375	0.0816087	0.286774
Set	6.8534	3.62548	0.91865	5.48557e-11	1.79626
Pkn3	0.563172	0.221204	1.3482	0.0224251	0.323277
Zdhhc12	1.15536	0.975801	0.243682	0.786121	0.724466
Zer1	0.581977	1.00721	-0.791329	0.00016389	0.57771
Tbc1d13	1.42515	1.31891	0.111769	0.980093	0.863496
Endog	1.80051	1.19505	0.591335	0.109188	0.908004
Spout1	1.72633	1.03653	0.73595	0.0175937	0.857102
Kyat1	1.08732	1.34744	-0.309439	0.0905386	0.794604
Lrrc8a	0.654161	1.69588	-1.37432	0.00165517	0.74751
Phyhd1	0.231324	0.23562	-0.0265453	0.584475	0.209832
Dolk	0.524939	0.774048	-0.560273	0.00629089	0.497609
Nup188	1.67087	1.11274	0.586481	0.0852229	0.865195
Sh3glb2	1.29347	1.41741	-0.132003	0.26707	0.856382
Miga2	0.465704	0.707657	-0.603637	0.0315131	0.458729
Dolpp1	0.403234	0.675761	-0.744897	0.0162652	0.427524
Crat	0.345362	0.829377	-1.26392	0.000333403	0.450319
Ptpa	2.81408	2.98247	-0.0838438	0.471228	1.3603
Ier5l	0.553753	0.225123	1.29853	0.107417	0.321857
Cstad	0.000424863	0	18.6966	0.989216	0.000212386
Ntmt1	1.32065	0.523213	1.33578	0.000355315	0.631336
Asb6	0.520067	0.585468	-0.170894	0.304335	0.439817
Prrx2	0	0	0	1	0
Ptges	0.00131861	0	20.3306	0.989216	0.000658869
Tor1b	0.422245	0.38708	0.125449	0.738779	0.339719
Tor1a	1.69707	1.35541	0.324323	0.523584	0.92444
BC005624	0.744958	0.742479	0.00480955	0.621421	0.55602
Usp20	0.378847	0.278965	0.44153	0.721778	0.283649
Fnbp1	0.484201	0.685513	-0.501578	0.0535591	0.458473
Gpr107	0.922353	1.25033	-0.438919	0.0917332	0.732314
Ncs1	0.269829	0.0544266	2.30966	0.159067	0.14594
Ass1	4.68562	2.08805	1.16609	9.51321e-08	1.43274
Fubp3	1.61606	1.46049	0.146037	0.481527	0.931015
Exosc2	1.78689	0.89835	0.992104	0.00167886	0.832956
Abl1	2.52418	1.93052	0.386826	0.0594784	1.16741
Fibcd1	0	0	0	1	0
Aif1l	0.0229768	0	24.4537	0.871159	0.0113584
Nup214	1.20454	1.43116	-0.248701	0.25854	0.839442
Fam78a	0.0960393	0.0305276	1.65351	0.790122	0.060887
Plpp7	0.00074529	0	19.5074	0.989216	0.000372506
Prrc2b	3.54413	3.46117	0.0341721	0.925038	1.50462
Pomt1	0.791778	0.550008	0.525643	0.51298	0.510734
Uck1	1.19944	1.50369	-0.326147	0.354272	0.852984
Swi5	4.74388	2.94784	0.686407	4.59905e-06	1.56065
Golga2	1.12102	1.77188	-0.660474	0.00310339	0.885711
Dnm1	2.13439	4.47031	-1.06655	1.41618e-06	1.42088
Ciz1	1.66062	1.50578	0.141216	0.917196	0.948579
Lcn2	0.00728069	0	22.7956	0.956886	0.00362716
Ptges2	1.72999	1.22875	0.493567	0.199787	0.90287
Slc25a25	1.14927	0.928675	0.307475	0.977191	0.710981
Naif1	0.127164	0.128579	-0.0159677	0.976777	0.120332
Fam102a	1.15839	2.75854	-1.25179	1.66736e-10	1.0467
Dpm2	0.93304	1.08773	-0.221304	0.335165	0.697585
Pip5kl1	0.0153916	0.0263381	-0.775009	0.921323	0.0206358
St6galnac4	0.0909785	0.100592	-0.144919	0.972838	0.0914617
St6galnac6	0.364424	1.47574	-2.01775	0.00244276	0.608636
Ak1	0.527705	0.448844	0.23352	0.742903	0.397266
Eng	0.00407263	0	21.9575	0.967657	0.00203218
Fpgs	1.1447	0.447275	1.35573	0.00713717	0.56634
Cdk9	4.11901	2.5286	0.703959	0.000112191	1.44693
Sh2d3c	0.0522529	0.0145517	1.84432	0.849311	0.0326902
Ttc16	0.00761752	0.0192144	-1.33479	0.868499	0.0133104
Tor2a	0.79074	0.780036	0.0196616	0.427627	0.579631
Ptrh1	0.529939	0.51517	0.0407793	0.603726	0.420378
Cfap157	0.00089297	0	19.7683	0.989216	0.000446286
Stxbp1	0.1203	0.460024	-1.93507	0.0145369	0.246025
Fam129b	2.73126	5.16818	-0.920088	2.91981e-06	1.56807
Lrsam1	0.292148	0.342429	-0.229104	0.771369	0.275394
Slc2a8	0.313922	0.192676	0.704233	0.864614	0.224608
Garnl3	0.00605076	0	22.5287	0.967657	0.00301627
Ralgps1	0.223067	0.267529	-0.262215	0.54478	0.219216
Angptl2	0.00160906	0.0648451	-5.33271	0.249238	0.0322186
Zbtb34	0.51344	0.352085	0.544272	0.748215	0.358017
Zbtb43	0.430701	0.671624	-0.640969	0.0204115	0.43598
Lmx1b	0.00169943	0	20.6966	0.978435	0.000848992
Mvb12b	0.426377	0.0871836	2.29	0.058884	0.219364
Pbx3	0.215496	0.32109	-0.575318	0.14784	0.236805
Mapkap1	1.34009	1.89442	-0.499426	0.0267606	0.956487
Gapvd1	2.02152	2.08655	-0.0456821	0.518857	1.11641
Hspa5	3.08805	4.00815	-0.376239	0.0229821	1.50957
Rabepk	0.768201	0.494898	0.634351	0.374332	0.48601
Fbxw2	1.19494	0.887413	0.429259	0.350235	0.710681
Psmd5	1.99153	2.41619	-0.278858	0.12136	1.16215
Cutal	0.158969	0.156137	0.0259389	0.883454	0.146308
Phf19	0.540114	0.487674	0.147349	0.887354	0.414535
Traf1	0.0483382	0	25.5267	0.766205	0.0236031
AI182371	0.0236246	0	24.4938	0.849922	0.011675
Cntrl	0.516656	0.502825	0.0391466	0.858078	0.411927
Rab14	4.50552	5.44946	-0.274419	0.00616303	1.78487
Gsn	0.250863	0.729314	-1.53964	0.0133077	0.385779
Stom	0.176918	0.439501	-1.31279	0.132348	0.263598
Ggta1	0.00542198	0.0380195	-2.80985	0.501826	0.0213609
Dab2ip	2.1593	4.53501	-1.07054	2.03961e-07	1.43072
Ttll11	0.00330251	0	21.6551	0.978435	0.00164853
Ndufa8	9.4513	6.87951	0.458208	0.000368225	2.2055
Rbm18	0.56338	0.676487	-0.263953	0.129039	0.481775
Mrrf	1.04235	0.545819	0.933348	0.0476128	0.574828
Ptgs1	0.00292976	0.0538011	-4.19878	0.509971	0.0276646
Pdcl	1.1202	0.893619	0.326029	0.346495	0.695001
Rc3h2	1.03462	1.51875	-0.553781	0.025571	0.817036
Zbtb6	0.505007	0.689173	-0.448562	0.20643	0.466518
Zbtb26	0.256275	0.403404	-0.654534	0.137504	0.283526
Rabgap1	1.2144	1.3435	-0.145753	0.362569	0.823315
Strbp	2.44934	1.67287	0.550074	0.0108441	1.11067
Gpr21	0.242199	0.338766	-0.484097	0.300193	0.254316
Crb2	0.00274542	0	21.3886	0.978435	0.00137083
Dennd1a	0.397234	0.406291	-0.0325246	0.449439	0.337725
Lhx2	0.000525799	0	19.0042	0.989216	0.000262831
Nek6	3.35584	2.68535	0.321563	0.0420473	1.38794
Psmb7	3.02692	2.52192	0.263329	0.200883	1.326
Nr5a1	0.0175695	0	24.0666	0.849922	0.00870847
Nr6a1	0.421492	0.637853	-0.597719	0.179532	0.422547
Olfml2a	0.0235484	0.0323204	-0.456816	0.95378	0.0275422
Arpc5l	2.49832	3.00868	-0.268173	0.228217	1.32037
Golga1	0.41198	0.757227	-0.878153	0.0346363	0.454365
Scai	0.335171	0.443014	-0.402457	0.340931	0.327897
Ppp6c	1.87647	2.06841	-0.140499	0.518857	1.08886
Kynu	0.00240856	0.029225	-3.60096	0.846461	0.0156059
Gtdc1	0.597179	0.66015	-0.14463	0.319001	0.487573
Zeb2	0	0	0	1	0
Acvr2a	0.856224	0.936182	-0.128801	0.497862	0.639631
Orc4	1.71568	1.44339	0.249321	0.291191	0.946213
Mbd5	0.351923	0.274083	0.360645	0.990253	0.271877
Epc2	0.520823	0.809023	-0.635386	0.00655379	0.506019
Kif5c	0	0	0	1	0
Lypd6b	0.00139947	0	20.4164	0.989216	0.000699244
Lypd6	0.196499	0	27.5499	0.189855	0.0896999
Mmadhc	1.79131	1.8307	-0.0313831	0.452092	1.03352
Rnd3	2.92965	2.74771	0.0924954	0.4949	1.34485
Rbm43	0.176323	0.201659	-0.193695	0.516166	0.173048
Nmi	0.332975	0.601314	-0.852703	0.0121267	0.379119
Tnfaip6	0	0	0	1	0
Rif1	2.45902	2.23053	0.140698	0.837109	1.20682
Arl5a	1.56994	1.72823	-0.138585	0.264391	0.973768
Stam2	1.14454	1.65093	-0.528506	0.0194043	0.868919
Fmnl2	0.699619	0.93148	-0.412954	0.182072	0.594345
Prpf40a	4.36252	3.19398	0.449804	0.00468969	1.55654
Arl6ip6	2.74131	2.56329	0.0968673	0.828794	1.29506
Rprm	0	0	0	1	0
Kcnj3	0.00175278	0	20.7412	0.989216	0.000875622
Nr4a2	0.568632	0.250025	1.18542	0.227616	0.336684
Gpd2	1.62346	1.55456	0.0625638	0.75196	0.951188
Galnt5	0.0778378	0.340191	-2.1278	0.00775478	0.183885
Cytip	0.0234868	0	24.4853	0.849922	0.0116076
Acvr1c	0.207892	0.0248308	3.06563	0.232765	0.106702
Acvr1	0.464853	0.444291	0.06527	0.784523	0.374687
Ccdc148	0.00655994	0	22.6453	0.967657	0.00326926
Pkp4	2.31916	2.74804	-0.244804	0.0568251	1.26047
Tanc1	1.06827	1.50067	-0.490324	0.0753488	0.821636
Wdsub1	0.557799	0.615051	-0.14096	0.709359	0.46132
Baz2b	0.674318	1.14486	-0.763663	0.0167928	0.639239
March7	3.08678	3.42698	-0.150835	0.155709	1.44774
Cd302	0.124143	0.219717	-0.823645	0.256574	0.15782
Ly75	0.0798621	0.176026	-1.14021	0.472829	0.119487
Pla2r1	0.00177421	0	20.7587	0.989216	0.000886317
Itgb6	1.04544	1.39773	-0.418979	0.081791	0.795067
Rbms1	0.442103	1.80734	-2.03142	4.29544e-11	0.699171
Tank	1.22453	1.86208	-0.604684	0.00159729	0.925547
Psmd14	2.44923	2.46069	-0.00673221	0.861345	1.23981
Tbr1	0.00650532	0	22.6332	0.967657	0.00324212
Slc4a10	0	0	0	1	0
Dpp4	1.71312	1.18542	0.531228	0.00827273	0.889955
Gcg	0.0725162	0	26.1118	0.735447	0.0350037
Fap	0.00284967	0.0334044	-3.55117	0.836094	0.0178521
Ifih1	0.399913	0.572086	-0.516545	0.194283	0.394407
Gca	0.437693	0.588157	-0.426282	0.0845648	0.412807
Kcnh7	0	0	0	1	0
Fign	0.00500296	0	22.2544	0.967657	0.00249524
Grb14	0.147561	0.0622779	1.24452	0.797738	0.099027
Cobll1	0.930431	1.7267	-0.892044	7.85971e-06	0.830417
Slc38a11	0	0	0	1	0
Scn3a	0.00408952	0	21.9635	0.978435	0.00204059
Scn2a	0	0	0	1	0
Galnt3	1.67353	1.95838	-0.226763	0.111273	1.03402
Ttc21b	1.02949	0.783178	0.39452	0.431117	0.643092
Scn7a	0.00208716	0	20.9931	0.989216	0.00104249
B3galt1	0	0	0	1	0
Stk39	1.22069	1.1713	0.0595824	0.697977	0.786571
Cers6	9.3941	11.5003	-0.291849	0.000883088	2.4335
Nostrin	0.366031	0.526415	-0.524236	0.296811	0.367415
Spc25	0.216794	0.246544	-0.185523	0.312482	0.208297
G6pc2	0.00124215	0	20.2444	0.989216	0.000620691
Abcb11	0	0	0	1	0
Dhrs9	0.00696131	0.0316298	-2.18385	0.680937	0.0190385
Bbs5	0.215486	0.167594	0.362627	0.970973	0.175045
Klhl41	0.0171504	0.00809261	1.08357	0.934748	0.0125325
Fastkd1	0.490184	0.230586	1.08802	0.369876	0.303195
Ppig	1.83551	1.89833	-0.0485453	0.797738	1.05318
Ccdc173	0.0253379	0	24.5948	0.849922	0.0125111
Phospho2	0.391068	0.399337	-0.0301878	0.376573	0.333035
Klhl23	2.08441	0.796942	1.38709	8.59018e-05	0.856223
Ssb	8.3195	6.10248	0.447099	0.000438755	2.09628
Mettl5	1.29394	0.702022	0.88218	0.00678391	0.681044
Ubr3	2.28387	2.49624	-0.12828	0.315605	1.22036
Myo3b	0.00749064	0.0243747	-1.70222	0.86809	0.0157725
Sp5	0.877707	1.72772	-0.977058	0.00424899	0.816759
Erich2	0.0161659	0.0211747	-0.389393	0.921736	0.0184951
Gad1	0	0	0	1	0
Gorasp2	3.28747	3.47811	-0.0813257	0.374053	1.47745
Tlk1	1.95263	2.32775	-0.253515	0.0920839	1.1425
Mettl8	0.549767	0.282162	0.962299	0.239861	0.343326
Dcaf17	0.97745	1.2207	-0.320615	0.317237	0.739816
Cybrd1	0.426351	6.90384	-4.01729	1.5903e-24	1.21123
Dync1i2	2.85624	3.54138	-0.310192	0.00788146	1.43146
Slc25a12	0.68761	0.713253	-0.052824	0.494243	0.530854
Hat1	3.86574	3.54315	0.125712	0.566041	1.54792
Metap1d	0.479864	0.401835	0.25602	0.942812	0.364866
Itga6	5.63293	6.96138	-0.305488	0.03247	1.98332
Pdk1	8.25116	3.15561	1.38668	3.42464e-15	1.8246
Rapgef4	0.0170738	0	24.0253	0.881813	0.00846485
Map3k20	3.2007	2.85286	0.165981	0.414722	1.39203
Cdca7	8.70543	5.82898	0.578672	0.000202195	2.09693
Sp3	2.45342	3.26165	-0.410809	0.00507242	1.34451
Ola1	5.54986	3.52256	0.655826	5.29712e-06	1.69426
Sp9	0	0	0	1	0
Cir1	0.495871	0.690043	-0.476721	0.0293032	0.463731
Scrn3	0.484365	0.52845	-0.125672	0.594875	0.40962
Gpr155	0.128186	0.318994	-1.31529	0.765808	0.19874
Wipf1	0.0825934	0.283493	-1.77921	0.135519	0.164472
Chrna1	0	0	0	1	0
Chn1	0.00414623	0	21.9834	0.967657	0.00206883
Atf2	1.57784	1.64234	-0.0577988	0.765412	0.959309
Atp5g3	5.10636	5.10811	-0.000492814	0.898863	1.80947
Lnpk	0.655157	0.525928	0.316974	0.894544	0.463249
Hoxd8	0.00596161	0	22.5073	0.956886	0.00297196
Hoxd3	0.0375299	0	25.1615	0.786921	0.0184214
Hoxd4	0.113536	0	26.7586	0.433098	0.0537701
Hoxd1	0.00182185	0	20.797	0.989216	0.000910094
Mtx2	3.29625	3.12112	0.0787652	0.749397	1.43693
Nfe2l2	5.21744	9.10583	-0.80345	1.53598e-07	2.07024
Agps	0.688498	1.49436	-1.11801	0.000230515	0.718936
Ttc30b	0.221075	0.321881	-0.541992	0.267294	0.239394
Ttc30a2	0.00410947	0	21.9705	0.967657	0.00205053
Ttc30a1	0.163893	0.119297	0.458188	0.702406	0.132236
Pde11a	0.028877	0	24.7834	0.776543	0.014234
Rbm45	1.51166	1.29868	0.21909	0.709165	0.876639
Osbpl6	0.62567	0.38209	0.711492	0.161077	0.404758
Prkra	1.28276	1.33329	-0.0557386	0.656715	0.836331
Pjvk	0.00393776	0	21.9089	0.989216	0.00196501
Fkbp7	0.0914055	0.136138	-0.574715	0.871568	0.10755
Plekha3	0.661673	0.907881	-0.456385	0.0662371	0.576909
Ccdc141	0.0632493	0.401065	-2.66471	0.0108199	0.199281
Sestd1	1.02231	1.02374	-0.00202471	0.730946	0.704594
Zfp385b	0.00697218	0	22.7332	0.946122	0.00347399
Cwc22	0.982949	0.657425	0.580291	0.30556	0.594925
Ube2e3	2.05122	1.87259	0.131446	0.466442	1.08538
Itga4	0.000592342	0	19.1761	0.989216	0.000296083
Cerkl	0	0	0	1	0
Neurod1	0.000762315	0	19.54	0.989216	0.000381012
Itprid2	1.42051	2.6568	-0.903276	7.98058e-05	1.09028
Ppp1r1c	0.0153424	0	23.871	0.892489	0.00761296
Pde1a	0	0	0	1	0
Dnajc10	1.4085	3.60128	-1.35435	9.4468e-06	1.20267
Frzb	0	0	0	1	0
Nckap1	3.46534	3.41011	0.023178	0.626018	1.49012
Dusp19	0.505522	0.348185	0.537921	0.928756	0.353949
Nup35	0.427701	0.53305	-0.317668	0.344899	0.391662
Zc3h15	1.89686	1.62751	0.220947	0.430965	1.01483
Itgav	0.662571	1.16209	-0.810579	0.00112086	0.639721
Fam171b	0	0	0	1	0
Calcrl	0.00781295	0.0475904	-2.60673	0.867272	0.0271376
Tfpi	0.439896	0	28.7126	0.00715387	0.182286
Ctnnd1	8.66195	12.4343	-0.521562	2.50047e-06	2.433
Btbd18	0.0261556	0.025364	0.0443366	0.993364	0.0254335
Selenoh	1.83807	1.32963	0.467168	0.0882356	0.944415
Tmx2	4.06087	4.23143	-0.0593555	0.729578	1.63811
Med19	0.710287	0.569356	0.319071	0.817063	0.493663
Zdhhc5	2.29401	3.6648	-0.675864	3.23872e-06	1.36607
Clp1	0.530166	0.421529	0.330811	0.894339	0.388555
Ypel4	0.00092985	0	19.8266	0.989216	0.000464709
Serping1	0.0057995	0	22.4675	0.956886	0.00289138
Ube2l6	0.127293	0.139711	-0.134294	0.734272	0.125297
Smtnl1	0.00160906	0	20.6178	0.989216	0.000803884
Timm10	1.5973	1.3321	0.261933	0.621788	0.90062
Slc43a1	0.32763	0	28.2875	0.024002	0.141698
Slc43a3	0.0122541	0.0496516	-2.01858	0.898657	0.030319
P2rx3	0.0899373	0.118507	-0.397976	0.791323	0.0990573
Ssrp1	3.62328	2.68138	0.434317	0.00399833	1.4172
Tnks1bp1	1.61579	3.08412	-0.932621	0.000418175	1.18433
Aplnr	0.00345922	0.00809261	-1.22616	0.826161	0.00575665
Lrrc55	0	0	0	1	0
Olfr1257	0.0137138	0	23.7091	0.924625	0.00681029
Ptprj	1.19664	1.09483	0.128287	0.700479	0.763202
Nup160	0.881774	0.44866	0.974785	0.101534	0.501427
Fnbp4	1.37033	1.30507	0.0703994	0.992534	0.849071
Agbl2	0	0	0	1	0
Mtch2	1.8493	2.44308	-0.401722	0.0180066	1.14172
C1qtnf4	0.218715	0.109543	0.997548	0.671813	0.150873
Ndufs3	5.62384	5.68331	-0.0151762	0.980301	1.89514
Kbtbd4	0.410544	0.480121	-0.225862	0.475076	0.36805
Ptpmt1	1.98247	2.01225	-0.0215039	0.508803	1.09772
Celf1	2.60926	2.03366	0.359564	0.0800727	1.19664
Rapsn	0.00815781	0	22.9598	0.956886	0.00406236
Psmc3	4.47469	6.00218	-0.4237	0.00215662	1.82318
Slc39a13	0.238941	0.215488	0.149051	0.602096	0.204701
Madd	0.584879	0.686501	-0.231124	0.260848	0.491582
Nr1h3	0.265666	0.391223	-0.558379	0.579662	0.282891
Acp2	0.410928	0.569379	-0.470504	0.0691678	0.397464
Ddb2	0.551226	0.642174	-0.22032	0.145525	0.467533
Pacsin3	0.231913	0.159672	0.538474	0.726845	0.178353
Arfgap2	1.70019	1.90763	-0.166082	0.261068	1.03033
Lrp4	1.40382	0.938976	0.580195	0.0839575	0.769609
Ckap5	1.2778	1.32844	-0.0560681	0.302381	0.834203
F2	0.000571775	0	19.1251	0.989216	0.000285806
Zfp408	0.501131	0.745698	-0.573403	0.0806121	0.481687
Arhgap1	2.818	4.79415	-0.766602	1.3053e-08	1.54829
Atg13	0.431983	0.777879	-0.848572	0.0182994	0.467241
Harbi1	0.590186	0.277752	1.08737	0.227215	0.354477
Ambra1	1.31038	1.71529	-0.388475	0.0576414	0.918155
Mdk	0.0453211	0.022038	1.04019	0.927103	0.0330614
Dgkz	6.22435	6.68448	-0.102891	0.454126	2.00833
Creb3l1	2.0752	1.75853	0.238883	0.325609	1.06903
Phf21a	1.05397	1.31029	-0.314063	0.422497	0.778574
Large2	0.889486	0.512996	0.794025	0.0711801	0.525198
Pex16	0.641396	0.825034	-0.363239	0.213805	0.548573
Mapk8ip1	0.080948	0.260756	-1.68763	0.200426	0.154775
Cry2	0.507351	0.291003	0.801948	0.372379	0.332887
Slc35c1	2.3079	2.59105	-0.166956	0.165313	1.23738
Chst1	0	0	0	1	0
Syt13	0.000472969	0	18.8514	0.989216	0.000236428
Prdm11	0.653057	0.815904	-0.32119	0.317993	0.549605
Trp53i11	2.60494	3.24344	-0.316274	0.187408	1.36384
Tspan18	0.0826559	0	26.3006	0.57027	0.0397086
Cd82	4.4335	7.15999	-0.691512	3.30947e-08	1.89591
Ext2	2.48211	2.02673	0.292415	0.239446	1.17756
Accs	0.253919	0.386124	-0.604692	0.269542	0.276393
Alkbh3	0.419644	0.337682	0.313502	0.91266	0.320672
Hsd17b12	3.58052	3.37801	0.0839952	0.874435	1.4992
Ttc17	0.701311	1.09922	-0.648354	0.00407476	0.636483
Api5	3.51421	4.18485	-0.251976	0.0142874	1.57649
Traf6	0.941373	0.691652	0.44472	0.25386	0.594551
Prr5l	0.152186	0	27.1813	0.250629	0.0708306
Commd9	0.555914	0.773579	-0.476686	0.0828915	0.507531
Ldlrad3	0.287712	0.0356374	3.01316	0.135383	0.143942
Trim44	2.88456	2.34879	0.296434	0.285877	1.2828
Fjx1	0.0332383	0	24.9863	0.828794	0.0163489
Pamr1	0.00332685	0.0542852	-4.02833	0.358065	0.0280922
Slc1a2	0.00230023	0	21.1334	0.989216	0.0011488
Cd44	2.30752	9.28568	-2.00867	3.79843e-24	1.76348
Pdhx	1.08053	1.41965	-0.393787	0.0580531	0.808123
Apip	0.442689	0.685786	-0.631466	0.102515	0.44437
Ehf	9.58694	14.6444	-0.611209	2.76161e-07	2.55487
Elf5	0.00103865	0	19.9863	0.989216	0.000519056
Cat	5.90247	5.53749	0.0920866	0.531739	1.90472
Abtb2	0.145876	0.0893143	0.707784	0.554142	0.110859
Nat10	1.46341	1.02731	0.510466	0.0885756	0.804129
Caprin1	3.03098	2.56235	0.24232	0.248385	1.33221
Lmo2	0.00470823	0	22.1668	0.978435	0.00234859
Fbxo3	1.94928	1.85664	0.070245	0.714395	1.0656
Cd59b	0.00735132	0	22.8096	0.935368	0.00366221
Cd59a	0.00684966	0	22.7076	0.967657	0.00341316
Hipk3	2.84545	2.70976	0.0704926	0.939089	1.32893
Cstf3	1.20036	0.950886	0.336118	0.437074	0.728451
Tcp11l1	0.0725711	0.0386543	0.908767	0.931648	0.0539923
Depdc7	0.498526	0.667507	-0.421115	0.203735	0.457906
Qser1	0.683406	0.221756	1.62377	0.0185573	0.360554
Prrg4	0.544452	0.917598	-0.753056	0.0100474	0.542871
Eif3m	1.45741	1.29011	0.175907	0.747624	0.863854
Rcn1	0.618313	0.0818497	2.91729	0.00123696	0.280028
Pax6	0	0	0	1	0
Elp4	0.820211	0.875789	-0.0945875	0.332305	0.613991
Immp1l	1.46224	1.7917	-0.293154	0.100185	0.963862
Dnajc24	0.811292	0.746351	0.120368	0.720027	0.575784
Mpped2	0.199149	0.246414	-0.307236	0.924006	0.200942
Arl14ep	0.719467	0.595751	0.27222	0.98424	0.504679
Mettl15	0.541146	0.327905	0.722743	0.315856	0.358064
Kif18a	0.188922	0.0673096	1.48891	0.587693	0.119094
Bdnf	0	0	0	1	0
Lin7c	3.56743	3.42039	0.0607236	0.910187	1.50259
Lgr4	7.75791	15.0908	-0.959931	7.1679e-14	2.4741
Ccdc34	3.54908	2.6527	0.419983	0.0999164	1.4052
Bbox1	0.00820937	0	22.9688	0.935368	0.00408793
Fibin	0.000773179	0	19.5604	0.989216	0.00038644
Slc5a12	0	0	0	1	0
Ano3	0.00973607	0.697065	-6.16181	3.6682e-05	0.269295
Olfr1314	0	0	0	1	0
Olfr1316	0	0	0	1	0
Lpcat4	2.02171	2.02182	-7.94582e-05	0.547892	1.10584
Nutm1	0.00244525	0	21.2215	0.967657	0.00122113
Nop10	7.60529	4.48884	0.760659	3.12683e-07	1.92755
Slc12a6	0.85242	1.05955	-0.313819	0.13668	0.669491
Emc4	2.31077	1.95586	0.240571	0.441687	1.14049
Katnbl1	1.01763	0.968211	0.0718263	0.993571	0.689526
Emc7	1.84727	1.80777	0.0311777	0.645481	1.03938
Aven	1.03677	1.69197	-0.706602	0.00123921	0.85082
Fmn1	0.348161	1.02732	-1.56106	2.00191e-05	0.502729
Scg5	0.00618798	0	22.561	0.967657	0.00308445
Arhgap11a	0.541327	1.05234	-0.959022	0.0145893	0.575811
Gjd2	0	0	0	1	0
Aqr	1.5363	1.48278	0.0511518	0.863796	0.920043
Zfp770	0.478122	0.320792	0.575744	0.467556	0.334502
Dph6	0.875216	0.662524	0.401667	0.700672	0.56853
BC052040	0.527752	0.504981	0.0636306	0.768985	0.416289
Meis2	0.102423	0.799163	-2.96395	6.5688e-08	0.342416
Spred1	2.17407	2.03084	0.0983216	0.970558	1.13193
Fam98b	1.80483	1.78886	0.0128185	0.560776	1.02849
Rasgrp1	0	0.220028	-27.7131	0.350504	0.0994368
Thbs1	2.15804	7.18165	-1.7346	7.11752e-07	1.62592
Fsip1	0	0	0	1	0
Gpr176	0	0	0	1	0
Eif2ak4	0.861587	0.753936	0.192555	0.585547	0.591646
Srp14	1.36015	1.3511	0.00962807	0.532762	0.856804
Bmf	0.581529	0.535649	0.118563	0.736231	0.443673
Bub1b	0.505864	0.260809	0.955754	0.340931	0.32056
Pak6	0.389579	0.131791	1.56367	0.116261	0.226401
Ankrd63	0.0032317	0	21.6239	0.967657	0.00161324
Plcb2	0	0	0	1	0
Inafm2	0.895879	0.766578	0.224871	0.796534	0.604363
Ccdc9b	0.0764372	0.016351	2.2249	0.733489	0.0449377
Phgr1	3.37945	14.3144	-2.08261	1.78462e-15	2.10286
Disp2	0.0184113	0.0192144	-0.0615957	0.912042	0.018638
Knstrn	1.26349	0.395496	1.67568	0.000340111	0.575079
Ivd	1.7229	1.47342	0.225672	0.772562	0.953648
Bahd1	1.01043	0.768627	0.394613	0.431878	0.634276
Chst14	0.230359	0.15285	0.59177	0.856038	0.174772
Ccdc32	0.276503	0.504249	-0.866839	0.104776	0.326209
Rpusd2	0.627168	0.324912	0.948803	0.183953	0.384094
Knl1	0.16222	0.064337	1.33424	0.375451	0.106342
Rad51	1.25988	1.55877	-0.307119	0.154953	0.877418
Rmdn3	0.707729	0.814978	-0.203563	0.450686	0.565619
Gchfr	0.207202	0.168454	0.298677	0.739368	0.171993
Dnajc17	0.278338	0.313852	-0.173246	0.606266	0.259262
Zfyve19	0.97381	0.631184	0.625579	0.204105	0.584636
Ppp1r14d	1.11035	1.10114	0.012019	0.749397	0.744668
Spint1	3.96409	8.8573	-1.15988	2.23892e-12	1.94522
Rhov	0.0262064	0	24.6434	0.871159	0.0129344
Vps18	0.602073	0.940928	-0.644146	0.157305	0.567232
Dll4	0.173141	0.107008	0.694229	0.934541	0.130673
Chac1	0.580451	0.0839173	2.79013	0.0865037	0.269146
Ino80	1.08335	1.24731	-0.203321	0.189153	0.771858
Exd1	0.0319127	0	24.9276	0.807789	0.015707
Chp1	2.77058	5.78337	-1.06172	1.31358e-11	1.62085
Oip5	0.123824	0.235267	-0.926005	0.272484	0.164012
Nusap1	0.113822	0.0543183	1.06727	0.760854	0.0803461
Ndufaf1	1.14907	0.688707	0.738499	0.0956513	0.644498
Rtf1	0.8699	0.722443	0.267965	0.906891	0.584814
Itpka	0.60174	0.316399	0.927395	0.27385	0.372995
Ltk	0.1604	0.152712	0.0708545	0.710133	0.145441
Rpap1	0.964534	0.713035	0.43586	0.714783	0.606761
Tyro3	0.842983	1.71728	-1.02655	1.92192e-05	0.805509
Mga	1.20798	1.0631	0.18432	0.480395	0.758143
Mapkbp1	0.143817	0.155403	-0.11178	0.448816	0.13941
Jmjd7	0.711985	0.430752	0.724992	0.350235	0.447927
Pla2g4b	0.210204	0.0704335	1.57746	0.353327	0.129426
Sptbn5	0.00131927	0	20.3313	0.978435	0.000659202
Ehd4	0.849147	0.706839	0.264633	0.83975	0.574684
Pla2g4f	0.0129204	0	23.6231	0.913897	0.00641883
Vps39	0.802373	0.819814	-0.0310236	0.529524	0.593919
Tmem87a	1.13038	1.27834	-0.177466	0.715171	0.789875
Ganc	0.163897	0.206468	-0.33313	0.312482	0.169735
Capn3	0	0	0	1	0
Zfp106	4.62704	2.62115	0.819888	4.80941e-07	1.50719
Snap23	0.471973	0.375425	0.330182	0.763231	0.352683
Lrrc57	0.257873	0.272169	-0.077842	0.43738	0.235073
Haus2	1.13759	0.794927	0.51708	0.346761	0.672321
Stard9	0	0	0	1	0
Cdan1	0.330708	0.384165	-0.216168	0.446329	0.305404
Ttbk2	0.197641	0.194327	0.0243981	0.466124	0.178968
Ubr1	0.378534	0.700603	-0.888174	0.0103689	0.426002
Tmem62	0.0501967	0.238162	-2.24628	0.05669	0.131303
Ccndbp1	0.801373	0.988598	-0.30291	0.237995	0.637989
Epb42	0.00570181	0	22.443	0.967657	0.00284281
Lcmt2	0.354129	0.627396	-0.825101	0.0248258	0.39507
Adal	0.284947	0.415696	-0.544835	0.158376	0.299169
Zscan29	0.473075	0.55402	-0.22787	0.322294	0.414098
Tubgcp4	0.823089	1.06171	-0.367264	0.0776815	0.662033
Trp53bp1	1.79813	2.02504	-0.171446	0.133825	1.06794
Map1a	0.0025114	0	21.2601	0.989216	0.00125413
Ppip5k1	1.05403	1.49306	-0.502359	0.00806566	0.816657
Ckmt1	8.36726	17.2372	-1.0427	9.09789e-11	2.57034
Catsper2	0.057808	0.164476	-1.50853	0.114519	0.104235
Pdia3	5.22598	7.40667	-0.503123	3.19431e-05	1.97888
Ell3	0.131681	0.0515906	1.35186	0.540644	0.0870038
Serinc4	0.00532582	0	22.3446	0.978435	0.00265585
Serf2	6.30313	5.71321	0.141766	0.317993	1.94619
Mfap1b	0.0998899	0.176307	-0.81968	0.54271	0.128795
Mfap1a	0.105647	0.154807	-0.551213	0.456323	0.122182
Wdr76	1.26122	1.07294	0.233252	0.529013	0.772435
Frmd5	0.0354042	0.0689147	-0.960893	0.539269	0.0507179
Casc4	2.02193	0.887044	1.18866	5.28369e-05	0.870454
Mageb3	0.0103919	0	23.309	0.913897	0.00516915
Ctdspl2	1.90472	2.41238	-0.340879	0.0186354	1.14687
Eif3j1	0.132024	0.16977	-0.362781	0.60554	0.140407
Spg11	1.05896	0.943045	0.167249	0.685135	0.693228
B2m	1.83141	2.63831	-0.52666	0.0080347	1.16615
Trim69	0.00136169	0	20.377	0.978435	0.000680381
Sord	5.86168	11.0756	-0.918001	3.88547e-05	2.20857
Duox2	0.026424	1.23953	-5.5518	0.00818431	0.416174
Duoxa2	0.0184135	0.372456	-4.33823	0.4234	0.167424
Duoxa1	0.001225	0	20.2243	0.989216	0.000612125
Shf	0.336319	0.624029	-0.891785	0.0383589	0.387414
Slc28a2	2.03972	4.37829	-1.102	1.54467e-07	1.39707
Gatm	0.142929	0.0926679	0.625155	0.873001	0.111108
AA467197	1.04147	2.75112	-1.40141	0.00342935	1.01786
Slc30a4	1.56667	1.23283	0.345727	0.368214	0.872938
Bloc1s6	0.987616	0.834852	0.242429	0.85033	0.64695
Sqor	2.8363	3.78418	-0.415971	0.00967625	1.45491
Sema6d	0.689376	1.01532	-0.558573	0.254293	0.612569
Myef2	1.93473	1.31074	0.561756	0.0483464	0.957092
Dut	5.8878	3.89165	0.597347	0.000395371	1.75864
Fbn1	0.000509344	0	18.9583	0.989216	0.000254607
Cep152	0.345163	0.317093	0.12237	0.855222	0.285971
Shc4	0.00544887	0	22.3775	0.956886	0.00271704
Eid1	1.57698	1.23474	0.352953	0.400592	0.875371
Secisbp2l	0.755811	0.806502	-0.0936533	0.338958	0.577161
Cops2	2.51946	1.81516	0.473019	0.0249935	1.14666
Galk2	1.37342	1.95425	-0.508841	0.00244486	0.973788
Fgf7	0.00368791	0	21.8144	0.978435	0.00184056
Dtwd1	0.653509	0.630028	0.0527921	0.929582	0.495749
Slc27a2	1.43544	0.0294984	5.60472	2.71276e-10	0.4596
Hdc	0.00347722	0	21.7295	0.978435	0.00173559
Gabpb1	0.859411	0.479535	0.841712	0.222647	0.505994
Usp8	1.55732	1.17085	0.411502	0.140558	0.85704
Trpm7	1.48705	1.84342	-0.30993	0.0356735	0.978054
Sppl2a	2.65251	4.80288	-0.856543	3.57394e-08	1.52688
Ap4e1	0.391626	0.168369	1.21785	0.149888	0.243041
Blvra	1.21723	1.74975	-0.52354	0.00906636	0.903884
Ncaph	1.10143	0.962964	0.193819	0.655963	0.708536
Itpripl1	1.99617	2.52705	-0.340224	0.00508879	1.1789
Snrnp200	3.41226	3.46709	-0.0229967	0.596676	1.49056
Ciao1	1.12789	0.750364	0.587963	0.358882	0.657477
Tmem127	0.858037	1.65322	-0.946169	0.0035724	0.797648
Stard7	5.56343	4.0762	0.448752	0.00209006	1.75304
Dusp2	0.00626167	0	22.5781	0.946122	0.00312107
Adra2b	0	0	0	1	0
Fahd2a	0.565321	0.625378	-0.145657	0.614279	0.466916
Kcnip3	0	0	0	1	0
Prom2	0.00252453	0.0468119	-4.21279	0.825756	0.0241353
Zfp661	0.21556	0.0954005	1.17602	0.526295	0.143162
Mal	0.00103865	0.323932	-8.28483	0.0367138	0.140822
Mall	0.560896	0.966026	-0.78433	0.0592331	0.560637
Nphp1	0.310652	0.338871	-0.125436	0.593076	0.281176
Mtln	2.49613	1.3113	0.928695	0.000416127	1.04473
Bub1	0.196879	0.100972	0.963346	0.796735	0.137955
Acoxl	0	0	0	1	0
Bcl2l11	0.781663	0.786793	-0.00943791	0.406297	0.578985
Anapc1	2.68449	1.85456	0.533567	0.014854	1.17653
Mertk	0.101694	0.0515395	0.980487	0.710907	0.0735522
Tmem87b	0.990929	1.23423	-0.316759	0.0971089	0.746249
Fbln7	0	0	0	1	0
Zc3h8	0.252011	0.212594	0.245386	0.933094	0.208757
Zc3h6	0.764626	0.385754	0.987073	0.0528869	0.447091
Vinac1	0	0	0	1	0
Ttl	0.316403	0.153407	1.0444	0.545471	0.208812
Polr1b	1.1331	0.614682	0.882369	0.0334516	0.618358
Chchd5	1.16805	0.872088	0.421559	0.379948	0.700442
Slc20a1	0.764518	0.768055	-0.00665903	0.53721	0.568879
Ckap2l	0.0819459	0.024531	1.74006	0.781727	0.051498
Il1a	0	0	0	1	0
Sirpa	0.0840758	0	26.3252	0.543055	0.0403639
Stk35	0.711431	0.821537	-0.207602	0.358882	0.568505
Snrpb	3.35989	2.69414	0.318589	0.166823	1.3896
Nop56	5.85329	3.44186	0.766058	5.71832e-07	1.7079
Idh3b	7.88432	6.17572	0.352379	0.0074028	2.0775
Ebf4	0.0268174	0.0149922	0.83896	0.968072	0.0206725
Cpxm1	0.00610373	0	22.5413	0.967657	0.00304259
Pced1a	0.287028	0.262692	0.127819	0.982374	0.242791
Vps16	1.77004	1.42517	0.31265	0.459787	0.952381
Ptpra	1.4742	1.59903	-0.117258	0.234704	0.930528
Oxt	0.00604427	0	22.5271	0.956886	0.00301304
Avp	0	0	0	1	0
Ubox5	0.0853055	0.0592058	0.5269	0.805776	0.0696905
Fastkd5	0.747723	0.538868	0.472574	0.5911	0.49468
Lzts3	1.32128	1.24814	0.0821555	0.973875	0.826113
Ddrgk1	2.37812	2.70472	-0.185661	0.22542	1.26346
Itpa	1.64912	1.89599	-0.201257	0.196435	1.01878
Slc4a11	0.00920297	0.00568703	0.694425	0.891051	0.0074159
Atrn	0.673083	4.15208	-2.62498	2.48576e-19	1.07703
Hspa12b	0.000973773	0	19.8932	0.989216	0.00048665
Spef1	0.576326	0.352877	0.70772	0.374891	0.378665
Cenpb	4.59378	4.71564	-0.0377726	0.426114	1.73243
Cdc25b	0.516973	0.155663	1.73166	0.0496608	0.280696
Ap5s1	0.636124	0.538626	0.240025	0.838937	0.46161
Mavs	1.32465	0.718455	0.882647	0.010108	0.692499
Pank2	2.43374	2.25487	0.110133	0.656339	1.2069
Rnf24	0.0770952	0.128007	-0.731512	0.409389	0.0973602
Smox	0.802527	0.766637	0.0660066	0.785322	0.579134
Prnp	0.0431319	0.0432382	-0.0035522	0.756699	0.0422785
Prnd	0.00223675	0	21.093	0.989216	0.00111713
Rassf2	0.282676	0	28.0746	0.0469461	0.124474
Slc23a2	0.394303	0.522916	-0.407276	0.299466	0.376511
Tmem230	1.35262	0.790195	0.775479	0.0519074	0.718928
Pcna	10.2763	10.8117	-0.0732741	0.872387	2.44589
Cds2	1.6363	1.25575	0.38188	0.166265	0.891429
Gpcpd1	0.299873	0.409096	-0.448089	0.189416	0.302607
Shld1	0.126146	0.144938	-0.200337	0.737407	0.127076
Chgb	0.0796565	0.044731	0.832516	0.764222	0.0602012
Trmt6	0.966943	0.815888	0.24506	0.198968	0.636528
Mcm8	0.374234	0.29081	0.363863	0.676369	0.286583
Crls1	1.53614	1.97129	-0.359833	0.030143	1.00982
Lrrn4	0.0292049	0	24.7997	0.786921	0.0143933
Fermt1	2.85223	3.85211	-0.43356	0.00710943	1.46403
Bmp2	0.582738	0.446855	0.383042	0.300193	0.414274
Tmx4	0.375353	0.378745	-0.0129806	0.763033	0.319942
Plcb1	0.0430574	0.0934761	-1.11834	0.554838	0.0657589
Plcb4	0.0688829	0.0223655	1.62287	0.758677	0.0443666
Snap25	0	0	0	1	0
Mkks	0.311291	0.560582	-0.848663	0.0369719	0.358036
Slx4ip	0.34662	0.274703	0.335482	0.648095	0.270155
Jag1	0.50009	0.966082	-0.949958	0.0856481	0.540784
Btbd3	0.905169	0.842389	0.1037	0.734664	0.627817
Tasp1	0.311461	0.327878	-0.0741064	0.227416	0.277362
Esf1	1.14579	0.871827	0.394223	0.279357	0.69521
Ndufaf5	0.779925	0.505528	0.625543	0.304457	0.492857
Macrod2	0.405378	0.304966	0.410621	0.900509	0.303241
Flrt3	1.00816	1.68137	-0.73791	0.000979897	0.841775
Kif16b	0.729858	0.73299	-0.00617724	0.342515	0.548944
Snrpb2	2.64336	2.18818	0.27264	0.0351291	1.22618
Pcsk2	0	0	0	1	0
Bfsp1	0.129591	0.0958276	0.435456	0.799946	0.106683
Dstn	15.0101	21.7915	-0.537827	1.33744e-08	2.9498
Rrbp1	5.73508	8.90133	-0.634207	8.82941e-06	2.1
Banf2	0.00454839	0	22.1169	0.956886	0.00226904
Snx5	2.77008	2.23809	0.30766	0.177602	1.25104
Mgme1	1.06201	0.656612	0.693681	0.137504	0.614227
Ovol2	0.243444	0.235312	0.0490163	0.72665	0.214604
Kat14	1.55283	1.26267	0.298426	0.259967	0.876874
Dzank1	0.00174011	0	20.7308	0.978435	0.000869301
Polr3f	0.536481	0.619774	-0.208214	0.446019	0.455891
Rbbp9	0.61344	0.485739	0.336742	0.838734	0.43714
Sec23b	1.80351	2.14946	-0.253174	0.11839	1.08905
Smim26	1.01099	0.688637	0.553952	0.325098	0.611274
Dtd1	1.31991	0.494674	1.41589	0.000510745	0.621717
Slc24a3	0	0	0	1	0
Rin2	1.23881	1.07307	0.207218	0.58841	0.767486
Naa20	2.34482	2.46083	-0.0696632	0.554142	1.22446
Crnkl1	0.676047	1.05853	-0.64687	0.013444	0.619215
Cfap61	0	0	0	1	0
Insm1	0.00247686	0	21.2401	0.989216	0.0012369
Ralgapa2	3.5778	4.76008	-0.411914	0.128516	1.63608
Kiz	0.576975	0.506803	0.187082	0.9238	0.432749
Xrn2	4.53276	4.01477	0.17507	0.174364	1.66154
Nkx2-2	0.00546588	0	22.382	0.967657	0.0027255
Foxa2	0.603143	0.414742	0.540287	0.588051	0.409457
Thbd	0	0	0	1	0
Cd93	0	0	0	1	0
Nxt1	0.790154	0.450398	0.810935	0.11925	0.47707
Gzf1	0.890437	0.548918	0.697922	0.294411	0.537182
Napb	0.0447618	0.0439514	0.026359	0.900303	0.043401
Cst9	0	0	0	1	0
Cst3	7.7996	7.19424	0.116559	0.113508	2.13907
Zfp120	0.360734	0.293528	0.29744	0.813229	0.282699
Zfp937	0.190228	0.259622	-0.448684	0.717501	0.202478
Zfp442	0.0821021	0.0569019	0.528943	0.876893	0.0671237
Apmap	0.803554	1.08011	-0.426708	0.00707625	0.66109
Acss1	2.89675	2.83955	0.0287736	0.547199	1.35275
Entpd6	0.612436	0.627756	-0.0356459	0.428839	0.482474
Pygb	2.43653	2.914	-0.258175	0.307404	1.29951
Abhd12	0.801252	1.45614	-0.861821	0.000378568	0.743536
Gins1	1.01412	0.908613	0.158498	0.989839	0.673281
Ninl	0.209449	0.329254	-0.652604	0.341987	0.237391
Nanp	1.29729	1.66099	-0.356542	0.0491195	0.905214
Nsfl1c	1.62853	1.09726	0.569666	0.073658	0.853527
Fkbp1a	2.88015	1.80855	0.671311	0.000913193	1.19427
Sdcbp2	0.217312	0.654674	-1.59101	0.00101211	0.350124
Snph	0.020679	0	24.3017	0.860528	0.010234
Rad21l	0	0	0	1	0
Tmem74b	0.072583	0	26.1131	0.543055	0.0350349
Psmf1	1.48855	0.969935	0.617942	0.121735	0.794849
Rspo4	0.00250325	0	21.2554	0.989216	0.00125006
Angpt4	0	0	0	1	0
Fam110a	0.617362	0.970114	-0.652037	0.00814667	0.579444
Slc52a3	0.524516	0.434491	0.271662	0.638037	0.391244
Scrt2	0.00486599	0	22.2143	0.978435	0.00242709
Srxn1	0.721957	1.21097	-0.746175	0.0282025	0.668446
Tcf15	0.0183532	0	24.1295	0.860528	0.00909342
Csnk2a1	3.49814	2.56495	0.447658	0.0302618	1.38741
Tbc1d20	1.20722	1.63865	-0.440815	0.0315542	0.881002
Rbck1	2.08869	1.62937	0.358287	0.280862	1.04725
Trib3	0.77921	0	29.5374	0.00321506	0.288085
Sox12	0.800422	0.242409	1.72332	0.00294001	0.402537
Zcchc3	0.764497	0.737565	0.0517398	0.797738	0.560175
Defb25	0	0	0	1	0
Rem1	0	0	0	1	0
H13	1.78604	2.17705	-0.285608	0.0947749	1.09029
Mcts2	0.539986	0.687002	-0.347391	0.15033	0.477363
Id1	0.980364	2.40702	-1.29586	0.0103379	0.95456
Cox4i2	0.00227852	0	21.1197	0.989216	0.00113796
Bcl2l1	1.26051	4.62549	-1.8756	1.69399e-11	1.27145
Tpx2	0.273711	0.240287	0.187894	0.642127	0.228639
Mylk2	0.000786583	0	19.5852	0.989216	0.000393137
Foxs1	0.00309678	0	21.5623	0.989216	0.001546
Dusp15	0	0	0	1	0
Ttll9	0	0	0	1	0
Pdrg1	1.56904	1.12826	0.47579	0.103338	0.849419
Xkr7	0.00112578	0	20.1025	0.989216	0.000562576
Hck	0	0	0	1	0
Tm9sf4	1.24349	1.75583	-0.497762	0.0694866	0.910875
Tspyl3	0.0645639	0.0206198	1.6467	0.72626	0.0414877
Plagl2	4.81109	6.03864	-0.327861	0.00455073	1.85559
Pofut1	2.11029	1.93566	0.124615	0.359699	1.10582
Kif3b	0.625957	0.959562	-0.616313	0.0230447	0.579409
Asxl1	1.85591	1.29354	0.520798	0.0297889	0.939744
Nol4l	0.873835	1.23839	-0.503032	0.0515012	0.716872
Commd7	1.50457	1.23841	0.28086	0.299466	0.861942
Dnmt3b	0.252611	0.173921	0.538484	0.658218	0.19279
Mapre1	3.05138	3.73703	-0.292427	0.0470037	1.47723
Efcab8	0.00272704	0	21.3789	0.989216	0.00136167
Bpifb4	0	0.0145517	-23.7947	0.815448	0.00722342
Bpifb5	0	0.0178742	-24.0914	0.640638	0.00885816
Cdk5rap1	0.597848	0.420534	0.507554	0.464535	0.409845
Snta1	0.0980387	0.207617	-1.0825	0.319001	0.141087
Cbfa2t2	1.07622	0.919922	0.22639	0.900714	0.691417
Necab3	0.0712708	0	26.0868	0.607538	0.0344228
Actl10	0.0363372	0	25.1149	0.755909	0.0178463
E2f1	1.24486	0.863174	0.52826	0.407915	0.715462
Pxmp4	0.393078	0.490494	-0.319419	0.300557	0.365312
Zfp341	0.171908	0.0529448	1.69908	0.441996	0.105112
Chmp4b	1.64218	2.6204	-0.674174	0.00216602	1.12909
Raly	9.21254	9.31252	-0.0155728	0.890845	2.32849
Eif2s2	2.84994	2.36214	0.270838	0.153001	1.28032
Ahcy	1.06764	0.725277	0.55782	0.270445	0.635898
Itch	1.4184	2.04857	-0.530353	0.0049792	0.99889
Dynlrb1	5.87977	5.72402	0.0387306	0.985484	1.91714
Map1lc3a	0.900863	1.25914	-0.483059	0.0110889	0.728646
Pigu	1.64237	1.74226	-0.0851765	0.468512	0.99023
Trp53inp2	0.283265	0.841732	-1.57121	8.42467e-05	0.430057
Ncoa6	2.11474	1.85538	0.188765	0.419497	1.09267
Ggt7	0.0264631	0	24.6575	0.818275	0.0130595
Acss2	3.12197	2.22516	0.488548	0.00878117	1.29366
Gss	3.03897	3.96355	-0.383212	0.00428744	1.49905
Myh7b	0.0452643	0	25.4319	0.715171	0.0221349
Trpc4ap	2.68166	3.07007	-0.195147	0.183953	1.35351
Edem2	2.36847	1.49012	0.668525	0.00388773	1.0634
Procr	0.0104666	0	23.3193	0.967657	0.0052061
Mmp24	0	0	0	1	0
BC029722	0.663735	0.646642	0.0376411	0.925038	0.503902
Eif6	2.04022	2.18988	-0.102127	0.333213	1.13596
Fam83c	0.00619039	0	22.5616	0.935368	0.00308565
Uqcc1	1.1117	0.785987	0.500194	0.230029	0.663733
Cep250	1.19875	1.05975	0.177808	0.745655	0.755237
Ergic3	3.11234	3.36142	-0.111071	0.289412	1.4434
Fer1l4	0.00332265	0.179854	-5.75835	0.165788	0.0843541
Spag4	0.125859	0.0148834	3.08003	0.420696	0.06666
Cpne1	1.46508	0.899098	0.70443	0.0220604	0.771802
Nfs1	1.55514	1.18048	0.397672	0.333473	0.858826
Romo1	2.63001	1.90602	0.464502	0.0226403	1.17801
Rbm39	2.35431	2.37064	-0.00997232	0.341591	1.21267
Phf20	0.823488	0.879661	-0.0952003	0.493915	0.615921
Scand1	2.21595	1.77196	0.322577	0.370293	1.09384
Cnbd2	0.0368995	0.00809261	2.18892	0.966414	0.0221475
Epb41l1	0.348161	0.630697	-0.857194	0.0341934	0.393874
Aar2	0.250079	0.359141	-0.522168	0.0788255	0.26503
Dlgap4	2.23886	2.15071	0.0579517	0.997926	1.16143
Myl9	0.260829	0.288194	-0.143939	0.831631	0.242505
Tgif2	1.20549	0.637851	0.918322	0.0156402	0.642166
Rab5if	5.10075	6.70567	-0.394671	0.0270294	1.92518
Ndrg3	1.11983	1.16692	-0.0594296	0.418001	0.762322
Dsn1	0.270809	0.21746	0.316528	0.94757	0.21821
Soga1	0.281968	0.00568703	5.63171	0.0824774	0.127033
Tldc2	0.00712929	0	22.7653	0.967657	0.003552
Samhd1	1.25337	0.404227	1.63258	0.00015076	0.575957
Rbl1	1.39821	2.18676	-0.645218	0.00743158	1.01686
Mroh8	0.0058712	0	22.4852	0.967657	0.00292702
Rpn2	4.62715	3.93587	0.23344	0.170684	1.66207
Manbal	1.48477	1.34692	0.140568	0.572744	0.881642
Src	3.13099	4.56189	-0.543011	3.01742e-05	1.56723
Blcap	0.742641	1.10835	-0.577671	0.0278867	0.650653
Nnat	0.00334375	0.00609357	-0.865822	0.836906	0.00470663
Ctnnbl1	1.17937	1.30157	-0.142234	0.502488	0.806315
Vstm2l	0.00524623	0	22.3228	0.978435	0.00261626
Tti1	0.903377	0.891973	0.0183274	0.504478	0.640625
Rprd1b	1.43485	1.8257	-0.347551	0.0265828	0.964319
Tgm2	5.13374	10.1211	-0.979279	2.38417e-11	2.11132
Lbp	0.0222654	0.153325	-2.78371	0.431574	0.0823349
Snhg11	0.0127652	0	23.6057	0.903184	0.00634219
Ralgapb	1.43984	1.76459	-0.293417	0.0900939	0.954412
Adig	0.0389704	0.0715044	-0.875651	0.906891	0.0536469
Arhgap40	0.00286187	0.176261	-5.94461	0.177017	0.0825992
Actr5	0.669781	0.674369	-0.00984842	0.118451	0.514065
Ppp1r16b	0.00506461	0.050728	-3.32426	0.867272	0.0272675
Fam83d	0.0657138	0.059692	0.138659	0.913485	0.0608116
Dhx35	0.656211	0.459673	0.513552	0.53721	0.441372
Mafb	0.0239512	0.0979499	-2.03195	0.759072	0.0585568
Top1	4.57469	4.31016	0.0859335	0.836094	1.69393
Plcg1	0.838968	0.582393	0.526622	0.395369	0.534072
Zhx3	0.274771	0.566555	-1.04399	0.00358431	0.345823
Lpin3	0.341117	0.606836	-0.831038	0.0408029	0.383885
Emilin3	0	0	0	1	0
Chd6	1.08297	1.30886	-0.273317	0.430661	0.785274
Ptprt	0	0	0	1	0
Srsf6	8.27439	7.32462	0.175898	0.248279	2.17324
L3mbtl1	0.0291932	0	24.7991	0.818275	0.0143876
Sgk2	0	0.0145517	-23.7947	0.815448	0.00722342
Ift52	1.97204	1.3766	0.518575	0.0483464	0.977461
Mybl2	1.28718	1.20533	0.0947802	0.804569	0.809099
Tox2	0.00325314	0	21.6334	0.978435	0.00162393
Jph2	0.00422102	0	22.0092	0.956886	0.00210607
Oser1	1.93111	1.62505	0.248942	0.379948	1.02024
Gdap1l1	0	0	0	1	0
Fitm2	0.523473	0.307209	0.768892	0.583047	0.344444
R3hdml	0.00876114	0	23.0627	0.946122	0.00436149
Hnf4a	12.8543	8.31898	0.627767	9.82549e-09	2.43032
Ttpal	0.935622	0.812785	0.203051	0.790923	0.627646
Serinc3	27.2271	11.1887	1.28301	8.86459e-17	2.9204
Pkig	3.91924	1.2073	1.69879	1.05238e-12	1.19246
Ada	0.587427	0.2864	1.03638	0.258431	0.356981
Ccn5	0.0043033	0	22.037	0.978435	0.00214703
Rims4	0.0464406	0	25.4689	0.735447	0.0226973
Ywhab	5.24937	5.70739	-0.120686	0.27203	1.86785
Pabpc1l	0.00897563	0	23.0976	0.935368	0.00446779
Tomm34	1.45969	1.44868	0.0109218	0.917403	0.897792
Stk4	0.545203	0.504199	0.112801	0.830212	0.421708
Kcns1	0	0	0	1	0
Wfdc15b	0.0186153	0.380442	-4.35312	0.0149182	0.170424
Slpi	0	0	0	1	0
Matn4	0.00545036	0.0121156	-1.15244	0.858078	0.00873917
Rbpjl	0	0	0	1	0
Sdc4	9.39496	5.90055	0.671037	1.49745e-07	2.13646
Sys1	1.79838	1.54677	0.217444	0.480556	0.981934
Dbndd2	1.43133	1.38425	0.0482512	0.995645	0.878663
Pigt	6.27645	6.58034	-0.0682139	0.530545	2.0051
Wfdc2	0.157765	4.89696	-4.95604	2.13488e-17	0.960464
Wfdc13	0	0	0	1	0
Wfdc3	0.0247205	0	24.5592	0.871159	0.0122099
Dnttip1	1.00608	0.971511	0.050445	0.761844	0.687492
Ube2c	1.33417	0.315002	2.08251	0.000149347	0.560747
Tnnc2	0.00331772	0	21.6618	0.978435	0.00165611
Snx21	0.448159	0.228483	0.971921	0.188279	0.288037
Acot8	0.463557	0.794223	-0.776798	0.00472407	0.482721
Zswim3	0.219552	0.356335	-0.69867	0.635811	0.251635
Zswim1	0.439359	0.397233	0.145415	0.701635	0.349346
Spata25	0.00457875	0	22.1265	0.978435	0.00228415
Neurl2	0.0165092	0.0186727	-0.177661	0.912042	0.0174374
Ctsa	3.04856	4.58991	-0.590341	6.36685e-05	1.55966
Pltp	0.000819733	0	19.6448	0.989216	0.000409699
Pcif1	1.805	1.56728	0.203733	0.343044	0.987126
Zfp335	0.996647	0.841988	0.243283	0.617754	0.651157
Mmp9	0	0	0	1	0
Slc12a5	0.00301488	0	21.5237	0.967657	0.00150517
Ncoa5	1.22025	1.45155	-0.250421	0.0530782	0.847171
Cd40	0.0142648	0	23.766	0.913897	0.00708203
Slc35c2	1.01184	0.676709	0.58038	0.318749	0.607942
Elmo2	0.466367	0.483685	-0.0526022	0.266622	0.388658
Zfp334	0.302397	0.31652	-0.0658519	0.868294	0.269599
Trp53rka	0.36263	0.314597	0.204995	0.832645	0.291473
Slc2a10	0.000670656	0	19.3552	0.989216	0.000335216
Eya2	0	0.208402	-27.6348	0.0356735	0.0946493
Zmynd8	2.62748	2.14042	0.295783	0.0865514	1.21645
Ncoa3	0.864878	1.24197	-0.522063	0.00176113	0.715276
Sulf2	1.25571	7.59193	-2.59596	3.93325e-21	1.48214
Prex1	0.0476909	0.148842	-1.64199	0.32204	0.0926714
Trp53rkb	0.0808103	0	26.268	0.490639	0.0388555
Arfgef2	0.538242	0.700756	-0.380658	0.141823	0.480856
Cse1l	2.9916	2.82025	0.0850921	0.802558	1.36225
Stau1	1.89261	2.04368	-0.110787	0.384053	1.08761
Ddx27	1.98346	1.62988	0.283256	0.292977	1.03001
Znfx1	0.379559	0.34744	0.127558	0.975118	0.309985
Kcnb1	0	0	0	1	0
Ptgis	0	0	0	1	0
B4galt5	1.07991	1.2582	-0.220453	0.561302	0.773448
Slc9a8	0.612464	1.48257	-1.2754	1.84713e-05	0.693529
Spata2	0.621391	0.719177	-0.210844	0.229021	0.512565
Rnf114	2.17259	1.99001	0.126645	0.644362	1.12491
Snai1	0.0183	0	24.1253	0.839343	0.00906728
Ube2v1	5.34961	5.44468	-0.0254135	0.672951	1.85582
Tmem189	0.359896	0.663484	-0.882484	0.0235032	0.408161
Cebpb	3.08848	2.38611	0.372237	0.144092	1.31393
Ptpn1	0.780937	0.916246	-0.230529	0.122867	0.613754
Ripor3	0.00169161	0.0255185	-3.91507	0.826161	0.0134443
Pard6b	1.5566	3.65072	-1.22979	0.000349714	1.23785
Adnp	3.51928	3.64438	-0.0503922	0.735447	1.52201
Dpm1	1.12041	1.31744	-0.233716	0.0500852	0.796035
Mocs3	0.440615	0.351554	0.325771	0.979679	0.333163
Nfatc2	0.174883	0.166405	0.0716912	0.969315	0.157548
Atp9a	2.69513	5.9329	-1.13838	3.77253e-10	1.62165
Sall4	0	0	0	1	0
Zfp64	1.06186	0.908337	0.225287	0.973667	0.684919
Tshz2	0.3334	0.591928	-0.82817	0.0134831	0.376339
Zfp217	1.30693	0.879716	0.571076	0.236963	0.73352
Bcas1	0.00304959	0.158743	-5.70193	0.170117	0.0751902
Pfdn4	1.17803	0.746029	0.659073	0.119497	0.667883
Dok5	0	0	0	1	0
Fam210b	0.57571	0.786313	-0.449761	0.0481106	0.51743
Aurka	0.198817	0.0861957	1.20575	0.437227	0.132008
Cstf1	0.981457	0.686941	0.514739	0.24059	0.603375
Rtf2	1.3926	1.95086	-0.486331	0.0382134	0.977239
Tfap2c	0	0	0	1	0
Bmp7	2.9816	0.754955	1.98163	6.61548e-13	0.972064
Spo11	0.00288843	0	21.4619	0.989216	0.00144213
Rae1	3.43155	2.45675	0.482109	0.0059567	1.36454
Rbm38	4.09709	1.03176	1.98949	7.1624e-15	1.16879
Pck1	0.00978303	0	23.2219	0.946122	0.00486774
Zbp1	0.00927082	0	23.1443	0.935368	0.00461406
Pmepa1	0.652073	1.74856	-1.42306	1.51734e-06	0.756555
Ankrd60	0.00186499	0	20.8307	0.978435	0.000931625
Rab22a	0.974048	1.19738	-0.297814	0.0402431	0.733675
Vapb	2.90849	2.53395	0.198882	0.286112	1.31278
Stx16	2.15481	1.70135	0.340876	0.140768	1.07134
Npepl1	2.56268	2.09125	0.29329	0.250737	1.19954
Gnas	11.1103	6.45991	0.782306	9.09789e-11	2.2518
Nelfcd	1.5651	1.54274	0.020765	0.659347	0.93762
Ctsz	5.64262	3.42488	0.720313	5.73236e-06	1.69038
Atp5e	6.43248	4.99981	0.3635	0.0121178	1.89879
Prelid3b	2.35757	2.95535	-0.326025	0.0432699	1.29314
Edn3	0.00257822	0.00609357	-1.24091	0.836906	0.00432499
Ppp1r3d	0.0371825	0.0319686	0.21797	0.888791	0.0339881
Fam217b	0.0510627	0.0693885	-0.442427	0.961442	0.0584444
Cdh26	0.00107151	0.0332017	-4.95354	0.836094	0.0168667
Taf4	1.2049	1.41797	-0.234907	0.252995	0.836806
Lsm14b	1.9966	1.78256	0.16359	0.879148	1.06042
Psma7	2.93506	2.07339	0.501399	0.027228	1.24635
Ss18l1	0.348823	0.328371	0.0871685	0.906891	0.291593
Mtg2	0.705313	0.376976	0.90379	0.106287	0.42682
Hrh3	0.000423356	0	18.6915	0.989216	0.000211633
Osbpl2	0.777079	1.46469	-0.914457	0.000571256	0.738518
Adrm1	1.01942	0.994846	0.0352064	0.823935	0.696689
Lama5	1.24574	2.34304	-0.911374	0.00533162	1.00796
Cables2	0.940371	1.55646	-0.726965	0.000358147	0.800751
Rbbp8nl	0.655339	0.516949	0.342221	0.975326	0.460353
Gata5	1.75205	4.82222	-1.46065	4.52588e-12	1.38701
Slco4a1	0.266773	0.214986	0.31137	0.883044	0.215603
Ntsr1	0	0	0	1	0
Mrgbp	0.715393	0.321643	1.15328	0.158146	0.409259
Ogfr	1.12153	1.52962	-0.447703	0.0143909	0.840104
Col9a3	0.0486515	0.0105874	2.20014	0.837719	0.0290184
Tcfl5	0.00410746	0	21.9698	0.956886	0.00204952
Dido1	0.799196	0.752235	0.0873667	0.835688	0.574116
Gid8	2.06994	2.25446	-0.123187	0.690874	1.15084
Slc17a9	0.0405577	0	25.2735	0.715171	0.0198784
Ythdf1	2.25399	1.41102	0.67574	0.00269578	1.02997
Nkain4	0.00714643	0	22.7688	0.935368	0.00356051
Arfgap1	1.53163	1.6557	-0.11238	0.219508	0.952785
Col20a1	0.0258217	0.0149922	0.784376	0.987972	0.0201874
Chrna4	0	0	0	1	0
Kcnq2	0.00289938	0	21.4673	0.989216	0.00144759
Ppdpf	8.5145	5.58318	0.608834	1.12029e-06	2.06867
Ptk6	0	0	0	1	0
Srms	0.00314441	0	21.5844	0.978435	0.00156974
Fndc11	0.0079858	0	22.929	0.956886	0.00397704
Helz2	0.481881	0.795366	-0.722942	0.0128499	0.489261
Gmeb2	0.727389	0.683181	0.0904599	0.793326	0.533648
Rtel1	0.192204	0.216657	-0.172773	0.609539	0.185956
Arfrp1	1.17698	0.859595	0.453357	0.236551	0.699148
Zgpat	1.49384	1.68682	-0.17528	0.720222	0.951092
Zbtb46	0.000592342	0	19.1761	0.989216	0.000296083
Tpd52l2	2.08406	1.90988	0.125916	0.689533	1.09718
Dnajc5	2.18716	2.58936	-0.243536	0.105782	1.21855
Uckl1	0.902369	0.979979	-0.119033	0.634143	0.663093
Zfp512b	0.360763	0.979377	-1.44081	0.00296501	0.495414
Prpf6	1.60944	2.19597	-0.448295	0.0110724	1.06051
Samd10	0.69678	0.884653	-0.344409	0.0506354	0.581238
Tcea2	0.0665675	0	25.9883	0.579485	0.0322228
Rgs19	0.252168	0.250884	0.00736576	0.568154	0.224364
Myt1	0	0	0	1	0
Pcmtd2	0.781782	1.19429	-0.61132	0.00237838	0.681737
Polr3k	3.62341	2.84325	0.34981	0.043243	1.43872
Hnf4g	1.56174	3.59481	-1.20276	5.2813e-08	1.23281
Zfhx4	0	0	0	1	0
Pex2	2.00578	3.35675	-0.742898	2.30361e-05	1.28613
Pkia	0.00796893	0.0358598	-2.16991	0.847275	0.0215846
Zc2hc1a	0.206724	0.315079	-0.608009	0.157457	0.230903
Il7	0.00388535	0.100594	-4.69436	0.3721	0.0498641
Hey1	0.00405598	0	21.9516	0.978435	0.00202389
Tpd52	2.43538	2.70631	-0.152176	0.0826153	1.27208
Zbtb10	0.257276	0.0903883	1.50911	0.577885	0.157741
[truncated: 12,503 more rows]

## Sheet: SSC2F
Supplementary Table S7: Differential expression of genes in stem cell subpopulations from fetal 3-D organoid cultures (WT vs MycΔ2-540/Δ2-540)
Gene	Expression in SSC2F cells Mean [normalised readcounts]		log2 Fold change WT vs MycΔ2-540/Δ2-540	P Value	Average log2 [Mean (Normalised readcounts)+1]
	Wildtype	MycΔ2-540/Δ2-540
Xkr4	0	0.0222955	-24.4103	0.664719	0.0110253
Sox17	0	0.0151504	-23.8529	0.88513	0.0075184
Lypla1	2.92789	4.03824	-0.463864	9.42844e-05	1.49258
Tcea1	2.91389	3.02062	-0.0518987	0.307324	1.37798
Rgs20	0	0.00655752	-22.6447	0.901449	0.00326806
Atp6v1h	2.42012	3.60383	-0.574451	5.16186e-06	1.37828
Rb1cc1	0.739459	1.24748	-0.754476	7.90303e-05	0.681692
St18	0	0.00283015	-21.4324	0.95063	0.00141308
Pcmtd1	0.855327	1.00409	-0.231335	0.0337735	0.656624
Sntg1	0	0.00251861	-21.2642	0.983534	0.00125772
Rrs1	1.67509	0.878954	0.930381	4.7317e-06	0.807349
Adhfe1	0.0223752	0.0733799	-1.71348	0.570031	0.0464705
Mybl1	0.0512083	0.136695	-1.41651	0.373871	0.0890327
Vcpip1	0.760549	1.22291	-0.685205	3.95597e-05	0.682221
Sgk3	0.259387	0.199977	0.37527	0.716294	0.206464
Mcmdc2	0	0.000651244	-19.3128	0.983534	0.000325516
Tcf24	0.0830908	0.126705	-0.608715	0.384244	0.0995582
Ppp1r42	0.00717235	0	22.774	0.842804	0.00357337
Cops5	3.35287	3.46197	-0.0461997	0.774232	1.48321
Cspp1	0.88677	0.71272	0.315224	0.258338	0.586475
Arfgef1	6.15831	6.11133	0.0110465	0.690548	1.96498
Cpa6	0	0	0	1	0
Prex2	0	0.00066282	-19.3383	0.983534	0.0003313
Sulf1	0	0.15581	-27.2152	0.0829843	0.0724005
Slco5a1	0.0419336	0.00297648	3.81642	0.890801	0.0220251
Prdm14	0.00544661	0	22.3769	0.842804	0.00271592
Ncoa2	1.43432	1.64355	-0.196444	0.0146217	0.930895
Tram1	5.10786	6.3598	-0.316262	0.000724294	1.9028
Lactb2	2.01974	2.14411	-0.0862059	0.222669	1.12535
Xkr9	0.077732	0.237495	-1.61132	0.23932	0.143974
Eya1	0	0.00195887	-20.9016	0.983534	0.000978479
Msc	0	0	0	1	0
Trpa1	0	0.00232388	-21.1481	0.967075	0.00116059
Kcnb2	0	0.00172463	-20.7179	0.983534	0.000861573
Terf1	0.805005	0.931781	-0.210993	0.408897	0.624503
Sbspon	0	0.67723	-29.3351	4.17716e-06	0.258572
Rdh10	2.76897	17.2542	-2.63953	1.8807e-33	2.1156
Stau2	0.970879	1.46785	-0.596345	0.00206026	0.790914
Ube2w	1.13707	1.41134	-0.311754	0.0304611	0.819809
Eloc	1.6788	1.16241	0.530312	0.00158055	0.878297
Tmem70	2.02045	1.74294	0.213149	0.391476	1.05722
Ly96	0.339847	0.736792	-1.11637	0.000169859	0.422298
Jph1	0.152378	0.0277188	2.45872	0.102883	0.0845848
Gdap1	0	0.0155051	-23.8862	0.852644	0.00769308
Pkhd1	0.0551003	0.257969	-2.22706	0.028003	0.141567
Il17f	0	0	0	1	0
Mcm3	3.72755	3.66064	0.0261301	0.473398	1.54628
Paqr8	1.56543	2.91893	-0.898882	2.01493e-06	1.15397
Efhc1	0.11345	0.030255	1.90681	0.672777	0.0686349
Tram2	0.0880414	0.121366	-0.46311	0.489041	0.0994633
Tmem14a	0.410852	0.629827	-0.616337	0.0188294	0.416334
Gsta3	4.71573	8.63012	-0.8719	4.382e-09	2.00406
Khdc1a	0	0.00100516	-19.939	0.983534	0.000502326
Kcnq5	0	0.0330796	-24.9794	0.635012	0.0162721
Rims1	0	0.0091825	-23.1305	0.95063	0.0045703
Ogfrl1	0.074418	0.00825837	3.17172	0.302951	0.0400018
Smap1	1.2125	1.97383	-0.703015	5.68549e-06	0.941986
Sdhaf4	0.74575	0.952768	-0.353433	0.189862	0.613216
Fam135a	2.67393	1.98577	0.429262	0.00827056	1.19756
Col9a1	0.0338738	0.00046011	6.20204	0.706488	0.0168863
Col19a1	0	0	0	1	0
Lmbrd1	1.09001	2.07156	-0.926373	1.76317e-07	0.929677
Phf3	1.57964	1.26573	0.319621	0.14779	0.882773
Prim2	0.756881	0.540622	0.485445	0.119079	0.497863
Rab23	0.364839	0.459564	-0.333004	0.310452	0.344587
Bag2	1.32696	0.525648	1.33596	2.18071e-07	0.633492
Zfp451	1.27619	0.944259	0.43459	0.132066	0.743692
Dst	0.738669	0.632308	0.2243	0.810188	0.521557
Ccdc115	1.02143	0.696738	0.551904	0.0433035	0.616257
Imp4	2.0907	1.71991	0.281656	0.195273	1.0645
Ptpn18	1.10197	1.66573	-0.596074	0.000258591	0.861677
Arhgef4	0.319195	0.314467	0.0215304	0.470818	0.275227
Fam168b	3.35412	3.58717	-0.0969099	0.183475	1.49719
Plekhb2	6.45208	7.04211	-0.126244	0.136735	2.04659
Hs6st1	2.80044	2.6741	0.0665997	0.372747	1.31821
Uggt1	2.18144	2.63772	-0.274009	0.0169231	1.22435
Neurl3	3.046	3.974	-0.383675	0.0160351	1.50098
Arid5a	0.00833717	0.0263792	-1.66177	0.75143	0.0171699
Kansl3	1.1503	0.7979	0.527731	0.112227	0.676113
Lman2l	0.440669	0.662391	-0.587988	0.0264407	0.436682
Cnnm4	1.78161	3.02318	-0.762885	1.09064e-05	1.20755
Cnnm3	0.473695	0.587047	-0.309518	0.260106	0.424824
Ankrd23	0.0775324	0.0887324	-0.194661	0.949916	0.0798439
Ankrd39	0.447766	0.435414	0.0403573	0.343804	0.365738
Sema4c	0.233177	0.179649	0.376241	0.557506	0.187405
Cox5b	8.95756	7.86895	0.186934	0.0330529	2.24044
Actr1b	3.32873	2.37286	0.488349	0.000436116	1.34052
Zap70	0.0316677	0	24.9165	0.842804	0.0155883
Tmem131	3.25515	3.86439	-0.247517	0.019134	1.51504
Vwa3b	0.00515557	0.0163691	-1.66677	0.908795	0.0106894
Cnga3	0	0	0	1	0
Inpp4a	0.492149	0.290514	0.760489	0.251721	0.327629
Coa5	2.5082	2.42591	0.0481233	0.264691	1.24324
Unc50	1.14786	1.5289	-0.413539	0.0234673	0.846128
Mgat4a	2.92603	10.482	-1.8409	1.53169e-32	1.90421
Tsga10	0.0942258	0.0729998	0.36823	0.711163	0.0802527
Lipt1	0.212717	0.160751	0.404104	0.671686	0.170965
Mitd1	0.487649	0.819606	-0.749087	0.000507954	0.497908
Txndc9	3.06467	3.77828	-0.301997	0.0153646	1.48321
Eif5b	2.25598	2.69194	-0.254891	0.103199	1.24332
Rev1	0.862436	1.37271	-0.670542	0.000118497	0.74296
Aff3	0	0	0	1	0
Chst10	0	0.00321554	-21.6166	0.967075	0.00160519
Pdcl3	2.40999	2.44487	-0.0207291	0.179274	1.2318
Npas2	1.64659	1.51747	0.11782	0.430435	0.948263
Tbc1d8	0.628977	0.317148	0.987852	0.770798	0.38171
Cnot11	1.11283	1.0833	0.0387951	0.654108	0.74099
Rnf149	1.94087	0.423395	2.19663	5.89962e-14	0.715876
Map4k4	1.56244	1.5582	0.00392052	0.848424	0.940132
Il1r2	0	0	0	1	0
Il1r1	0.0735953	0.495723	-2.75185	0.000182899	0.236811
Il1rl2	0	0	0	1	0
Il18r1	0.0112067	0.0159272	-0.507127	0.959685	0.013473
Il18rap	0	0.00292547	-21.4802	0.95063	0.0014606
Slc9a4	0.115548	2.11727	-4.19564	2.99405e-17	0.623153
Slc9a2	0.647851	1.05811	-0.707761	0.0117262	0.610631
Mfsd9	0.434324	0.263401	0.72151	0.376125	0.297251
Tmem182	0.0102361	0	23.2872	0.69165	0.00509201
Tgfbrap1	0.551932	0.805613	-0.545596	0.0278115	0.515201
AI597479	0.674298	0.59992	0.168616	0.52562	0.492674
Fhl2	3.57868	1.48604	1.26796	6.59454e-08	1.21605
Nck2	1.54103	1.24587	0.306737	0.285065	0.870832
Uxs1	1.02785	0.99003	0.0540781	0.80787	0.697562
Tpp2	2.19478	2.78397	-0.343068	0.00294494	1.24615
Tex30	0.486366	0.401942	0.275055	0.545911	0.367096
Poglut2	0.878464	0.475112	0.886716	0.00260546	0.509594
Bivm	0.935953	0.649966	0.526072	0.038106	0.580677
Ercc5	0.904547	1.17796	-0.381026	0.0715261	0.711317
Gulp1	0.183526	0.540307	-1.55779	0.00273403	0.30024
Col3a1	0.00552775	0.00377206	0.551341	0.89222	0.00463875
Col5a2	0	0.00410121	-21.9676	0.983534	0.00204641
Wdr75	0.79375	0.73961	0.10192	0.644423	0.568985
Slc40a1	3.40356	11.5565	-1.76358	5.14122e-25	2.00632
Dnah7b	0	0.0487904	-25.5401	0.495829	0.0238188
Slc39a10	0.928919	1.688	-0.861689	0.000734609	0.822878
Tmeff2	0	0.000515876	-18.9767	0.983534	0.000257871
Cavin2	0.0729574	1.84737	-4.66227	2.80777e-13	0.558407
Nabp1	0.821166	0.895358	-0.124791	0.31793	0.619442
Myo1b	1.7351	0.724279	1.2604	1.00017e-06	0.775489
Stat4	0	0	0	1	0
Stat1	0.513349	1.13828	-1.14885	1.28871e-07	0.587164
Gls	8.53659	4.6621	0.872679	1.14339e-10	1.99447
Nab1	1.51312	1.82017	-0.266546	0.230713	0.97916
Nemp2	0.111058	0.174895	-0.655171	0.472476	0.133246
Mfsd6	0.750735	0.803027	-0.0971432	0.883005	0.574751
Inpp1	0.305391	0.347821	-0.187688	0.401471	0.282496
Hibch	0.561907	0.576262	-0.0363923	0.753246	0.450482
Pms1	0.321993	0.27296	0.238339	0.491298	0.260243
Ormdl1	0.441502	0.702376	-0.669822	0.00708409	0.448855
Osgepl1	0.298755	0.256586	0.219517	0.78203	0.244902
Asnsd1	2.4355	1.89942	0.358663	0.00784272	1.14934
Stk17b	1.74341	1.59951	0.124284	0.509554	0.982261
Ccdc150	0	0	0	1	0
Gtf3c3	0.846857	0.839136	0.0132138	0.615105	0.611391
Pgap1	5.08864	7.83114	-0.62194	5.38267e-07	1.99235
Ankrd44	0.0842154	0.186744	-1.14891	0.121795	0.126035
Sf3b1	6.35667	5.54402	0.197339	0.00673613	1.93708
Coq10b	0.619196	1.24552	-1.00828	2.20165e-06	0.645434
Hspd1	9.80474	4.61345	1.08763	9.20694e-17	2.05258
Hspe1	4.49171	2.84513	0.658767	1.80933e-07	1.52502
Mob4	2.38692	4.48578	-0.91021	1.36407e-12	1.46104
Rftn2	0	0.00667772	-22.6709	0.901449	0.00332776
Mars2	0.574287	0.659035	-0.198583	0.23048	0.480019
Boll	0.0779058	0.0304733	1.35418	0.97924	0.0525192
Plcl1	0	0.0152631	-23.8636	0.788469	0.00757392
Satb2	0.47601	0.0317471	3.90629	0.000193176	0.210298
Tyw5	0.333522	0.419201	-0.32986	0.178597	0.318959
Maip1	0.894814	1.05723	-0.240636	0.160227	0.680242
Spats2l	0.0350322	0.263849	-2.91296	0.0390327	0.134297
Kctd18	0.225959	0.196251	0.20336	0.293642	0.191458
Sgo2a	0.101803	0.0881398	0.207909	0.462214	0.0907086
Aox1	0	0.0051836	-22.3055	0.967075	0.00258511
Aox4	0	0	0	1	0
Bzw1	8.34189	9.84788	-0.239439	0.00239073	2.30924
Clk1	3.63836	3.57143	0.026785	0.980671	1.52709
Ppil3	0.88253	0.955162	-0.114099	0.344567	0.651545
Nif3l1	0.965775	0.597248	0.693356	0.00165344	0.572085
Orc2	0.526078	0.502183	0.067064	0.884658	0.41481
Fam126b	0.348818	0.668715	-0.938917	0.000876066	0.405641
Ndufb3	0.386906	0.433476	-0.163967	0.354582	0.343589
Flacc1	0.0112067	0.010318	0.119204	0.94682	0.0107047
Cflar	0.498765	0.808043	-0.696074	0.00379445	0.498443
Casp8	3.06329	2.38721	0.359758	0.322006	1.311
Trak2	1.40235	1.28071	0.1309	0.572675	0.850467
Stradb	0.798533	0.773331	0.0462666	0.809724	0.579915
C2cd6	0	0	0	1	0
Tmem237	1.79771	0.363428	2.30642	0.0030797	0.669402
Mpp4	0.0811101	0.00514339	3.97909	0.362095	0.0415593
Als2	0.717542	0.547313	0.390697	0.534831	0.488707
Fzd7	2.17458	1.76058	0.304683	0.128119	1.08531
Sumo1	4.8671	5.04902	-0.0529406	0.556301	1.78463
Nop58	5.27433	3.93231	0.423609	0.000297914	1.71614
Bmpr2	1.81218	1.45233	0.319359	0.0191034	0.965498
Fam117b	1.58303	0.850496	0.896314	0.000433177	0.782209
Wdr12	0.669084	0.229021	1.54671	0.000274078	0.359246
Carf	0.0993936	0.0347753	1.51509	0.651735	0.0644716
Nbeal1	0.787772	2.41761	-1.61773	1.42336e-14	0.904956
Cyp20a1	0.612774	0.642277	-0.0678402	0.65346	0.48702
Abi2	0.0926447	0.196521	-1.0849	0.223351	0.13401
Raph1	1.43131	0.857867	0.738514	0.0438955	0.75393
Cd28	0	0.00155807	-20.5713	0.967075	0.00077843
Pard3b	0.594541	0.735528	-0.307004	0.0803115	0.508949
Nrp2	0.077806	0.0044759	4.11963	0.259853	0.0396967
Ino80d	2.48029	1.97697	0.327215	0.128119	1.16901
Ndufs1	2.13359	2.39466	-0.166536	0.393297	1.18219
Eef1b2	27.4284	14.3331	0.936325	2.84918e-23	3.0387
Zdbf2	0	0.000582046	-19.1508	0.983534	0.000290938
Adam23	0	0.000887949	-19.7601	0.983534	0.000443778
Mdh1b	0	0	0	1	0
Fastkd2	0.67424	0.556155	0.277775	0.433063	0.478789
Klf7	0.821001	0.353429	1.21597	0.00426358	0.451014
Creb1	1.62018	1.16388	0.477217	0.0331268	0.867574
Mettl21a	0.367416	0.362384	0.0198925	0.546906	0.31108
Ccnyl1	0.290568	0.54148	-0.89803	0.0190728	0.343913
Fzd5	3.84098	2.6976	0.509797	0.00372277	1.4424
Plekhm3	0.0793453	0.173601	-1.12956	0.392138	0.118216
Idh1	5.18148	13.8694	-1.42047	1.87499e-25	2.26043
Pikfyve	0.430666	0.555007	-0.365936	0.254079	0.39981
Map2	0	0.0631793	-25.9129	0.311881	0.0306319
Unc80	0	0.00157196	-20.5841	0.967075	0.000785362
Rpe	3.31518	4.31428	-0.380031	0.00119433	1.56627
Kansl1l	0.0655235	0.758419	-3.53291	2.12264e-09	0.313941
Acadl	3.50216	6.18195	-0.819817	3.73078e-09	1.73806
Lancl1	1.4408	1.30352	0.144459	0.868624	0.863384
Cps1	29.7678	3.75176	2.98811	3.0578e-22	2.49249
Erbb4	0	0	0	1	0
Ikzf2	0.088831	0.408082	-2.19972	0.00192968	0.213666
Bard1	0.41309	0.201186	1.03792	0.0907503	0.264544
Abca12	0.165509	0.00897433	4.20496	0.0930568	0.0810462
Atic	4.94217	2.32815	1.08596	5.68777e-14	1.49225
Fn1	0.338364	0.0776322	2.12385	0.767826	0.183107
Mreg	0.512992	0.123803	2.0509	0.0095153	0.265404
Pecr	0.883194	0.257616	1.77751	0.000605212	0.431094
Tmem169	0	0	0	1	0
Xrcc5	1.10179	0.930104	0.24439	0.812972	0.700183
March4	0	0	0	1	0
Smarcal1	0.515006	0.494171	0.0595811	0.997375	0.408495
Igfbp2	0	0.00529069	-22.335	0.983534	0.00263837
Igfbp5	1.18652	0.588987	1.01043	0.0149644	0.622704
Tns1	0	0.00529658	-22.3366	0.934206	0.0026413
Rufy4	0	0	0	1	0
Arpc2	7.02975	8.69816	-0.307236	0.000758936	2.17754
Gpbar1	0.00544661	0	22.3769	0.842804	0.00271592
Aamp	4.82931	4.86441	-0.0104478	0.439054	1.7659
Pnkd	1.74136	1.74304	-0.0013921	0.604212	1.00876
Tmbim1	3.61029	7.32473	-1.02066	8.85155e-18	1.82376
Ctdsp1	3.31615	3.96132	-0.25647	0.00415238	1.53202
Vil1	7.46735	12.4365	-0.735913	2.72773e-13	2.3671
Usp37	1.03517	0.842964	0.296317	0.782949	0.660976
Cnot9	1.75028	1.59749	0.131781	0.528551	0.983123
Plcd4	0	0.0546929	-25.7048	0.620373	0.0266248
Zfp142	0.159625	0.173672	-0.121681	0.717188	0.154117
Bcs1l	0.834477	0.575831	0.535227	0.107442	0.530771
Rnf25	0.273432	0.431135	-0.656956	0.0712442	0.300092
Stk36	0.0063012	0.0382053	-2.60007	0.715848	0.0218875
Ttll4	0.571508	0.311331	0.876326	0.152364	0.361539
Cyp27a1	0.167554	0.0971183	0.78681	0.233753	0.123799
Prkag3	0.0250794	0.0177355	0.499862	0.881589	0.0211751
Wnt6	0.00885728	0.053673	-2.59926	0.844676	0.0305502
Wnt10a	0.050866	0.00260036	4.28992	0.35241	0.0261058
Cdk5r2	0.00582868	0	22.4747	0.842804	0.00290588
Fev	0	0	0	1	0
Cryba2	0	0	0	1	0
Cfap65	0	0.00113051	-20.1085	0.983534	0.000564938
Ihh	2.88078	3.48311	-0.273918	0.0759631	1.42818
Nhej1	0.0913884	0.150196	-0.716766	0.235874	0.113692
Slc23a3	0.264351	0.157414	0.747889	0.501714	0.190374
Cnppd1	1.24708	1.21513	0.0374387	0.77057	0.802471
Retreg2	1.16348	1.25458	-0.108759	0.052342	0.792341
Zfand2b	1.0534	1.17274	-0.154831	0.189963	0.747742
Abcb6	0.440671	0.552014	-0.325002	0.44438	0.402331
Atg9a	1.19896	1.48281	-0.306548	0.0723771	0.848687
Ankzf1	0.393193	0.367338	0.0981298	0.998091	0.322232
Glb1l	0.136326	0.13912	-0.0292701	0.509362	0.129028
Stk16	2.32658	2.51366	-0.111582	0.319527	1.2293
Tuba4a	0.446538	0.239784	0.897048	0.0346353	0.292055
Dnajb2	0.60607	0.430028	0.495055	0.46495	0.415742
Ptprn	0	0	0	1	0
Resp18	0	0	0	1	0
Dnpep	2.70241	2.43819	0.148437	0.376125	1.27196
Des	0	0.00270012	-21.3646	0.967075	0.00134824
Speg	0	0.00109856	-20.0672	0.983534	0.000548976
Gmppa	1.36709	1.28757	0.0864659	0.971606	0.844576
Chpf	0.662605	0.797882	-0.268025	0.423646	0.547497
Obsl1	0.35493	0.296874	0.257686	0.43131	0.281853
Tmem198	0.0237444	0.0337179	-0.50593	0.911167	0.0283144
Inha	0.970973	0.534286	0.861818	0.00349822	0.553296
Stk11ip	0.537756	0.709797	-0.400453	0.0291987	0.48335
Slc4a3	0.0110158	0.0867563	-2.97739	0.373228	0.0470765
Epha4	1.0017	1.7713	-0.82236	7.63119e-05	0.856657
Sgpp2	2.51452	3.98371	-0.663831	2.2018e-07	1.43154
Farsb	4.48441	5.90383	-0.396732	0.000531095	1.81699
BC035947	0	0.00171043	-20.7059	0.983534	0.000854484
Mogat1	0	0.00122438	-20.2236	0.967075	0.000611818
Acsl3	4.82138	5.64325	-0.227079	0.157924	1.82757
Utp14b	2.25402	2.28962	-0.022606	0.337439	1.18533
Kcne4	0	0	0	1	0
Scg2	0	0.00206314	-20.9764	0.967075	0.00103051
Ap1s3	0.741348	4.01237	-2.43623	5.58748e-19	1.08328
Wdfy1	0.500691	0.445589	0.168208	0.626508	0.387221
Serpine2	0.303213	0.195144	0.635796	0.444736	0.22155
Cul3	3.8376	3.74474	0.0353393	0.92351	1.56673
Dock10	0	0.0152429	-23.8616	0.836491	0.00756393
Irs1	0.096419	0.568986	-2.561	4.8992e-05	0.27124
Rhbdd1	1.28743	1.03234	0.318577	0.581869	0.768309
Mff	2.1705	3.20762	-0.563475	1.36373e-05	1.29539
Tm4sf20	4.59199	5.44847	-0.246733	0.365888	1.79259
Agfg1	2.89037	3.09147	-0.0970365	0.432186	1.3837
Slc19a3	0	0.00176023	-20.7473	0.967075	0.000879342
Krtap28-13	0	0	0	1	0
Ccl20	0.283647	3.5781	-3.65703	6.27157e-10	0.885494
Daw1	0.0117431	0.0108494	0.114195	0.978285	0.0112329
Sphkap	0	0.00046011	-18.8116	0.983534	0.000230002
Pid1	0.0935341	0.388725	-2.05519	0.0172846	0.208901
Dner	0	0.000811808	-19.6308	0.983534	0.000405739
Trip12	4.09406	6.53456	-0.674557	1.93009e-10	1.82379
Fbxo36	0.483031	0.268043	0.849653	0.204828	0.315781
Sp140	0	0.00228495	-21.1237	0.983534	0.00114117
Cab39	4.90121	6.69739	-0.45046	5.68549e-06	1.90802
Itm2c	2.68935	3.02482	-0.169594	0.0812467	1.34897
Gpr55	0.0215791	0.0624923	-1.53404	0.677367	0.0409835
Psmd1	3.77412	3.99714	-0.0828266	0.430435	1.58604
Armc9	0.168823	0.236922	-0.4889	0.523476	0.184312
B3gnt7	0.670362	0.123734	2.4377	0.00146007	0.314849
Ncl	10.6271	4.76517	1.15715	4.29066e-20	2.10259
Ptma	11.5032	5.61381	1.03498	1.5299e-17	2.20757
Pde6d	0.617467	0.530511	0.21898	0.508019	0.453231
Cops7b	0.753404	0.795915	-0.0791919	0.401136	0.573537
Nppc	0.0474044	0.00481316	3.29997	0.890801	0.0255584
Dis3l2	0.696866	0.604544	0.205034	0.838594	0.500812
Alppl2	0	0.000995116	-19.9245	0.967075	0.000497311
Alpi	0.692314	7.56637	-3.4501	7.78331e-06	1.33697
Akp3	0	0.7522	-29.4865	0.0118061	0.280436
Ecel1	0.0186721	0.0255233	-0.450928	0.881353	0.0218515
Prss56	0	0	0	1	0
Eif4e2	4.51659	3.3526	0.429955	0.00232515	1.58927
Efhd1	0	0.000417569	-18.6717	0.983534	0.000208741
Gigyf2	0.645949	0.568002	0.185526	0.922085	0.47406
Ngef	2.70836	2.55263	0.0854357	0.973514	1.28914
Neu2	0.0994943	0.129246	-0.377433	0.432011	0.1082
Inpp5d	0	0	0	1	0
Atg16l1	0.71072	0.835295	-0.233005	0.382938	0.57206
Dgkd	2.03648	2.53518	-0.316015	0.0944632	1.18673
Usp40	0.620099	0.992979	-0.679264	0.00104797	0.586059
Ugt1a9	0.0108269	0.0370779	-1.77595	0.796307	0.0235879
Ugt1a8	0	0.00963761	-23.2002	0.88513	0.00479573
Ugt1a7c	0.0777465	0.110647	-0.509112	0.592578	0.0899074
Dnajb3	0.0302307	0.0676395	-1.16185	0.761665	0.0476165
Ugt1a1	0.0612271	0.126591	-1.04793	0.452437	0.089311
Hjurp	2.12048	1.32466	0.678764	0.00034673	0.990781
Spp2	0.163993	0.0106448	3.94541	0.143076	0.0812224
Arl4c	0.318458	0.803648	-1.33546	0.00317366	0.433137
Sh3bp4	1.25944	1.04745	0.265899	0.207835	0.765857
Agap1	1.58365	1.37003	0.209042	0.238127	0.906053
Gbx2	0	0.00221969	-21.0819	0.967075	0.00110861
Ackr3	0.0251018	0.00303492	3.04806	0.737399	0.0139111
Cops8	2.17665	1.46502	0.571187	0.00060255	1.02901
Col6a3	0	0	0	1	0
Mlph	1.12129	2.07156	-0.885556	4.6184e-05	0.937105
Prlh	0.200965	0.00132071	7.24948	0.0516555	0.0922227
Rab17	0.941962	0.657348	0.519011	0.0294877	0.584459
Lrrfip1	3.38512	4.75565	-0.490434	1.18446e-05	1.6142
Rbm44	0.0170737	0	24.0253	0.842804	0.0084648
Ramp1	0.0466129	0.0316859	0.55689	0.804165	0.0383767
Ube2f	1.68957	2.11167	-0.321728	0.0820854	1.06227
Scly	0.701455	1.14474	-0.706604	0.000720363	0.647252
Espnl	0	0	0	1	0
Erfe	0.334929	0.193121	0.794347	0.127446	0.232725
Ilkap	0.895013	0.70613	0.341976	0.307749	0.586727
Hes6	2.7125	1.49829	0.856309	1.83877e-07	1.11366
Per2	1.72951	1.54353	0.164132	0.293367	0.968838
Traf3ip1	0.534294	0.46143	0.211522	0.780652	0.403743
Asb1	0.145451	0.170971	-0.233211	0.418466	0.146816
Twist2	0	0	0	1	0
Hdac4	1.0803	0.759451	0.508405	0.0852391	0.648758
Ndufa10	9.05552	7.37429	0.296293	0.000269656	2.21664
Cops9	6.37905	6.81252	-0.0948466	0.0936408	2.02719
Gpc1	0.138189	0.151301	-0.13078	0.738302	0.135165
Dusp28	0.453402	0.29231	0.633293	0.243525	0.315169
Rnpepl1	2.61769	3.28221	-0.326373	0.0047094	1.37015
Capn10	0.362506	0.66904	-0.884085	0.00318289	0.410787
Gpr35	0.850707	0.885631	-0.0580433	0.880881	0.624915
Aqp12	0.0354391	0.000593375	5.90025	0.858747	0.0177094
Kif1a	0.0838671	0.00961504	3.12474	0.971606	0.0450522
Agxt	0.0247172	0.0274233	-0.149885	0.895532	0.0257354
Mab21l4	0.614327	2.02313	-1.71951	2.87292e-10	0.792606
Crocc2	0	0.0101834	-23.2797	0.917811	0.00506596
Sned1	0.0447921	0.150942	-1.75268	0.121939	0.0921995
Mterf4	0.745777	0.887052	-0.250274	0.296538	0.596108
Pask	0.222439	0.224476	-0.0131489	0.796307	0.20168
Ppp1r7	2.24733	2.32797	-0.0508626	0.736046	1.1901
Ano7	0	0.00970875	-23.2109	0.868859	0.00483096
Hdlbp	7.79734	9.23789	-0.244581	0.0101368	2.25027
Sept2	5.60206	4.94866	0.178918	0.346402	1.83527
Farp2	0.836487	1.03122	-0.301936	0.134385	0.658245
Stk25	3.68696	3.81682	-0.0499379	0.604212	1.55845
Bok	0.854976	0.227301	1.91128	0.00646189	0.411345
Thap4	2.96217	2.98573	-0.0114268	0.748707	1.37976
Atg4b	1.60246	1.39316	0.201926	0.208051	0.914536
Dtymk	4.22492	3.51951	0.26355	0.265461	1.58092
Ing5	0.643984	0.688917	-0.0973056	0.383264	0.510605
D2hgdh	1.13939	0.695833	0.711445	0.00124282	0.644347
Gal3st2	0.0117419	0.0164445	-0.485939	0.924935	0.0139921
Gal3st2b	0	0	0	1	0
Fam174a	0.621585	0.613415	0.0190872	0.703378	0.480878
St8sia4	0.0352974	0.00219321	4.00844	0.874749	0.0184397
Slco4c1	0	0.00554842	-22.4036	0.917811	0.00276654
D1Ertd622e	0.483771	0.656399	-0.440248	0.0720925	0.449616
Ppip5k2	1.99919	3.94604	-0.980992	4.58845e-12	1.34847
Gin1	0.113471	0.26906	-1.24561	0.044876	0.172879
Pam	0.446309	1.34279	-1.58912	2.58757e-09	0.610179
Rnf152	0.123633	0.0688594	0.844335	0.334435	0.0915795
Pign	0.971543	1.08533	-0.15979	0.462032	0.706873
Relch	1.26714	1.89471	-0.580399	0.000155439	0.940701
Tnfrsf11a	1.66721	2.09365	-0.328584	0.10836	1.05519
Zcchc2	1.07906	0.816342	0.402526	0.119363	0.66437
Phlpp1	0.851093	1.20928	-0.506757	0.0355945	0.704221
Bcl2	1.01046	1.09278	-0.112986	0.161298	0.71843
Kdsr	1.26075	1.45642	-0.208144	0.208267	0.8572
Vps4b	1.3759	2.00049	-0.539976	0.00046603	0.982078
Serpinb5	0.206841	1.07798	-2.38173	5.87304e-09	0.4597
Serpinb11	0	0.142805	-27.0895	0.311881	0.0667428
Serpinb8	0	0.00672522	-22.6811	0.901449	0.00335135
Dsel	0.171588	0.13743	0.320254	0.788929	0.143565
Tsn	3.38189	2.82444	0.259866	0.0821908	1.40945
Nifk	2.25451	1.5967	0.497722	0.0200101	1.06714
Clasp1	0.88622	0.981396	-0.147171	0.513787	0.659188
Tfcp2l1	0.152862	0.610564	-1.99791	1.54339e-05	0.309416
Gli2	0	0	0	1	0
Inhbb	0	0.00085761	-19.71	0.983534	0.000428621
Ralb	3.15882	3.22323	-0.0291243	0.588036	1.43292
Tmem185b	0.793476	0.616622	0.363799	0.113654	0.532247
Epb41l5	1.67826	1.96776	-0.229591	0.0404732	1.03649
Ptpn4	0.430836	0.360109	0.258704	0.462578	0.332912
Tmem177	0.273868	0.212638	0.365081	0.458398	0.217428
Tmem37	0.272564	0.472284	-0.793061	0.80648	0.313924
Dbi	9.4729	16.473	-0.798227	9.12602e-11	2.60472
Steap3	0.164777	0.0286926	2.52177	0.0735246	0.0904094
En1	0	0.00928874	-23.1471	0.852644	0.00462293
Insig2	0.704514	0.927794	-0.397176	0.0432726	0.594828
Ccdc93	0.740961	0.698692	0.0847421	0.807407	0.542148
Htr5b	0	0	0	1	0
Ddx18	2.52475	1.56969	0.685662	0.000328927	1.1018
Actr3	5.28755	6.29104	-0.2507	0.00399052	1.91261
Slc35f5	2.84204	4.50965	-0.666088	3.23025e-06	1.52625
Gpr39	0.585349	0.94322	-0.688298	0.00627707	0.562575
Lypd1	0	0.00468519	-22.1597	0.967075	0.00233712
Nckap5	0.116328	0.0571782	1.02466	0.531686	0.0828239
Mgat5	3.8984	3.63491	0.100962	0.584127	1.56126
Tmem163	0	0	0	1	0
Ccnt2	2.17991	1.8985	0.199413	0.433239	1.11052
Rab3gap1	1.27138	1.22534	0.0532241	0.870037	0.810149
Zranb3	0.402332	0.192585	1.06289	0.0745896	0.25713
R3hdm1	1.40057	0.875924	0.67714	0.00299993	0.752404
Ubxn4	2.97116	3.81527	-0.360759	0.00197698	1.47543
Lct	0.00765346	0.111329	-3.86257	0.148461	0.0565905
Mcm6	5.43113	5.91349	-0.122759	0.905951	1.89731
Dars	6.02707	4.32146	0.479937	9.55127e-06	1.81076
Cxcr4	0.253429	0.332203	-0.39048	0.992125	0.256358
Cd55b	0.00508048	0	22.2765	0.842804	0.00253381
Cd55	0.849606	1.43552	-0.756705	0.000889325	0.752566
C4bp	0.147824	0.257846	-0.802628	0.568408	0.183634
Pfkfb2	1.06966	2.30243	-1.106	1.91824e-09	0.961023
Yod1	0.524589	0.564082	-0.104717	0.226666	0.434512
AA986860	2.66728	7.19276	-1.43118	4.17439e-19	1.70135
Fcamr	0.0110555	0.0313591	-1.50412	0.861567	0.0209362
Pigr	1.91271	1.14974	0.734317	0.311595	0.917216
Fcmr	0	0.00734234	-22.8078	0.901449	0.00365776
Il19	0	0	0	1	0
Mapkapk2	3.94794	4.60598	-0.222409	0.035151	1.6614
Dyrk3	0.532142	0.317028	0.747202	0.0405025	0.351022
Eif2d	1.65426	1.46714	0.173174	0.420188	0.939612
Rassf5	0.176743	0.0169351	3.38357	0.125147	0.089772
Ikbke	0.913545	1.2519	-0.454568	0.0471248	0.730366
Srgap2	0.605002	0.684877	-0.178905	0.461304	0.497408
Fam72a	0.0745315	0.0429219	0.796136	0.515331	0.0569555
Avpr1b	0	0	0	1	0
Ctse	0	0.889843	-29.729	5.70196e-08	0.318247
Rab7b	0	0.00379029	-21.8539	0.95063	0.00189156
Slc26a9	0.00877498	0.137747	-3.97248	0.138002	0.0688935
Pm20d1	0.179634	0.786042	-2.12955	0.000331199	0.372603
Slc41a1	0.57423	0.490519	0.227319	0.390485	0.426445
Rab29	0.44048	0.358744	0.296122	0.431135	0.335769
Nucks1	3.00785	2.84952	0.0780144	0.78249	1.3681
Slc45a3	0.298592	1.76451	-2.56302	7.70131e-16	0.639072
Elk4	1.42164	1.63978	-0.20595	0.0465292	0.92757
Mfsd4a	0.560977	1.75946	-1.64912	7.18923e-11	0.730173
Cdk18	1.80924	1.51535	0.255728	0.254578	0.977663
Klhdc8a	0	0.00540874	-22.3669	0.934206	0.00269708
Nuak2	0.336404	0.409921	-0.285148	0.520754	0.316758
Tmcc2	0	0	0	1	0
Dstyk	0.163842	0.484647	-1.56462	0.00103144	0.273452
Rbbp5	1.29106	0.997637	0.371971	0.123244	0.76049
Tmem81	0.157108	0.181025	-0.204435	0.427119	0.156153
Nfasc	0	0	0	1	0
Lrrn2	0	0	0	1	0
Mdm4	2.25618	2.5854	-0.196508	0.421224	1.22871
Pik3c2b	1.83523	0.802348	1.19367	2.28487e-05	0.815607
Ppp1r15b	2.8626	3.44034	-0.265225	0.0532937	1.42104
Plekha6	2.68907	1.80898	0.571931	0.00169448	1.1691
Etnk2	0.210285	0.0504636	2.05903	0.0669464	0.120044
Sox13	1.12797	1.48782	-0.399475	0.0755686	0.833288
Snrpe	3.27175	2.6028	0.329997	0.0494331	1.36687
Lax1	0	0.0385804	-25.2014	0.495829	0.0189274
Atp2b4	0.213805	1.96869	-3.20287	2.48569e-18	0.640941
Optc	0	0	0	1	0
Prelp	0	0	0	1	0
Fmod	0	0	0	1	0
Btg2	5.68535	18.6173	-1.71132	4.47271e-22	2.43817
Adora1	2.5941	2.55636	0.021145	0.867212	1.27402
Ppfia4	0.0105963	0.00108105	3.29305	0.707378	0.00581049
Tmem183a	3.20128	3.72742	-0.219528	0.0526698	1.49439
Cyb5r1	2.40383	1.32713	0.857022	3.6123e-05	1.03477
Adipor1	7.5511	6.06053	0.317242	0.00511112	2.05029
Klhl12	1.0133	0.449636	1.17223	0.000738613	0.535543
Rabif	1.0298	1.01732	0.0175894	0.700717	0.704854
Kdm5b	2.98493	3.36283	-0.17198	0.17773	1.42782
Ppp1r12b	0.157077	0.162357	-0.0476952	0.738527	0.148174
Ube2t	0.414397	0.182666	1.1818	0.00487015	0.257238
Lgr6	0	0	0	1	0
Arl8a	1.51597	1.34911	0.168231	0.857808	0.888348
Gpr37l1	0	0.00236812	-21.1753	0.967075	0.00118266
Elf3	16.1499	14.037	0.202285	0.112025	2.77625
Rnpep	5.38626	6.15412	-0.192269	0.078976	1.91092
Timm17a	2.40706	2.56858	-0.0937014	0.744856	1.24901
Shisa4	0.0112067	0.0187412	-0.741853	0.863918	0.0148561
Ipo9	1.52603	1.36018	0.165981	0.444024	0.892694
Nav1	1.10182	0.449879	1.29228	0.000672496	0.557142
Csrp1	1.76583	2.36829	-0.423502	0.00792667	1.11587
Phlda3	2.39693	4.2866	-0.838645	5.16184e-09	1.44402
Tnni1	0.0286767	0.0115734	1.30907	0.532668	0.0198901
Lad1	6.42189	7.80461	-0.281328	0.0199782	2.08985
Tnnt2	0.0537935	0.0314752	0.773218	0.78962	0.0416933
Pkp1	0	0.00781862	-22.8985	0.88513	0.00389411
Igfn1	0	0	0	1	0
Tmem9	2.10504	2.08291	0.015252	0.560726	1.12945
Ascl5	0	0	0	1	0
Kif21b	0.79505	0.522424	0.605823	0.0280672	0.502668
Mroh3	0.494469	0.155314	1.6707	0.00519701	0.273071
Inava	2.9002	3.672	-0.34041	0.00106588	1.45131
Camsap2	0.198222	0.390318	-0.977529	0.035884	0.255186
Ddx59	0.0411675	0.102858	-1.32107	0.407033	0.0691236
Kif14	0.0400907	0.0395415	0.0199005	0.935871	0.0390439
Zfp281	0.516117	0.420076	0.297048	0.545116	0.383432
Nr5a2	0.373249	0.340691	0.131674	0.715401	0.305182
Nek7	0.583015	1.3624	-1.22455	4.30578e-07	0.659505
Lhx9	0	0.00206927	-20.9807	0.967075	0.00103357
Dennd1b	1.14078	1.32156	-0.212222	0.0431489	0.801703
Zbtb41	0.919268	0.950576	-0.0483166	0.214717	0.660034
Aspm	0.136766	0.0970384	0.495086	0.393132	0.110401
F13b	0	0.00401987	-21.9387	0.983534	0.00200591
Cfhr2	0.0117419	0.313793	-4.74007	0.192095	0.142296
Cfh	0	0.116215	-26.7922	0.10301	0.0549717
Kcnt2	0.0464906	0.920101	-4.30678	7.67399e-09	0.34891
Cdc73	1.58343	1.68203	-0.0871539	0.536999	0.967846
Glrx2	1.81153	1.47422	0.297259	0.0715731	0.969828
Ro60	0.422314	0.369518	0.192672	0.727045	0.333372
Uchl5	2.75936	1.53977	0.841618	7.09608e-08	1.12816
Rgs2	0.163964	0.0144825	3.50099	0.64829	0.0831051
Rgs13	0	0	0	1	0
Pla2g4a	2.06828	1.94706	0.0871336	0.542734	1.10096
Ptgs2	0	0.00835027	-22.9934	0.917811	0.0041578
Odr4	0.609537	0.8476	-0.47567	0.00222764	0.544917
Tpr	2.88583	4.02572	-0.480263	0.000100412	1.48595
Hmcn1	0	0	0	1	0
Ivns1abp	11.5649	8.36163	0.467896	6.03774e-05	2.38376
Swt1	0.393213	0.46164	-0.231458	0.138479	0.355586
Trmt1l	0.890998	1.02202	-0.197929	0.196825	0.670601
Rnf2	1.59843	1.8913	-0.242724	0.174385	1.00831
Fam129a	0.659946	0.426657	0.629271	0.488665	0.431059
Edem3	0.784553	1.10728	-0.497075	0.00864291	0.662283
Tsen15	0.606356	0.47542	0.350963	0.30917	0.431456
Colgalt2	0	0.000461573	-18.8162	0.983534	0.000230733
Rgl1	0.311149	0.187463	0.731	0.0626953	0.221362
Arpc5	7.52736	10.5362	-0.485134	2.79959e-08	2.29438
Ncf2	0.374757	0.0690267	2.44073	0.0104474	0.192513
Smg7	1.8274	1.66495	0.134318	0.74282	1.00977
Nmnat2	0.0112067	0.00816047	0.457639	0.957301	0.00963586
Lamc2	1.88505	2.86596	-0.604417	0.00308568	1.20588
Lamc1	2.01806	2.94515	-0.545373	0.00896719	1.23855
Shcbp1l	0.00877498	0.00238179	1.88135	0.891274	0.00555783
Dhx9	6.38193	9.09883	-0.511687	2.91693e-08	2.15573
Npl	0.0997668	0.108933	-0.126813	0.644853	0.0992483
Rgs16	0.0113564	0.023341	-1.03936	0.918998	0.0171826
Rnasel	1.25711	0.973535	0.368805	0.445093	0.746956
Teddm2	0	0.00132762	-20.3404	0.983534	0.000663371
Glul	1.95375	3.12234	-0.676379	1.67396e-05	1.24975
Ier5	1.99833	3.13676	-0.650483	5.87163e-05	1.25898
Stx6	1.17698	1.35194	-0.199942	0.396122	0.816591
BC034090	0	0	0	1	0
Xpr1	1.32006	2.30362	-0.803302	2.63772e-06	1.01831
Acbd6	2.51187	1.39309	0.850476	1.18562e-07	1.06437
Qsox1	6.46702	7.10651	-0.136041	0.0733323	2.05158
Cep350	1.39644	2.17554	-0.639623	4.54185e-05	1.01473
Tor1aip1	1.50586	1.6874	-0.164214	0.209133	0.953605
Tor1aip2	5.99878	6.41214	-0.0961364	0.135399	1.97443
Fam163a	0	0.000694076	-19.4047	0.983534	0.000346918
Tdrd5	0.0574856	0.0473162	0.280867	0.861567	0.0510625
Axdnd1	0	0.0101196	-23.2706	0.836491	0.00503436
Soat1	1.97877	1.71836	0.203568	0.113723	1.04577
Abl2	1.21483	0.920684	0.399974	0.186449	0.723928
Tor3a	0.20767	0.187852	0.144696	0.640567	0.180419
Fam20b	2.95925	4.01267	-0.439331	0.000216652	1.49401
Ralgps2	1.51918	1.49352	0.0245765	0.272455	0.918814
Angptl1	0	0	0	1	0
Rasal2	0.199823	0.214174	-0.100056	0.550495	0.188119
Cryzl2	0.113502	0.343167	-1.59619	0.0113916	0.20127
Sec16b	0.448583	0.709909	-0.662258	0.00588928	0.453513
Brinp2	0	0.00284123	-21.4381	0.983534	0.0014186
Pappa2	0	0.000980462	-19.9031	0.983534	0.000489991
Cop1	2.33945	2.9758	-0.347111	0.00352517	1.29302
Tnr	0	0	0	1	0
Tnn	0	0.0037299	-21.8307	0.95063	0.00186148
Cacybp	4.12909	2.10015	0.975329	7.22713e-08	1.38319
Rabgap1l	2.06311	2.38235	-0.207565	0.222556	1.169
Gpr52	0.0525614	0.0326792	0.685631	0.59382	0.0416916
Rc3h1	2.28212	2.16782	0.0741354	0.877106	1.17077
Serpinc1	0	0.00308126	-21.5551	0.934206	0.00153826
Zbtb37	0.415957	0.353987	0.232739	0.909744	0.32543
Dars2	1.01534	0.423669	1.26095	0.00158055	0.527012
Cenpl	0.102218	0.129047	-0.336254	0.540753	0.109349
Klhl20	0.122553	0.147675	-0.269012	0.801389	0.126672
Prdx6	7.21687	8.08071	-0.163108	0.228741	2.15617
Tnfsf4	0.0343889	0.0321631	0.0965384	0.844208	0.0327338
Suco	0.432388	0.790396	-0.87025	0.00105131	0.47089
Pigc	0.787069	0.608341	0.37161	0.818081	0.52789
Dnm3	0.0598516	0.149204	-1.31782	0.376447	0.0985991
Eef1aknmt	0.652897	0.453758	0.524932	0.255077	0.438341
Vamp4	0.557291	0.59058	-0.0837026	0.526987	0.453523
Myoc	0	0	0	1	0
Myocos	0.00833717	0.0018272	2.18992	0.859217	0.00506407
Prrc2c	7.14623	6.61076	0.112366	0.273502	2.06356
Fmo4	0.00515557	0.0174304	-1.7574	0.99117	0.0112113
Fmo1	0	0	0	1	0
Fmo2	0	0.00457917	-22.1267	0.95063	0.00228436
Prrx1	0	0.00213337	-21.0247	0.983534	0.00106555
Gorab	0.559261	0.352444	0.666127	0.231062	0.373063
Kifap3	0.335993	0.473972	-0.496372	0.190064	0.338818
Scyl3	0.60667	0.647638	-0.0942744	0.560726	0.486753
BC055324	0.252037	0.158467	0.669459	0.148629	0.185935
Mettl18	0.207844	0.156133	0.412731	0.769884	0.166959
F5	0.00514965	0.197804	-5.26346	0.100631	0.0928134
Slc19a2	1.68854	3.19334	-0.919285	9.11407e-08	1.21125
Ccdc181	0.257501	0.371484	-0.528722	0.187248	0.27251
Blzf1	0.546002	0.539445	0.0174317	0.76463	0.433547
Nme7	0.564163	0.614596	-0.123526	0.303935	0.463218
Atp1b1	34.1353	57.3099	-0.747519	2.19483e-17	3.81249
Dpt	0	0	0	1	0
Sft2d2	3.54358	6.19573	-0.806068	1.04902e-11	1.7436
Tiprl	2.27158	1.62537	0.482928	0.00897504	1.07525
Gpr161	0.0415986	0.0434323	-0.062235	0.715848	0.0416361
Dcaf6	0.964674	0.585705	0.719867	0.0583113	0.568178
Mpc2	3.40559	4.0464	-0.248733	0.0289342	1.55077
Mpzl1	2.81731	1.99687	0.496579	0.00126246	1.21856
Rcsd1	0	0.00742492	-22.8239	0.917811	0.00369875
Creg1	1.59611	1.24013	0.364069	0.366523	0.880275
Pou2f1	0.735146	0.63636	0.208187	0.318365	0.521783
Dusp27	0	0.00308696	-21.5578	0.967075	0.0015411
Gpa33	6.4638	12.0303	-0.896221	4.95917e-15	2.28867
Ildr2	0.00544661	0.145331	-4.73784	0.280908	0.0705627
Tada1	0.661352	0.723503	-0.129581	0.251844	0.525995
Pogk	0.512692	0.421315	0.283193	0.823198	0.382736
Fam78b	0	0.000694076	-19.4047	0.983534	0.000346918
Uck2	9.5868	6.19993	0.628797	1.95032e-09	2.16684
Tmco1	3.01284	4.60643	-0.612523	3.45457e-07	1.55671
Aldh9a1	6.2449	4.21931	0.565672	3.21154e-06	1.81633
Mgst3	11.3849	14.2907	-0.327961	0.0527063	2.62186
Lmx1a	0.0117431	0.00122398	3.26217	0.859217	0.00644897
Pbx1	0.839746	0.892388	-0.0877174	0.778357	0.623734
Nuf2	0.074528	0.139046	-0.899705	0.850299	0.101036
Rgs5	0.0491059	0.0452692	0.117365	0.857573	0.0461064
Rgs4	0	0	0	1	0
Ccdc190	0.0316888	0.0496037	-0.646475	0.776982	0.0398048
Hsd17b7	1.05253	0.905436	0.217174	0.622485	0.681892
Ddr2	0	0.0016346	-20.6405	0.983534	0.000816632
Uap1	2.89701	5.7222	-0.982004	1.12335e-11	1.63281
Uhmk1	2.40556	3.40128	-0.49971	4.35291e-05	1.35365
Nos1ap	0.21892	0.126081	0.796055	0.857808	0.158354
Olfml2b	0.0482348	0.0050849	3.24578	0.784098	0.0260898
Atf6	1.20516	1.21989	-0.0175357	0.975661	0.794129
Dusp12	0.983023	0.936484	0.069971	0.731991	0.672748
Fcgr3	0	0.00549167	-22.3888	0.95063	0.00273832
Cfap126	0.0967524	0.077472	0.320623	0.584743	0.0834855
Sdhc	10.8313	12.0641	-0.155519	0.0748822	2.52031
Mpz	0.0110014	0.00124024	3.14899	0.874749	0.00609038
Pcp4l1	0.00411683	0.0018272	1.1719	0.859217	0.00296695
Nr1i3	0.0295917	0.0394071	-0.413262	0.84374	0.0339064
Tomm40l	1.63443	1.32033	0.307883	0.0565451	0.905187
Apoa2	0.0451619	0.0797898	-0.821097	0.426597	0.0604691
Fcer1g	0.0295862	0.00898245	1.71975	0.955395	0.0190497
Ndufs2	8.28489	7.26449	0.189621	0.0138875	2.17018
Adamts4	0.00552775	0.00323169	0.774403	0.908321	0.00436951
B4galt3	1.22485	0.965017	0.343982	0.211638	0.737596
Ppox	0.835598	0.711694	0.231551	0.631605	0.572427
Usp21	0.703696	0.843294	-0.261083	0.0161538	0.572177
Ufc1	2.95453	3.69582	-0.322967	0.00674829	1.46077
Dedd	1.25083	1.49727	-0.259446	0.125737	0.86325
Nit1	1.88219	2.62085	-0.477623	0.000528149	1.17263
Pfdn2	3.31903	2.40674	0.463678	0.00154841	1.34439
Klhdc9	0	0.00371761	-21.8259	0.934206	0.00185536
Nectin4	0.417221	1.09392	-1.39062	1.8796e-05	0.543868
Usf1	1.20453	1.18019	0.0294525	0.597967	0.784962
Tstd1	0.100193	0.0156541	2.67816	0.357388	0.0555091
F11r	10.4958	15.3809	-0.551324	1.17552e-09	2.61905
Alyref2	0.156176	0.0968657	0.689119	0.897898	0.118788
Itln1	0.553583	0.353518	0.647015	0.056429	0.371636
Cd244a	0.0203599	0.00831801	1.29142	0.801852	0.0142195
Ly9	0	0	0	1	0
Vangl2	0.756201	0.503937	0.585526	0.0379673	0.48562
Nhlh1	0.00544661	0.00246684	1.14269	0.859217	0.00394782
Ncstn	3.43197	6.505	-0.922513	6.74694e-17	1.75221
Copa	6.20112	7.65538	-0.303945	0.00146612	2.06621
Pex19	2.67646	3.62265	-0.436718	0.003389	1.41646
Dcaf8	2.46943	3.4723	-0.491715	5.97683e-05	1.37095
Pea15a	0.210223	0.923411	-2.13505	2.24704e-09	0.422452
Igsf8	1.69171	0.974334	0.795995	0.00242656	0.835204
Atp1a2	0	0	0	1	0
Pigm	1.30983	1.34634	-0.0396653	0.523866	0.845017
Slamf9	0.722187	0.0490612	3.87972	5.16186e-06	0.295745
Igsf9	4.47595	4.71627	-0.0754508	0.953012	1.72184
Tagln2	15.3978	9.09332	0.759846	6.88065e-11	2.55451
Cfap45	0	0.00143793	-20.4556	0.967075	0.000718447
Dusp23	0.0936252	0.130147	-0.475178	0.752338	0.105923
Crp	0	0.00111223	-20.085	0.983534	0.000555806
Apcs	0	0	0	1	0
Mptx2	0	0.0149011	-23.8289	0.852644	0.0073956
Aim2	0.270676	0.156996	0.785842	0.341219	0.192688
Ifi204	0.0063012	0.00324661	0.956692	0.891747	0.00476139
Ifi211	0	0.00860306	-23.0364	0.95063	0.00428313
Ifi203	0	0	0	1	0
Spta1	0	0.000676816	-19.3684	0.983534	0.000338293
Mptx1	0	0.00973864	-23.2153	0.868859	0.00484576
Fmn2	0	0	0	1	0
Rgs7	0	0.0261281	-24.6391	0.679776	0.0128963
Fh1	4.13696	3.64162	0.183992	0.230713	1.58576
Kmo	0	0	0	1	0
Opn3	0.0594914	0.0485622	0.292849	0.917811	0.0526045
Chml	0.392505	0.314923	0.317711	0.509938	0.302441
Exo1	0.584474	0.388715	0.588427	0.28601	0.394315
Pld5	0	0	0	1	0
Cep170	0.102242	0.0379777	1.42876	0.705155	0.0673101
Sdccag8	0.32211	0.422567	-0.391628	0.154086	0.315846
Akt3	0	0.0323142	-24.9457	0.563348	0.0159015
Zbtb18	1.76421	1.39557	0.338164	0.479325	0.945189
Adss	4.33275	3.72403	0.218417	0.0912652	1.61326
Catspere2	0	0.00825918	-22.9776	0.868859	0.00411263
Desi2	2.4913	1.40204	0.829376	0.000175217	1.0633
Cox20	1.75499	3.01871	-0.782473	4.15324e-07	1.20219
Hnrnpu	6.95764	6.29731	0.143863	0.3577	2.03082
Efcab2	0.121146	0.207385	-0.775564	0.179662	0.151404
Kif26b	0.293316	0.106763	1.45804	0.429736	0.179325
Smyd3	0.681477	0.311288	1.13041	0.0120591	0.395341
Tfb2m	0.969918	0.895837	0.114625	0.965168	0.658826
Cnst	0.213828	0.421201	-0.97806	0.0240976	0.272641
Sccpdh	1.80036	2.32117	-0.366568	0.00775958	1.11503
Kif28	0	0.000951292	-19.8595	0.983534	0.00047542
Ahctf1	1.38329	1.41666	-0.0343955	0.928975	0.875435
Cdc42bpa	0.439312	0.597968	-0.444823	0.0098174	0.416449
Coq8a	0.714311	0.646567	0.143753	0.540357	0.518852
Psen2	0.555841	0.425286	0.386238	0.541941	0.398194
Itpkb	0.240141	0.0501176	2.2605	0.190671	0.132064
Stum	0	0	0	1	0
Parp1	3.02774	2.10422	0.524961	0.00133695	1.26298
Lin9	0.395627	0.314914	0.329184	0.705599	0.303557
Mixl1	0	0.000734844	-19.4871	0.983534	0.000367287
Acbd3	1.48341	1.63883	-0.143747	0.269072	0.939985
H3f3a	7.87336	6.47345	0.282444	0.00578252	2.09721
Sde2	1.37984	1.35292	0.0284297	0.482116	0.861344
Pycr2	1.30284	0.88859	0.552067	0.0191647	0.734986
Lefty1	0.0112998	0.036593	-1.69527	0.690989	0.0235879
Tmem63a	1.2784	1.96784	-0.622275	0.00115972	0.955654
Ephx1	5.07479	13.5889	-1.421	5.18954e-25	2.2422
Nvl	2.86868	1.56002	0.878821	3.85003e-08	1.14646
Cnih4	3.43898	2.82493	0.283765	0.0387217	1.41598
Wdr26	5.55038	6.09383	-0.134763	0.196825	1.91937
Cnih3	0.0488176	0.00328341	3.89413	0.737399	0.0254707
Lbr	4.86696	3.1967	0.60644	4.67122e-06	1.60182
Enah	1.59792	1.61295	-0.0135079	0.887965	0.957594
Srp9	4.21461	4.74539	-0.171129	0.0970857	1.69993
Degs1	1.55177	3.22674	-1.05616	6.022e-09	1.18911
Fbxo28	1.25484	1.27992	-0.0285436	0.763717	0.81861
Trp53bp2	1.14677	1.00673	0.187889	0.917573	0.730236
Capn2	1.89052	2.49653	-0.401141	0.309028	1.1566
Capn8	0.0960968	0.0669849	0.520654	0.776065	0.0782962
Susd4	0.230613	0.471867	-1.03291	0.0109807	0.297022
Tlr5	0.105723	0.484247	-2.19545	3.80504e-05	0.247703
Disp1	0.099222	0.223675	-1.17267	0.0458099	0.148231
Brox	0.927553	0.997019	-0.104191	0.150064	0.673953
Aida	0.702342	0.705291	-0.0060452	0.983057	0.53287
Mia3	1.48195	1.86735	-0.333494	0.0626953	0.981216
Taf1a	0.348927	0.273796	0.349826	0.36684	0.270656
Hhipl2	0.00544661	0.00473092	0.203238	0.875692	0.0050758
Dusp10	0.220526	0.202768	0.121117	0.42278	0.191954
Hlx	0	0.000536941	-19.0344	0.983534	0.000268398
Marc1	0	0.000556115	-19.085	0.983534	0.00027798
Marc2	4.64421	6.12641	-0.39961	0.0374987	1.84722
Mark1	0.0309008	0.0106776	1.53306	0.639283	0.020527
Rab3gap2	1.19073	1.30836	-0.135905	0.145129	0.810386
Iars2	3.42136	3.20254	0.0953561	0.483796	1.46107
Bpnt1	5.4932	7.53079	-0.455154	0.00136078	2.00722
Eprs	3.25885	2.99216	0.123173	0.159782	1.41667
Slc30a10	0.15404	0.0159951	3.2676	0.249132	0.0795684
Lyplal1	0.851022	0.827585	0.0402897	0.486227	0.609367
Tgfb2	0	0.00205687	-20.972	0.967075	0.00102738
Spata17	0.00833717	0.0312141	-1.90457	0.765543	0.0195197
Gpatch2	0.6301	0.87571	-0.474872	0.0576387	0.558814
Esrrg	0.388595	0.00194665	7.64113	0.00169621	0.165119
Kctd3	1.52205	1.34393	0.179559	0.810188	0.88845
Cenpf	0.51736	0.358843	0.527816	0.205684	0.361802
Ptpn14	0.888628	1.16545	-0.391234	0.103263	0.704239
Smyd2	3.32411	1.61236	1.0438	2.26836e-10	1.21223
Prox1	0.0172639	0.0278167	-0.688194	0.967791	0.0222767
Angel2	0.404984	0.494745	-0.288819	0.294192	0.370991
Vash2	0.124757	0.0200368	2.63839	0.374514	0.0687027
Flvcr1	0.349017	0.201767	0.790606	0.11669	0.241584
Nsl1	0.159148	0.0796474	0.998671	0.148125	0.11216
Batf3	0	0	0	1	0
Fam71a	0.212905	0.0412316	2.36839	0.188049	0.116711
Atf3	9.05914	8.40057	0.108886	0.515718	2.27463
Nenf	2.09555	0.94526	1.14854	0.000526976	0.89768
Pacc1	0.358644	0.141529	1.34145	0.0129884	0.219428
Ppp2r5a	1.89667	2.08366	-0.135657	0.205791	1.09484
Dtl	1.22857	0.877771	0.485067	0.0293096	0.715723
Ints7	2.02373	1.712	0.241334	0.527182	1.05209
Lpgat1	1.90064	2.46845	-0.377119	0.00628848	1.15432
Nek2	0.610566	0.363851	0.746801	0.175527	0.393449
Slc30a1	0.541063	1.3346	-1.30254	4.8203e-08	0.640157
Traf5	0.220462	0.108479	1.02311	0.9285	0.151109
Rcor3	0.695786	0.616051	0.175594	0.907847	0.504066
Kcnh1	0	0.00955939	-23.1885	0.868859	0.00475699
Hhat	0.189916	0.0860194	1.14262	0.274289	0.128201
Sertad4	0.59223	0.469333	0.335545	0.56133	0.424972
Syt14	0.258173	0.175546	0.556495	0.870508	0.195697
Utp25	0.584268	0.473175	0.304257	0.809261	0.423771
Irf6	5.35292	5.98616	-0.161305	0.0395175	1.89642
Traf3ip3	0.0110014	0	23.3912	0.842804	0.00547065
Lamb3	1.98533	3.08211	-0.63454	0.000143039	1.25016
Hsd11b1	0	0	0	1	0
G0s2	0.0272648	0.000847472	5.00773	0.706488	0.0138734
Camk1g	0	0	0	1	0
Plxna2	0.472969	0.66083	-0.482533	0.212405	0.447299
Cd34	0	0	0	1	0
Cd46	0.0404651	0.086446	-1.09512	0.576752	0.0612898
Cr1l	0.388767	0.451862	-0.216977	0.742142	0.350632
Fam171a1	0.851746	0.824189	0.0474476	0.468613	0.608632
Nmt2	2.12557	1.45719	0.544657	0.00949876	1.01932
Rpp38	0.734638	0.445953	0.720143	0.00392293	0.459784
Acbd7	0	0.00282928	-21.432	0.967075	0.00141264
Dclre1c	0.158753	0.161605	-0.0256808	0.893639	0.148574
Suv39h2	0.315372	0.113488	1.47451	0.00652654	0.190809
Hspa14	1.39211	1.23958	0.167423	0.536604	0.839231
Cdnf	0.0185433	0.035675	-0.944014	0.916861	0.0267134
Fam107b	1.87563	3.73545	-0.993909	1.78868e-10	1.30567
Frmd4a	0.533757	0.20915	1.35165	0.0553165	0.308819
Prpf18	0.899846	1.02201	-0.183658	0.238009	0.672932
Bend7	0.161895	0.0441225	1.87547	0.437994	0.0966146
Sephs1	1.47362	1.48924	-0.0152178	0.228857	0.908829
Phyh	0.581109	0.620039	-0.0935487	0.960638	0.470288
Mcm10	1.1551	0.601498	0.941389	0.0141325	0.619389
Optn	0.615736	1.12765	-0.872931	1.05223e-05	0.617404
Ccdc3	0.672001	0.224338	1.58279	0.00282109	0.358211
Camk1d	3.16689	3.721	-0.232624	0.842804	1.4896
Cdc123	2.47659	2.83893	-0.196994	0.151339	1.29562
Nudt5	2.44564	1.91453	0.353218	0.0290442	1.15341
Sec61a2	1.10819	0.435867	1.34624	3.93552e-05	0.553799
Dhtkd1	0.0204697	0.00601541	1.76675	0.640139	0.0131302
Upf2	0.920427	1.04716	-0.186109	0.0390611	0.684501
Proser2	4.12341	5.15415	-0.321898	0.000576516	1.72547
Echdc3	0.174858	0.137311	0.348733	0.566786	0.144907
Usp6nl	2.00611	1.5309	0.390025	0.245952	1.01461
Celf2	0.649533	2.03921	-1.65053	1.24334e-11	0.806045
Gata3	0	0.121048	-26.851	0.131912	0.0571318
Taf3	0.345984	0.271904	0.347609	0.721215	0.26882
Atp5c1	1.10652	0.950034	0.219978	0.87145	0.706442
Kin	0.432424	0.485238	-0.166246	0.819708	0.377471
Itih2	0	0	0	1	0
Itih5	0.227896	0.0580793	1.97228	0.273896	0.130879
Sfmbt2	0	0	0	1	0
Prkcq	0	0	0	1	0
Pfkfb3	1.82059	0.641585	1.50469	1.02634e-06	0.766303
Rbm17	4.52102	3.15013	0.521237	2.48103e-05	1.56585
Il15ra	0.380391	0.234234	0.699531	0.669942	0.266409
Fbh1	1.96861	1.43864	0.452469	0.0268498	0.989768
Ankrd16	0.419333	0.366524	0.19419	0.492805	0.331229
Itga8	0	0.011534	-23.4594	0.88513	0.00573401
Mindy3	0.943769	1.10894	-0.232678	0.109019	0.705407
Pter	0.696954	0.615352	0.179651	0.852644	0.504194
Rsu1	0.962429	0.810728	0.247462	0.415376	0.633956
Cubn	0.232793	0.142603	0.707042	0.700273	0.171296
Trdmt1	0.28798	0.222518	0.372047	0.519589	0.226994
Vim	0.105586	0.0921446	0.196445	0.995227	0.0942593
St8sia6	0	0.123167	-26.876	0.311881	0.0580761
Hacd1	3.2795	2.48899	0.397914	0.0166496	1.35172
Stam	2.14297	2.49547	-0.219697	0.181122	1.19832
Tmem236	1.90385	3.12499	-0.714933	0.00416024	1.24155
Mrc1	0.457197	0.109603	2.06053	0.0151384	0.240258
Cacnb2	0	0.0252605	-24.5904	0.563348	0.0124734
Nsun6	0.243875	0.205157	0.249414	0.587212	0.202421
Arl5b	1.35179	1.27043	0.08955	0.625448	0.837574
Malrd1	0.708119	3.54138	-2.32225	2.60818e-10	1.02431
Plxdc2	0.0791756	0.176508	-1.1566	0.647	0.119374
Nebl	0.0126024	0.360333	-4.83756	0.00111188	0.160127
Skida1	0.0186008	0.00508294	1.87163	0.939202	0.01175
Mllt10	1.05025	0.952234	0.141348	0.938726	0.693468
Dnajc1	0.3346	0.571182	-0.771514	0.00591085	0.37023
Commd3	2.94497	4.14144	-0.49188	9.22073e-05	1.50489
Bmi1	0.496092	0.990002	-0.996823	0.000188195	0.545496
Pip4k2a	0.0112067	0.0744848	-2.73258	0.273502	0.0414928
Msrb2	0.16677	0.652717	-1.96859	7.76157e-06	0.32833
Otud1	0.201915	0.44131	-1.12804	0.00163996	0.274734
Etl4	3.177	5.23826	-0.72142	1.55983e-10	1.63015
Arhgap21	2.5202	3.01113	-0.256767	0.0253826	1.3238
Enkur	0.0840609	0.0346961	1.27666	0.603795	0.0574109
Thnsl1	0.717067	0.348311	1.04173	0.0071351	0.419735
Myo3a	0.0160099	0	23.9325	0.842804	0.00794154
Gad2	0	0	0	1	0
Apbb1ip	0.016448	0	23.9714	0.69165	0.00815709
Pdss1	1.76375	0.883549	0.997268	7.3867e-05	0.824874
Abi1	4.00915	4.18507	-0.0619566	0.292269	1.62853
Acbd5	1.19015	1.96344	-0.722238	0.000101407	0.935162
Mastl	0.223201	0.223708	-0.00327422	0.561935	0.201678
Yme1l1	3.05299	3.3149	-0.118746	0.104024	1.43076
Spopl	0.90579	0.777235	0.220825	0.919235	0.609978
Hnmt	0	0.00720874	-22.7813	0.934206	0.00359144
Il1f6	0	0.00284099	-21.438	0.967075	0.00141848
Il1rn	2.4801	9.22468	-1.8951	2.84567e-16	1.78593
Psd4	0.777449	0.727772	0.0952613	0.696289	0.561006
Pax8	0	0	0	1	0
Cacna1b	0	0.00325917	-21.6361	0.95063	0.00162693
Ehmt1	1.7299	1.8857	-0.124413	0.315617	1.03202
Arrdc1	2.34636	3.43992	-0.551949	1.54164e-06	1.34925
Zmynd19	2.74106	1.41188	0.957113	2.60906e-05	1.09989
Dph7	0.441931	0.334709	0.400914	0.386208	0.327348
Pnpla7	0.340189	0.258168	0.398026	0.280908	0.261233
Nsmf	0.77894	0.647724	0.266134	0.590925	0.537706
Entpd8	0.709826	0.817898	-0.204457	0.292543	0.567036
Noxa1	1.94173	2.62446	-0.434677	0.437994	1.18335
Nrarp	0.882157	0.430027	1.03661	0.000645072	0.495056
Tor4a	1.34535	1.27758	0.0745693	0.398791	0.837773
Nelfb	2.47665	2.11253	0.229417	0.320838	1.19075
Stpg3	0.0971152	0	26.5332	0.551894	0.0463421
Fam166a	0	0.000953034	-19.8622	0.983534	0.00047629
Tubb4b	20.4546	13.407	0.609434	3.83478e-05	2.86683
Slc34a3	0	0.00414796	-21.984	0.967075	0.00206969
Rnf224	0.0311734	0.0124947	1.319	0.864859	0.0215573
Cysrt1	0.231823	0.460124	-0.988998	0.0557363	0.293508
Rnf208	0.4438	0.416551	0.0914189	0.854521	0.357752
Ndor1	0.572696	0.612464	-0.0968554	0.917811	0.465278
Tmem203	1.13246	0.846209	0.420377	0.437287	0.685206
Tprn	2.00058	4.39921	-1.13682	8.0656e-13	1.39253
Ssna1	2.60018	2.14494	0.277673	0.0491567	1.21339
Anapc2	2.62848	3.61696	-0.460546	0.000413112	1.40928
Tmem210	0	0.00759308	-22.8563	0.88513	0.0037822
Lrrc26	0.611637	6.94775	-3.5058	6.39812e-34	1.27507
Grin1	0.922367	0.0679494	3.76281	4.34165e-08	0.359649
Man1b1	1.31364	1.58892	-0.274476	0.126924	0.895032
Dpp7	0.31135	0.352187	-0.177807	0.43061	0.28639
Uap1l1	1.54451	2.46712	-0.675683	0.000640838	1.08863
Sapcd2	0.198597	0.0731389	1.44114	0.233518	0.12587
Entpd2	1.7511	2.05965	-0.234141	0.097327	1.06515
Npdc1	1.07952	0.911871	0.243485	0.162824	0.690109
Fut7	0	0.000811415	-19.6301	0.983534	0.000405543
Abca2	0.528708	0.331233	0.674624	0.146455	0.355264
Paxx	0.505945	1.19478	-1.23969	3.62184e-08	0.597751
Clic3	0.2684	0.905756	-1.75474	0.000144602	0.441317
Ptgds	2.23825	0.094653	4.56358	2.00535e-12	0.632736
Lcn12	0.0352974	0.00246601	3.83931	0.890801	0.0185758
C8g	0.0991199	0.0333881	1.56984	0.191687	0.0636763
Fbxw5	1.721	1.72658	-0.0046719	0.854521	1.00202
Traf2	1.07127	1.04658	0.0336396	0.64657	0.722166
Edf1	5.0758	6.67636	-0.395426	0.000123514	1.92123
Mamdc4	0.0448361	0.124955	-1.47867	0.627356	0.0808014
Phpt1	0.583701	0.296512	0.97714	0.0742009	0.359721
Ajm1	0.0310508	0	24.8881	0.69165	0.0152892
Rabl6	3.18586	2.19977	0.534331	0.021339	1.2974
Ccdc183	0	0	0	1	0
Tmem141	0.914387	0.850872	0.103863	0.990693	0.632527
Fcna	0	0.00617039	-22.5569	0.917811	0.00307572
Bmyc	1.69716	2.10787	-0.312666	0.126552	1.06307
Kcnt1	0	0	0	1	0
Camsap1	0.330984	0.21227	0.640863	0.532079	0.239207
Ubac1	0.205998	0.182196	0.177138	0.913539	0.177341
Nacc2	1.01669	0.947938	0.101018	0.706488	0.684115
Tmem250-ps	3.63278	2.72701	0.413754	0.000195945	1.42438
Lhx3	0	0	0	1	0
Qsox2	2.60041	0.781521	1.73438	8.88839e-14	0.929258
Ccdc187	0	0	0	1	0
Gpsm1	0.174826	0.166642	0.0691685	0.825527	0.157624
Dnlz	1.3811	1.13822	0.279041	0.388179	0.813767
Card9	0.0211329	0	24.333	0.69165	0.0104564
Snapc4	0.52922	0.44768	0.2414	0.717635	0.39736
Entr1	1.04641	1.20689	-0.205841	0.187548	0.753836
Pmpca	2.87794	2.2972	0.325164	0.027327	1.27419
Inpp5e	0.201841	0.461633	-1.19353	0.00135092	0.281704
Sec16a	1.18262	2.26163	-0.935381	1.03666e-08	0.981377
Notch1	1.31048	1.3415	-0.0337568	0.216825	0.844124
Egfl7	0.4556	0.104126	2.12944	0.000321826	0.237236
Agpat2	1.802	2.5788	-0.517099	0.00522593	1.15268
Dipk1b	0.289604	0.171402	0.756702	0.325231	0.206268
Abo	0.0657821	0.160931	-1.29067	0.608601	0.106465
Surf6	0.59523	0.467253	0.349243	0.416747	0.425205
Med22	1.14869	1.49317	-0.378394	0.00862773	0.839207
Surf1	1.51838	1.77948	-0.228923	0.219396	0.97294
Surf2	1.04481	0.508156	1.0399	0.000396608	0.563097
Surf4	5.35458	6.13619	-0.196569	0.0134201	1.90718
Stkld1	0	0.00209887	-21.0012	0.983534	0.00104834
Rexo4	0.990777	0.923874	0.100864	0.482303	0.671433
Cacfd1	1.6785	1.34649	0.317965	0.190064	0.919089
Slc2a6	0.00552775	0.0606664	-3.45613	0.510322	0.032205
Sardh	0.0955619	0.237531	-1.31361	0.0918401	0.152193
Vav2	0.722399	1.13459	-0.651306	0.00736872	0.650997
Brd3os	0.0421182	0.0387327	0.120894	0.922085	0.0396284
Brd3	1.7338	1.73538	-0.00130878	0.570438	1.00598
Wdr5	2.65494	1.78513	0.572644	0.000127484	1.16019
Rxra	2.03656	2.71012	-0.412226	0.00330195	1.21089
Col5a1	0.0245079	0.000694052	5.14206	0.706488	0.0124531
Olfm1	0.0244778	0.00865743	1.49946	0.939678	0.0164016
Ppp1r26	0.188663	0.320651	-0.765196	0.241837	0.225477
Gbgt1	0	0.00959991	-23.1946	0.88513	0.00477706
Ralgds	1.3293	1.916	-0.527435	0.00074183	0.957889
Cel	0	0	0	1	0
Gtf3c5	0.738778	1.36254	-0.883083	7.84401e-05	0.706459
Gfi1b	0	0	0	1	0
Tsc1	0.749752	0.516053	0.538894	0.0931734	0.487792
Spaca9	0.0063012	0.00191778	1.71619	0.875692	0.00409869
Ak8	0	0	0	1	0
Gtf3c4	1.67854	0.916913	0.872352	2.35899e-05	0.817994
Ddx31	0.621711	0.382197	0.701927	0.130233	0.403578
Cfap77	0	0	0	1	0
Ttf1	0.793729	0.616147	0.365373	0.284526	0.532171
Setx	1.17675	1.72968	-0.555693	0.0169369	0.89101
Med27	0.712959	0.724944	-0.0240489	0.389166	0.541708
Rapgef1	1.32777	1.58032	-0.251208	0.121219	0.896413
Trub2	0.705744	0.568709	0.311455	0.735595	0.492127
Coq4	0.892149	0.5625	0.665433	0.0652707	0.542
Slc27a4	1.14168	1.88612	-0.724266	0.000189541	0.910751
Urm1	1.38172	1.70387	-0.302352	0.0516196	0.931254
Cercam	0.298731	0.260645	0.19676	0.988784	0.246506
Odf2	0.99468	0.864071	0.203081	0.62778	0.656623
Gle1	0.641353	0.612289	0.0669076	0.719872	0.486588
Sptan1	4.39344	4.97672	-0.179844	0.126924	1.73653
Wdr34	0.303172	0.302139	0.00492782	0.766913	0.264405
Set	6.77503	2.92044	1.21404	3.4941e-18	1.70856
Pkn3	0.463187	0.150177	1.62493	0.00201113	0.260266
Zdhhc12	1.00847	0.981092	0.0397136	0.995943	0.690512
Zer1	0.612472	0.780678	-0.350086	0.0174254	0.527381
Tbc1d13	1.80491	1.40484	0.361527	0.122808	0.954428
Endog	1.60511	1.07472	0.578706	0.0132526	0.84365
Spout1	1.63637	0.855309	0.935985	0.00026716	0.793728
Kyat1	1.11535	1.06756	0.063186	0.60296	0.737794
Lrrc8a	1.22297	1.6219	-0.407292	0.0104654	0.881371
Phyhd1	0.383665	0.291966	0.394048	0.986397	0.29045
Dolk	0.583956	0.840175	-0.524831	0.0261979	0.534893
Nup188	1.44752	0.791835	0.870313	2.00462e-05	0.739158
Sh3glb2	1.49622	2.22077	-0.569745	0.000430256	1.0422
Miga2	0.439133	0.39103	0.167379	0.771027	0.347043
Dolpp1	0.410763	0.759292	-0.88635	0.0011154	0.454521
Crat	0.295823	0.841932	-1.50897	2.06318e-06	0.434981
Ptpa	2.26178	2.08314	0.118698	0.2964	1.15411
Ier5l	0.78464	0.121255	2.69398	5.52642e-06	0.346833
Cstad	0	0	0	1	0
Ntmt1	1.36652	0.515645	1.40606	8.34877e-05	0.63863
Asb6	0.472119	0.411271	0.199062	0.914962	0.365597
Prrx2	0	0	0	1	0
Ptges	0.0878325	0	26.3883	0.427642	0.0420936
Tor1b	0.269528	0.366268	-0.442463	0.119505	0.275364
Tor1a	1.84133	1.45619	0.338556	0.259474	0.971442
BC005624	0.733606	1.06861	-0.542656	0.00528421	0.63854
Usp20	0.247186	0.335329	-0.439981	0.215049	0.255034
Fnbp1	0.390111	0.504453	-0.370838	0.114613	0.368906
Gpr107	1.04145	1.43307	-0.460514	0.00754169	0.801409
Ncs1	0.292576	0.0803697	1.86409	0.0197563	0.16697
Ass1	6.47446	2.04737	1.66099	1.63791e-19	1.56289
Fubp3	1.6986	1.63138	0.0582486	0.875692	0.980121
Exosc2	1.01172	0.529255	0.934774	0.00452793	0.561885
Abl1	1.93449	1.25647	0.622582	0.0111321	0.945168
Fibcd1	0	0	0	1	0
Aif1l	0	0.000534544	-19.028	0.983534	0.000267201
Nup214	1.29115	1.14697	0.170828	0.163908	0.796557
Fam78a	0.0483052	0.133195	-1.46329	0.209567	0.0861078
Plpp7	0.0260484	0.0240272	0.116523	0.994511	0.024729
Prrc2b	3.82139	3.63366	0.0726743	0.301549	1.5532
Pomt1	0.624452	0.440909	0.502108	0.233753	0.425222
Uck1	0.967554	1.2314	-0.347891	0.0736691	0.739711
Swi5	3.77786	3.32657	0.183536	0.0313441	1.51438
Golga2	1.26525	2.34585	-0.890694	1.52156e-08	1.0127
Dnm1	2.24289	3.48576	-0.636109	0.0110562	1.33869
Ciz1	1.88916	1.62445	0.217794	0.366523	1.01292
Lcn2	0.0204373	0.0105731	0.950809	0.769655	0.0153744
Ptges2	1.60362	1.2333	0.378807	0.0946992	0.88019
Slc25a25	0.967284	0.761132	0.345794	0.323762	0.621305
Naif1	0.130615	0.12369	0.0785836	0.863918	0.11969
Fam102a	1.8423	3.01424	-0.710284	2.52157e-08	1.21723
Dpm2	1.01825	1.33167	-0.387143	0.0649658	0.774409
Pip5kl1	0.0604016	0.00821478	2.87829	0.622697	0.0334145
St6galnac4	0.257427	0.141405	0.864333	0.346862	0.180664
St6galnac6	0.216098	0.85536	-1.98485	0.00124673	0.406863
Ak1	1.18296	1.21474	-0.0382515	0.0222497	0.787909
Eng	0	0.00746131	-22.831	0.852644	0.00371681
Fpgs	1.06876	0.698755	0.613076	0.262647	0.628422
Cdk9	3.33355	2.84374	0.229266	0.125737	1.40642
Sh2d3c	0.0387428	0.0717672	-0.889397	0.735144	0.05366
Ttc16	0.00514965	0.00725839	-0.495176	0.924935	0.00618431
Tor2a	0.924548	0.777354	0.250176	0.379035	0.614909
Ptrh1	0.914587	0.606293	0.593104	0.224604	0.561716
Cfap157	0	0	0	1	0
Stxbp1	0.364923	0.138583	1.39684	0.220408	0.220441
Fam129b	4.13217	7.31871	-0.82469	5.11657e-11	1.87702
Lrsam1	0.284854	0.297523	-0.0627772	0.741916	0.255551
Slc2a8	0.225801	0.203896	0.14722	0.868389	0.194579
Garnl3	0	0.00529866	-22.3372	0.88513	0.00264233
Ralgps1	0.149249	0.27732	-0.89383	0.0595139	0.191937
Angptl2	0.22483	0.449507	-0.999506	0.0162599	0.287013
Zbtb34	0.50085	0.360795	0.473198	0.361465	0.35705
Zbtb43	0.426737	0.620164	-0.539301	0.0474585	0.418959
Lmx1b	0	0.00111929	-20.0942	0.983534	0.000559334
Mvb12b	0.230087	0.102275	1.16972	0.2495	0.152231
Pbx3	0.118479	0.237279	-1.00195	0.128495	0.162442
Mapkap1	1.52468	1.7356	-0.186931	0.22932	0.966232
Gapvd1	2.02415	1.93373	0.0659306	0.765999	1.09145
Hspa5	3.57219	5.07683	-0.507118	0.00033196	1.66224
Rabepk	0.808165	0.414847	0.962071	0.00365581	0.469667
Fbxw2	1.09429	1.00349	0.124962	0.88891	0.717053
Psmd5	1.58707	2.14003	-0.431264	0.0029392	1.04738
Cutal	0.227708	0.250233	-0.136085	0.892693	0.21424
Phf19	0.142628	0.160178	-0.16742	0.824362	0.140952
Traf1	0	0.010687	-23.3493	0.967075	0.00531514
AI182371	0.0186008	0.00799851	1.21756	0.939678	0.0131983
Cntrl	0.293619	0.473735	-0.690136	0.100879	0.322622
Rab14	5.09949	6.7316	-0.400595	5.53537e-07	1.92676
Gsn	1.61443	1.3312	0.278301	0.652813	0.903715
Stom	0.600864	0.41283	0.54149	0.623966	0.408069
Ggta1	0.212914	0.342515	-0.685899	0.705377	0.243785
Dab2ip	2.59422	4.44611	-0.777242	1.75409e-10	1.48711
Ttll11	0	0	0	1	0
Ndufa8	7.78086	7.14748	0.122494	0.207727	2.13514
Rbm18	0.537224	0.775294	-0.529219	0.0224252	0.501972
Mrrf	0.835209	0.760083	0.13598	0.575324	0.58626
Ptgs1	0.0419316	0.128924	-1.62041	0.364621	0.0811707
Pdcl	1.12121	1.13027	-0.0116085	0.502667	0.754117
Rc3h2	0.959314	1.71407	-0.837353	1.94458e-06	0.835522
Zbtb6	0.479093	0.786148	-0.714494	0.00899077	0.485745
Zbtb26	0.347222	0.272407	0.350095	0.879465	0.269478
Rabgap1	1.20021	1.54693	-0.366114	0.0131199	0.861721
Strbp	1.83653	1.0325	0.830838	1.35519e-06	0.875924
Gpr21	0.154612	0.247608	-0.679408	0.398457	0.182496
Crb2	0	0.000745132	-19.5071	0.983534	0.000372427
Dennd1a	0.333192	0.489824	-0.555907	0.0687029	0.343117
Lhx2	0	0.000416619	-18.6684	0.983534	0.000208266
Nek6	3.47221	2.29282	0.598729	1.1683e-05	1.34481
Psmb7	2.82403	2.79296	0.0159594	0.847487	1.33723
Nr5a1	0	0.00121153	-20.2084	0.983534	0.000605398
Nr6a1	0.244036	0.337513	-0.467846	0.39946	0.254586
Olfml2a	0	0.0122381	-23.5449	0.836491	0.0060819
Arpc5l	2.29407	3.01293	-0.393258	0.00397164	1.29082
Golga1	0.337816	0.742274	-1.13571	3.06796e-05	0.423115
Scai	0.295279	0.656752	-1.15327	0.000508521	0.381793
Ppp6c	2.02258	2.16892	-0.100784	0.122518	1.12975
Kynu	0	0.00816208	-22.9605	0.917811	0.00406448
Gtdc1	0.77349	0.371006	1.05994	0.00628848	0.444247
Zeb2	0	0	0	1	0
Acvr2a	0.608871	1.93136	-1.66541	1.35349e-13	0.775499
Orc4	2.0489	1.66831	0.296463	0.149134	1.04811
Mbd5	0.384008	0.497949	-0.374859	0.185255	0.36454
Epc2	0.345573	0.909015	-1.39531	1.47396e-06	0.471703
Kif5c	0	0.00100516	-19.939	0.983534	0.000502326
Lypd6b	0	0.00834873	-22.9931	0.820406	0.00415704
Lypd6	0.119148	0.0320351	1.89504	0.219958	0.0720503
Mmadhc	1.75663	1.9589	-0.157234	0.339855	1.04941
Rnd3	3.94214	3.22804	0.28832	0.14145	1.51977
Rbm43	0.172824	0.352673	-1.02903	0.0409731	0.230749
Nmi	0.351404	0.457078	-0.379312	0.11795	0.338788
Tnfaip6	0	0	0	1	0
Rif1	1.66794	1.37413	0.279547	0.235992	0.92297
Arl5a	1.89871	1.62929	0.220772	0.0511189	1.01549
Stam2	1.29999	1.82753	-0.491395	0.000993799	0.936154
Fmnl2	1.18521	0.601834	0.9777	0.0710569	0.62643
Prpf40a	4.46727	3.97508	0.16841	0.0632036	1.65161
Arl6ip6	1.88709	1.81736	0.0543205	0.811116	1.04802
Rprm	0	0.00934538	-23.1558	0.868859	0.00465099
Kcnj3	0	0	0	1	0
Nr4a2	0.433681	0.242449	0.838954	0.295847	0.288665
Gpd2	2.03236	2.05652	-0.0170437	0.821802	1.11331
Galnt5	0.0528891	0.212281	-2.00493	0.135478	0.122021
Cytip	0.0183854	0.0793929	-2.11045	0.427119	0.0473086
Acvr1c	0.0651047	0.0264544	1.29926	0.659946	0.0445918
Acvr1	0.542369	0.526838	0.0419158	0.964452	0.428259
Ccdc148	0	0.00926768	-23.1438	0.901449	0.0046125
Pkp4	3.45739	3.81547	-0.14218	0.0976898	1.5332
Tanc1	1.38638	1.63386	-0.236964	0.0354897	0.919115
Wdsub1	0.609114	0.476178	0.355209	0.592165	0.43257
Baz2b	0.690371	0.743742	-0.107431	0.557305	0.540491
March7	3.51505	3.40504	0.0458745	0.57941	1.49508
Cd302	0.0475176	0.0478752	-0.0108177	0.933255	0.0465938
Ly75	0.156263	0.0505366	1.62857	0.239798	0.0972471
Pla2r1	0	0	0	1	0
Itgb6	1.13419	2.31631	-1.03017	5.20155e-07	0.978471
Rbms1	1.22918	2.7969	-1.18614	3.07743e-09	1.06791
Tank	0.958085	1.46281	-0.610519	0.000800285	0.786636
Psmd14	2.42074	2.40856	0.00727507	0.838594	1.22807
Tbr1	0	0.000930269	-19.8273	0.983534	0.000464918
Slc4a10	0	0.00877697	-23.0653	0.917811	0.00436934
Dpp4	1.19828	0.524845	1.191	0.00105019	0.604783
Gcg	0.0563241	0	25.7472	0.427642	0.0273975
Fap	0	0.00386082	-21.8805	0.934206	0.0019267
Ifih1	0.500007	0.571805	-0.193573	0.298064	0.428847
Gca	0.513415	0.51646	-0.00852988	0.294605	0.415374
Kcnh7	0	0	0	1	0
Fign	0	0.00221738	-21.0804	0.967075	0.00110746
Grb14	0.135957	0.0441148	1.62381	0.616157	0.0853224
Cobll1	0.971144	1.53445	-0.659964	0.000178168	0.804295
Slc38a11	0	0.00110811	-20.0797	0.983534	0.00055375
Scn3a	0	0.00053652	-19.0333	0.983534	0.000268188
Scn2a	0	0	0	1	0
Galnt3	3.41223	2.2508	0.600279	0.00703973	1.33164
Ttc21b	0.749332	0.513245	0.545957	0.0446848	0.486745
Scn7a	0	0	0	1	0
B3galt1	0	0	0	1	0
Stk39	1.38673	2.15148	-0.633644	0.00302631	1.0089
Cers6	5.90082	10.0165	-0.763392	3.26236e-14	2.16552
Nostrin	0.577851	0.579096	-0.00310462	0.706044	0.456458
Spc25	0.394318	0.423696	-0.103669	0.870979	0.342831
G6pc2	0	0	0	1	0
Abcb11	0	0.00167879	-20.679	0.967075	0.000838691
Dhrs9	0.015057	0.0833382	-2.46854	0.736046	0.047496
Bbs5	0.211547	0.17388	0.282886	0.824595	0.176106
Klhl41	0.0419336	0.00589609	2.83027	0.939202	0.0234785
Fastkd1	0.510692	0.25999	0.973995	0.146289	0.321836
Ppig	1.35654	1.86709	-0.460859	0.00199298	0.955246
Ccdc173	0.0693607	0.0374507	0.889126	0.856634	0.0519137
Phospho2	0.338956	0.394285	-0.218143	0.500762	0.312136
Klhl23	0.689812	0.0992654	2.79684	0.000144952	0.30963
Ssb	8.49853	6.66457	0.350701	2.72173e-05	2.14387
Mettl5	1.07328	0.727865	0.560289	0.00625431	0.63801
Ubr3	2.29196	2.89206	-0.335516	0.0152763	1.27521
Myo3b	0.0504092	0.013725	1.87688	0.69452	0.0314058
Sp5	0.352812	0.442923	-0.328154	0.272325	0.334428
Erich2	0.121857	0.0177716	2.77754	0.92351	0.0663003
Gad1	0	0.00198207	-20.9186	0.95063	0.000990052
Gorasp2	4.17725	4.02291	0.0543133	0.930639	1.62914
Tlk1	1.94598	2.25176	-0.210553	0.0945811	1.12982
Mettl8	0.534524	0.399727	0.419237	0.242801	0.382249
Dcaf17	1.0913	0.854111	0.353554	0.12767	0.677596
Cybrd1	2.7667	10.6012	-1.93798	1.92639e-21	1.88865
Dync1i2	3.97034	4.64708	-0.227059	0.0164739	1.66731
Slc25a12	0.906366	0.914535	-0.0129437	0.697616	0.647337
Hat1	3.0756	2.40652	0.353917	0.0498152	1.31536
Metap1d	0.555333	0.419058	0.406203	0.800002	0.395841
Itga6	3.83262	5.41592	-0.498877	4.10194e-05	1.71709
Pdk1	8.11459	1.74052	2.221	2.73318e-34	1.60901
Rapgef4	0	0.00317611	-21.5988	0.967075	0.00158554
Map3k20	3.1032	2.35051	0.400786	0.0114794	1.31044
Cdca7	3.97857	1.90424	1.06304	7.00734e-05	1.33566
Sp3	1.63029	2.71788	-0.737351	3.94249e-08	1.14012
Ola1	5.67607	3.16941	0.840678	4.73419e-13	1.66315
Sp9	0	0	0	1	0
Cir1	0.464946	0.826028	-0.829127	0.000199459	0.491981
Scrn3	0.569703	0.659169	-0.210439	0.331001	0.478602
Gpr155	0.146299	0.0815248	0.843605	0.960638	0.107455
Wipf1	0.148482	0.125176	0.246336	0.819941	0.12819
Chrna1	0	0.00170204	-20.6988	0.983534	0.000850296
Chn1	0.0112998	0.0410627	-1.86153	0.630754	0.0257393
Atf2	1.45328	1.60041	-0.139134	0.334884	0.926548
Atp5g3	5.1405	5.14266	-0.000604474	0.971129	1.81508
Lnpk	0.7688	0.509151	0.594514	0.0605729	0.490924
Hoxd8	0	0	0	1	0
Hoxd3	0	0	0	1	0
Hoxd4	0.0166641	0.00214142	2.9601	0.859217	0.00933297
Hoxd1	0	0	0	1	0
Mtx2	3.19782	3.06883	0.0594004	0.861567	1.41896
Nfe2l2	10.3893	17.5359	-0.755209	1.24551e-14	2.67619
Agps	1.24321	2.28227	-0.876399	1.10313e-07	0.998223
Ttc30b	0.248628	0.364846	-0.5533	0.189862	0.266544
Ttc30a2	0	0.00155098	-20.5647	0.983534	0.000774888
Ttc30a1	0.209747	0.195442	0.101906	0.973991	0.184464
Pde11a	0.0532711	0	25.6669	0.69165	0.0259503
Rbm45	1.35561	1.5994	-0.238585	0.0387781	0.906042
Osbpl6	0.630261	0.243156	1.37407	0.00851466	0.353197
Prkra	1.23497	1.33129	-0.108349	0.385716	0.825324
Pjvk	0	0	0	1	0
Fkbp7	0.149062	0.0680198	1.13189	0.355049	0.102376
Plekha3	0.852381	0.910975	-0.0959135	0.35334	0.632043
Ccdc141	0.151751	0.624248	-2.04042	0.0117361	0.313164
Sestd1	0.971841	1.38811	-0.514332	0.0256387	0.774735
Zfp385b	0.00867407	0.000614651	3.81887	0.858747	0.00462556
Cwc22	0.938854	0.799778	0.231302	0.653892	0.62488
Ube2e3	1.65252	1.9375	-0.229534	0.0603271	1.02653
Itga4	0	0	0	1	0
Cerkl	0	0	0	1	0
Neurod1	0	0	0	1	0
Itprid2	2.93695	3.53975	-0.269328	0.00721222	1.44164
Ppp1r1c	0.0220999	0.00102691	4.42766	0.706488	0.0114428
Pde1a	0	0	0	1	0
Dnajc10	1.71502	3.98099	-1.2149	6.5229e-07	1.30221
Frzb	0	0.000680559	-19.3764	0.983534	0.000340164
Nckap1	4.00331	4.25937	-0.0894441	0.145957	1.63506
Dusp19	0.481664	0.533417	-0.147238	0.456225	0.410332
Nup35	0.601237	0.401154	0.583776	0.57982	0.404036
Zc3h15	2.33099	1.86902	0.31866	0.0555452	1.12862
Itgav	0.896201	1.23519	-0.462844	0.0747845	0.72209
Fam171b	0	0	0	1	0
Calcrl	0	0.00507106	-22.2739	0.934206	0.00252912
Tfpi	0.233309	0.0330489	2.81957	0.0744922	0.121108
Ctnnd1	12.3935	15.8192	-0.352092	3.54854e-07	2.70865
Btbd18	0.00877498	0.0252039	-1.52218	0.925886	0.0168141
Selenoh	2.01175	0.946379	1.08796	1.4849e-07	0.884246
Tmx2	3.23999	2.92416	0.147967	0.575732	1.40586
Med19	0.685081	0.888117	-0.374475	0.0135441	0.578697
Zdhhc5	2.5298	3.79693	-0.585814	1.23817e-06	1.41461
Clp1	0.752015	0.510072	0.560062	0.182394	0.486462
Ypel4	0	0.00340863	-21.7008	0.967075	0.00170141
Serping1	0	0	0	1	0
Ube2l6	0.158121	0.207566	-0.392542	0.269591	0.167703
Smtnl1	0	0.000536941	-19.0344	0.983534	0.000268398
Timm10	1.449	0.911948	0.668038	0.0391179	0.771902
Slc43a1	0.142381	0	27.0852	0.234105	0.0665572
Slc43a3	0.0718169	0.0322028	1.15714	0.914013	0.0505252
P2rx3	0.106719	0.0711204	0.585481	0.35241	0.0850525
Ssrp1	3.08205	1.98243	0.636622	4.3138e-05	1.24967
Tnks1bp1	2.25785	3.76146	-0.736343	5.81589e-06	1.37081
Aplnr	0.0164379	0.00243909	2.75261	0.890801	0.00937021
Lrrc55	0	0	0	1	0
Olfr1257	0	0	0	1	0
Ptprj	1.76232	1.31503	0.422384	0.061398	0.927746
Nup160	1.25949	0.506468	1.31429	3.93726e-07	0.612452
Fnbp4	1.4549	1.16819	0.316641	0.283182	0.835988
Agbl2	0	0.0300871	-24.8426	0.756883	0.0148217
Mtch2	1.54659	2.07381	-0.42319	0.0196618	1.02884
C1qtnf4	0.203546	0.195114	0.0610385	0.567597	0.181757
Ndufs3	5.53247	6.11306	-0.143971	0.146622	1.91936
Kbtbd4	0.390797	0.382061	0.032613	0.595684	0.326726
Ptpmt1	1.8921	2.35742	-0.317221	0.0540355	1.13658
Celf1	2.26894	1.65828	0.452333	0.00860501	1.08107
Rapsn	0	0.00791694	-22.9165	0.917811	0.00394288
Psmc3	4.47128	6.49145	-0.537853	8.86765e-07	1.85664
Slc39a13	0.242553	0.280341	-0.20888	0.545116	0.232148
Madd	0.733126	0.946779	-0.368967	0.0574029	0.608051
Nr1h3	0.123333	0.204066	-0.72648	0.402815	0.151002
Acp2	0.324035	0.519557	-0.681134	0.0357785	0.349551
Ddb2	0.312069	0.350962	-0.16945	0.319382	0.286211
Pacsin3	0.166664	0.208769	-0.324971	0.616999	0.171875
Arfgap2	2.00609	1.92743	0.0577072	0.878285	1.08738
Lrp4	0.841072	0.240304	1.80737	9.84682e-06	0.412853
Ckap5	1.49399	1.16519	0.358609	0.349783	0.843197
F2	0	0.00217007	-21.0493	0.967075	0.00108386
Zfp408	0.503417	0.473765	0.0875802	0.496965	0.397781
Arhgap1	3.78656	6.78379	-0.841203	1.16909e-14	1.80893
Atg13	0.40983	0.873883	-1.09242	4.26401e-05	0.485741
Harbi1	0.412298	0.440479	-0.095387	0.654324	0.355097
Ambra1	1.24464	1.386	-0.155197	0.423646	0.839082
Mdk	0.00544661	0.0173446	-1.67106	0.974946	0.0113139
Dgkz	6.05859	4.36778	0.472081	1.32882e-05	1.81733
Creb3l1	2.18894	1.48856	0.556311	0.290627	1.0357
Phf21a	0.96568	0.937856	0.0421797	0.96326	0.66871
Large2	0.722374	0.313854	1.20265	0.045357	0.408334
Pex16	0.631912	0.680149	-0.106125	0.781341	0.504317
Mapk8ip1	0.0810155	0.214272	-1.40318	0.157748	0.136023
Cry2	0.39395	0.517178	-0.392649	0.295295	0.374497
Slc35c1	2.97632	2.94763	0.0139721	0.814364	1.37674
Chst1	0	0	0	1	0
Syt13	0	0	0	1	0
Prdm11	0.416394	0.672705	-0.692024	0.0414186	0.431278
Trp53i11	2.10079	1.40003	0.585468	0.014215	1.00357
Tspan18	0.027577	0	24.717	0.69165	0.0136018
Cd82	4.91355	7.92899	-0.690371	1.15017e-10	1.98327
Ext2	2.34866	2.19782	0.095763	0.408897	1.18552
Accs	0.166442	0.140659	0.242823	0.755973	0.142782
Alkbh3	0.699265	0.521217	0.423957	0.283317	0.474853
Hsd17b12	3.00869	3.48844	-0.213446	0.158807	1.44499
Ttc17	0.830238	1.15003	-0.470073	6.44823e-05	0.684964
Api5	3.1908	4.40857	-0.466395	1.58151e-05	1.56044
Traf6	0.836263	0.81583	0.035689	0.866741	0.602137
Prr5l	0.0507008	0.0170944	1.56848	0.770112	0.0332036
Commd9	0.426943	0.62201	-0.542896	0.0334986	0.4196
Ldlrad3	0.299621	0.0525736	2.51073	0.0118463	0.156655
Trim44	2.42396	2.66388	-0.136166	0.197865	1.26466
Fjx1	0.0744902	0.0624392	0.254599	0.961115	0.0662068
Pamr1	0.0460504	0.0830842	-0.85136	0.459486	0.0624171
Slc1a2	0	0.00368622	-21.8137	0.934206	0.00183972
Cd44	3.86623	10.7602	-1.4767	1.60582e-13	2.02352
Pdhx	0.868308	1.03467	-0.252898	0.153395	0.667684
Apip	0.453	0.792492	-0.806884	0.000448062	0.478619
Ehf	7.40843	19.5123	-1.39714	3.58917e-23	2.57513
Elf5	0	0.00719864	-22.7793	0.934206	0.00358643
Cat	5.8788	5.81506	0.0157283	0.738979	1.92379
Abtb2	0.0808949	0.00699792	3.53105	0.512246	0.0423814
Nat10	1.58799	0.668572	1.24804	1.85996e-06	0.731424
Caprin1	2.71346	2.3929	0.181377	0.379684	1.26682
Lmo2	0.0419336	0.0124664	1.75005	0.963499	0.0267338
Fbxo3	2.11809	2.54831	-0.266775	0.0111416	1.20185
Cd59b	0.00885728	0.00484323	0.870895	0.908795	0.00682491
Cd59a	0	0.0036891	-21.8148	0.934206	0.00184115
Hipk3	2.77661	2.47837	0.16393	0.408219	1.2877
Cstf3	1.48082	0.927815	0.674488	0.0486761	0.782488
Tcp11l1	0.17469	0.0940774	0.892875	0.730191	0.125458
Depdc7	0.813542	1.06877	-0.39367	0.127745	0.661119
Qser1	0.673245	0.375885	0.840842	0.0556216	0.416931
Prrg4	1.03803	1.52868	-0.558448	0.00703342	0.81984
Eif3m	1.48398	1.13163	0.391067	0.296123	0.833373
Rcn1	0.98481	0.122742	3.00422	6.70308e-09	0.400649
Pax6	0	0	0	1	0
Elp4	0.800665	0.835878	-0.062093	0.231645	0.59784
Immp1l	1.33047	1.50667	-0.179426	0.191179	0.882514
Dnajc24	0.804561	0.814122	-0.0170446	0.463307	0.592959
Mpped2	0.250444	0.248228	0.0128233	0.963499	0.222612
Arl14ep	0.920891	0.609268	0.595954	0.187648	0.564284
Mettl15	0.505565	0.263061	0.942499	0.0139571	0.321353
Kif18a	0.143103	0.103606	0.465953	0.850299	0.116165
Bdnf	0	0.0209307	-24.3191	0.804397	0.0103573
Lin7c	4.80486	4.55034	0.0785212	0.576548	1.73628
Lgr4	6.3664	13.1674	-1.04842	1.22667e-16	2.32394
Ccdc34	2.53779	2.57876	-0.0231024	0.628205	1.26926
Bbox1	0	0.00295304	-21.4938	0.967075	0.00147434
Fibin	0	0	0	1	0
Slc5a12	0	0	0	1	0
Ano3	0.566912	2.16131	-1.93071	4.42067e-14	0.800046
Olfr1314	0	0.00142616	-20.4437	0.983534	0.000712571
Olfr1316	0.0135236	0.00599468	1.17372	0.891274	0.00970487
Lpcat4	4.22445	2.06502	1.03261	5.76885e-09	1.3867
Nutm1	0	0.000765553	-19.5461	0.983534	0.00038263
Nop10	7.78638	4.43324	0.812593	7.0893e-12	1.93287
Slc12a6	1.10174	1.06287	0.0518238	0.484356	0.733433
Emc4	1.91864	2.71927	-0.503136	0.000993799	1.19232
Katnbl1	1.16283	1.1294	0.0420912	0.385553	0.763629
Emc7	1.84425	2.24081	-0.280989	0.0169645	1.11056
Aven	1.28808	1.27268	0.0173498	0.802777	0.824338
Fmn1	0.348199	1.39924	-2.00666	7.81635e-11	0.58696
Scg5	0	0	0	1	0
Arhgap11a	0.629356	0.737048	-0.227881	0.164725	0.520186
Gjd2	0	0	0	1	0
Aqr	1.70281	1.22695	0.472839	0.0387499	0.897464
Zfp770	0.555002	0.262196	1.08185	0.0501298	0.337165
Dph6	0.661821	0.655417	0.0140276	0.957778	0.505984
BC052040	0.462025	0.377941	0.289811	0.605464	0.350206
Meis2	0.358886	1.08783	-1.59986	3.48196e-07	0.521396
Spred1	2.30419	2.56445	-0.154386	0.123973	1.2331
Fam98b	1.9177	1.50058	0.35386	0.0845899	0.993659
Rasgrp1	0	0.0436582	-25.3797	0.457492	0.021366
Thbs1	1.60319	14.4945	-3.17649	1.00284e-17	1.84861
Fsip1	0.0110555	0.0040882	1.43523	0.923035	0.00753736
Gpr176	0	0	0	1	0
Eif2ak4	0.89893	0.590209	0.606983	0.0987236	0.552578
Srp14	2.03305	2.14579	-0.0778664	0.358953	1.12782
Bmf	0.556971	0.407091	0.45225	0.836491	0.392133
Bub1b	0.582012	0.275468	1.07916	0.0143336	0.351005
Pak6	0.330775	0.157113	1.07405	0.0803115	0.215845
Ankrd63	0	0	0	1	0
Plcb2	0	0.00361792	-21.7867	0.983534	0.0018057
Inafm2	0.759565	0.816933	-0.105045	0.288176	0.581108
Ccdc9b	0.125836	0.301108	-1.25873	0.142343	0.190871
Phgr1	8.8041	19.851	-1.17296	1.77318e-15	2.6601
Disp2	0.0269379	0.0139009	0.954462	0.832055	0.0201933
Knstrn	1.42641	0.943422	0.59641	0.000624846	0.775431
Ivd	1.40306	1.58397	-0.174966	0.401136	0.913036
Bahd1	1.22856	0.908975	0.434655	0.143649	0.723961
Chst14	0.222684	0.20524	0.117687	0.928738	0.193864
Ccdc32	0.230736	0.411223	-0.833677	0.0327342	0.276034
Rpusd2	0.368969	0.266358	0.470135	0.312741	0.275102
Knl1	0.158157	0.147624	0.0994289	0.78916	0.142262
Rad51	1.23137	1.00812	0.288588	0.154605	0.749907
Rmdn3	1.10362	0.880114	0.326478	0.43764	0.687495
Gchfr	0.146857	0.212083	-0.530224	0.489041	0.164683
Dnajc17	0.193122	0.23729	-0.297139	0.489416	0.194748
Zfyve19	0.797017	0.878772	-0.140879	0.197761	0.608373
Ppp1r14d	0.846605	0.486928	0.797979	0.00266773	0.505031
Spint1	5.73537	12.0484	-1.07088	1.12268e-20	2.23802
Rhov	0.0204108	0.0284676	-0.479986	0.896478	0.0241376
Vps18	0.56102	0.841104	-0.584232	0.0102689	0.527852
Dll4	0.284939	0.0609462	2.22504	0.197449	0.154936
Chac1	0.428137	0.08923	2.26247	0.18825	0.220921
Ino80	0.693343	0.916908	-0.403208	0.0756178	0.588709
Exd1	0.0427014	0.0448257	-0.0700427	0.758248	0.0428324
Chp1	3.62228	7.40997	-1.03257	7.50365e-17	1.83015
Oip5	0.139088	0.138753	0.00347777	0.865329	0.130081
Nusap1	0.144419	0.17923	-0.31155	0.754155	0.14988
Ndufaf1	0.867172	0.914667	-0.0769294	0.681531	0.636984
Rtf1	0.608489	0.875235	-0.52444	0.0106652	0.552015
Itpka	0.333447	0.230947	0.529893	0.0993971	0.247776
Ltk	0.0905742	0.0994951	-0.135525	0.728843	0.0907777
Rpap1	0.943847	0.975	-0.0468492	0.640353	0.672619
Tyro3	0.51545	1.31392	-1.34997	1.43904e-06	0.627327
Mga	1.25128	1.04435	0.260797	0.796768	0.763288
Mapkbp1	0.0825136	0.118298	-0.519724	0.881353	0.0955469
Jmjd7	0.66126	0.401609	0.719426	0.0611081	0.422599
Pla2g4b	0.215945	0.0763811	1.49937	0.0955291	0.134563
Sptbn5	0.00544661	0.00592327	-0.121036	0.925411	0.00566882
Ehd4	1.09205	1.47857	-0.437161	0.0147068	0.822912
Pla2g4f	0	0.00269315	-21.3609	0.934206	0.00134476
Vps39	1.09139	0.821836	0.409251	0.152708	0.668838
Tmem87a	1.27747	1.96331	-0.619993	4.18223e-05	0.954686
Ganc	0.230307	0.295955	-0.361817	0.234458	0.233256
Capn3	0	0.00493671	-22.2351	0.934206	0.00246228
Zfp106	4.54269	2.98413	0.606236	5.08697e-08	1.5474
Snap23	0.516545	0.698905	-0.436201	0.0219194	0.473209
Lrrc57	0.311816	0.306726	0.0237449	0.977808	0.269468
Haus2	1.16295	0.90009	0.369647	0.170808	0.706687
Stard9	0	0.00102691	-19.9699	0.983534	0.00051319
Cdan1	0.289179	0.215516	0.424171	0.812972	0.224587
Ttbk2	0.24245	0.101443	1.25702	0.315905	0.156853
Ubr1	0.22616	0.532212	-1.23466	0.000502878	0.3153
Tmem62	0.0609833	0.397513	-2.70452	6.53014e-05	0.196945
Ccndbp1	0.900541	1.55462	-0.787697	2.19535e-05	0.790021
Epb42	0	0.00352124	-21.7477	0.967075	0.00175753
Lcmt2	0.427268	0.585848	-0.455384	0.0944632	0.408441
Adal	0.216525	0.311744	-0.525827	0.256579	0.233678
Zscan29	0.324033	0.589879	-0.86428	0.0083365	0.37217
Tubgcp4	0.831636	0.882667	-0.0859169	0.788469	0.618949
Trp53bp1	1.80258	1.83186	-0.0232398	0.613424	1.03574
Map1a	0	0.000813668	-19.6341	0.983534	0.000406668
Ppip5k1	1.04621	1.05546	-0.0127022	0.197553	0.718244
Ckmt1	15.6078	27.2136	-0.802062	2.60096e-14	3.07484
Catsper2	0.120787	0.0821043	0.556938	0.955872	0.0964695
Pdia3	5.84924	8.04726	-0.46025	5.41625e-07	2.0633
Ell3	0.0923426	0.0174549	2.40337	0.645282	0.0528144
Serinc4	0	0.00203726	-20.9582	0.983534	0.00101759
Serf2	6.39773	6.03235	0.0848397	0.562742	1.97585
Mfap1b	0.175842	0.127604	0.462607	0.92351	0.14104
Mfap1a	0.0617003	0.152284	-1.30342	0.371145	0.100809
Wdr76	0.797399	0.56705	0.491828	0.183574	0.517768
Frmd5	0.0295515	0.0185124	0.674742	0.898845	0.0237332
Casc4	1.64553	1.07617	0.612645	0.00197698	0.8517
Mageb3	0	0.00565655	-22.4315	0.934206	0.00282031
Ctdspl2	1.58236	1.80163	-0.187225	0.284392	0.989452
Eif3j1	0.115916	0.106433	0.123132	0.896005	0.105409
Spg11	1.40483	0.968332	0.53682	0.373389	0.777332
B2m	1.43701	1.83246	-0.350712	0.0109432	0.965959
Trim69	0	0.0039944	-21.9295	0.967075	0.00199322
Sord	3.8405	11.2816	-1.55461	6.84731e-16	2.04256
Duox2	0	0.249865	-27.8966	0.166734	0.111518
Duoxa2	0.00717235	0.11528	-4.00655	0.623543	0.0581259
Duoxa1	0	0.00297323	-21.5036	0.95063	0.00148441
Shf	0.228627	0.730055	-1.67501	6.13715e-06	0.377025
Slc28a2	2.00648	3.84242	-0.937348	4.86105e-08	1.33909
Gatm	0.264315	0.123616	1.09639	0.0339746	0.175541
AA467197	5.28853	1.76568	1.58264	2.16048e-05	1.42801
Slc30a4	1.80613	1.36426	0.404787	0.0406491	0.946135
Bloc1s6	1.30758	1.18936	0.136711	0.348551	0.809904
Sqor	4.15939	5.37218	-0.369134	0.00216617	1.74638
Sema6d	0.663886	0.340167	0.964691	0.0162998	0.400975
Myef2	1.83065	1.2186	0.58713	0.00153888	0.918693
Dut	3.54635	2.39245	0.567845	0.00288241	1.36794
Fbn1	0	0	0	1	0
Cep152	0.293302	0.182174	0.68707	0.096245	0.212277
Shc4	0	0.000916936	-19.8065	0.967075	0.000458258
Eid1	2.07602	2.70233	-0.38038	0.0133082	1.2163
Secisbp2l	0.784857	1.06191	-0.436163	0.0672142	0.651486
Cops2	2.51742	2.20427	0.191646	0.0874878	1.21111
Galk2	1.59077	2.13706	-0.4259	0.0136806	1.04762
Fgf7	0	0.0119932	-23.5157	0.836491	0.00596094
Dtwd1	0.448021	0.390653	0.197677	0.848893	0.349986
Slc27a2	0.264514	0.0659545	2.0038	0.110949	0.149279
Hdc	0	0	0	1	0
Gabpb1	0.950554	0.607395	0.646135	0.0198353	0.571364
Usp8	1.55825	1.5872	-0.0265543	0.647645	0.944949
Trpm7	0.975715	1.44965	-0.571174	0.00688333	0.788438
Sppl2a	3.30878	6.56592	-0.988698	1.06288e-16	1.74215
Ap4e1	0.314709	0.301987	0.0595354	0.951821	0.268753
Blvra	1.09277	2.29542	-1.07078	1.58967e-07	0.96551
Ncaph	0.805617	1.09176	-0.438494	0.480812	0.664455
Itpripl1	1.91408	2.79298	-0.545151	0.000141663	1.20135
Snrnp200	3.91383	3.3784	0.212243	0.0621066	1.53437
Ciao1	0.795772	1.06221	-0.416638	0.0291545	0.654606
Tmem127	1.20363	2.22745	-0.887994	1.9175e-07	0.9809
Stard7	4.82751	3.12745	0.626292	1.86549e-06	1.59012
Dusp2	0.0117431	0	23.4853	0.842804	0.00583735
Adra2b	0	0	0	1	0
Fahd2a	0.536408	0.459408	0.223555	0.854052	0.403739
Kcnip3	0	0	0	1	0
Prom2	0.0279074	0.0665219	-1.25318	0.542338	0.0459639
Zfp661	0.172541	0.0828625	1.05815	0.434996	0.119391
Mal	0.238206	3.81442	-4.00118	1.15673e-22	0.89264
Mall	1.34718	1.31244	0.0376922	0.117109	0.84576
Nphp1	0.285658	0.455343	-0.672665	0.020042	0.313256
Mtln	2.76836	1.36372	1.02148	5.27854e-08	1.09344
Bub1	0.193375	0.112379	0.783019	0.271672	0.141643
Acoxl	0	0.003986	-21.9265	0.95063	0.00198904
Bcl2l11	0.945271	0.656593	0.525729	0.442245	0.585082
Anapc1	2.71514	2.08377	0.381825	0.0434587	1.21928
Mertk	0.113846	0.0437237	1.3806	0.833455	0.075307
Tmem87b	1.20728	1.3597	-0.171534	0.218835	0.825147
Fbln7	0	0	0	1	0
Zc3h8	0.272855	0.130669	1.06222	0.359423	0.182036
Zc3h6	0.47249	0.294468	0.68217	0.422953	0.322527
Vinac1	0	0.00269855	-21.3638	0.983534	0.00134746
Ttl	0.302381	0.158919	0.928077	0.276396	0.205841
Polr1b	0.883663	0.33233	1.41088	5.70992e-07	0.460074
Chchd5	1.22458	0.914299	0.421546	0.138638	0.724459
Slc20a1	0.904301	0.575204	0.652729	0.0335734	0.54925
Ckap2l	0.171898	0.170309	0.0133939	0.587212	0.157946
Il1a	0	0.00996085	-23.2478	0.868859	0.00495578
Sirpa	0.0134795	0.0254368	-0.916152	0.879465	0.019254
Stk35	0.80891	0.761063	0.0879629	0.862272	0.579321
Snrpb	3.23656	2.75236	0.233793	0.0700335	1.38307
Nop56	5.46375	2.09455	1.38325	6.61291e-14	1.49793
Idh3b	7.11763	7.44697	-0.0652561	0.485291	2.11392
Ebf4	0.038196	0.0138022	1.46852	0.979717	0.0255962
Cpxm1	0.0342039	0.00400071	3.09583	0.580639	0.0188124
Pced1a	0.30712	0.216157	0.50672	0.491674	0.231761
Vps16	1.73108	1.25146	0.468066	0.0281958	0.908138
Ptpra	1.27106	1.77278	-0.479978	0.00233442	0.92005
Oxt	0	0	0	1	0
Avp	0	0	0	1	0
Ubox5	0.0689509	0.0601858	0.196147	0.84819	0.062561
Fastkd5	0.638723	0.511177	0.321369	0.527964	0.453403
Lzts3	0.830324	0.931418	-0.165755	0.291721	0.631374
Ddrgk1	1.88657	2.96694	-0.653212	1.52331e-06	1.21903
Itpa	1.67727	1.68577	-0.00729111	0.557305	0.986382
Slc4a11	0.184869	0.176993	0.0628069	0.397455	0.166298
Atrn	1.54637	5.01325	-1.69686	2.35132e-18	1.36432
Hspa12b	0	0.0883506	-26.3967	0.265076	0.0423317
Spef1	0.572539	0.204354	1.48631	0.0249736	0.319317
Cenpb	5.38249	4.31408	0.319221	0.0105558	1.76196
Cdc25b	0.793109	0.246464	1.68614	0.00242897	0.402131
Ap5s1	0.361325	0.386498	-0.0971632	0.331746	0.31762
Mavs	0.874974	1.02322	-0.225798	0.0955886	0.666642
Pank2	1.95721	1.92135	0.0266757	0.914013	1.07815
Rnf24	0.017599	0.13543	-2.94398	0.113381	0.0722286
Smox	0.75856	0.755397	0.00602931	0.767826	0.563595
Prnp	0.0905735	0.122863	-0.439891	0.697837	0.101293
Prnd	0	0.00838439	-22.9993	0.901449	0.00417472
Rassf2	0.0914502	0.00816629	3.48523	0.30267	0.0478202
Slc23a2	0.594394	0.301615	0.978712	0.0174679	0.36505
Tmem230	1.36471	1.14115	0.258103	0.312741	0.810998
Pcna	7.85449	6.29095	0.32024	0.00577194	2.08378
Cds2	1.0908	1.2603	-0.208377	0.312741	0.776521
Gpcpd1	0.270202	0.497564	-0.880842	0.00764313	0.321508
Shld1	0.0434001	0.11816	-1.44498	0.356451	0.0770847
Chgb	0.131953	0.00999937	3.72205	0.219958	0.0669472
Trmt6	0.808088	0.830423	-0.0393343	0.762805	0.598408
Mcm8	0.262946	0.182	0.530823	0.311595	0.200328
Crls1	1.36809	1.91384	-0.484303	0.0014798	0.965779
Lrrn4	0.0187648	0	24.1615	0.842804	0.00929548
Fermt1	2.84913	3.76266	-0.40123	0.00254202	1.45433
Bmp2	0.76132	0.439699	0.791987	0.167561	0.465249
Tmx4	0.317169	0.221914	0.515249	0.887492	0.237952
Plcb1	0.0184615	0.101519	-2.45915	0.308317	0.0574915
Plcb4	0.0227924	0.00465053	2.29309	0.890801	0.0135881
Snap25	0	0	0	1	0
Mkks	0.289874	0.315642	-0.122861	0.633308	0.264435
Slx4ip	0.365541	0.312641	0.225527	0.515331	0.291796
Jag1	1.70671	2.12892	-0.318905	0.311309	1.06821
Btbd3	0.943228	0.796642	0.243674	0.43482	0.625135
Tasp1	0.374746	0.238831	0.649922	0.549297	0.266218
Esf1	1.05625	0.824253	0.357791	0.731091	0.661027
Ndufaf5	0.750807	0.376169	0.997059	0.00240262	0.43969
Macrod2	0.349572	0.260281	0.425521	0.338042	0.265561
Flrt3	1.33473	3.97699	-1.57513	1.44481e-13	1.22636
Kif16b	0.624915	0.755445	-0.273666	0.136735	0.524089
Snrpb2	2.25295	1.75531	0.360095	0.00901439	1.09655
Pcsk2	0	0	0	1	0
Bfsp1	0.140692	0.118583	0.246647	0.807407	0.121849
Dstn	19.7119	24.2454	-0.29864	1.96755e-07	3.12968
Rrbp1	6.02349	7.23776	-0.264943	0.00428775	2.02899
Banf2	0	0.00245297	-21.2261	0.967075	0.00122498
Snx5	2.74469	2.13831	0.360175	0.0926498	1.23201
Mgme1	0.729086	0.351538	1.05241	0.0224958	0.424418
Ovol2	0.21662	0.312196	-0.527289	0.701825	0.233889
Kat14	1.41844	1.4045	0.0142489	0.825294	0.880231
Dzank1	0	0.00754736	-22.8475	0.934206	0.00375951
Polr3f	0.322437	0.546843	-0.762107	0.0306221	0.357846
Rbbp9	0.334185	0.525391	-0.652746	0.0511902	0.355286
Sec23b	1.91494	2.54833	-0.412249	0.00963178	1.16816
Smim26	0.995379	0.563549	0.820705	0.0481317	0.568896
Dtd1	1.06942	0.546712	0.96797	0.00821959	0.581699
Slc24a3	0	0	0	1	0
Rin2	1.43984	1.17238	0.296478	0.442601	0.833878
Naa20	2.3078	2.46935	-0.0976157	0.291447	1.22013
Crnkl1	0.621067	1.01208	-0.704508	0.000414048	0.591128
Cfap61	0.00642974	0	22.6163	0.842804	0.00320458
Insm1	0	0	0	1	0
Ralgapa2	4.8705	5.69005	-0.224372	0.0233759	1.83528
Kiz	0.378152	0.647384	-0.775653	0.00559989	0.409966
Xrn2	4.39409	4.00039	0.135424	0.317641	1.64741
Nkx2-2	0	0	0	1	0
Foxa2	0.446197	0.376809	0.243847	0.967314	0.344353
Thbd	0	0.000582046	-19.1508	0.983534	0.000290938
Cd93	0	0	0	1	0
Nxt1	0.483543	0.48781	-0.0126746	0.861332	0.395869
Gzf1	0.593381	0.636545	-0.101302	0.599629	0.479223
Napb	0.0730582	0.035477	1.04216	0.853348	0.0526874
Cst9	0	0.000887949	-19.7601	0.983534	0.000443778
Cst3	5.61614	5.49588	0.031228	0.731991	1.88034
Zfp120	0.228029	0.396923	-0.799639	0.0218332	0.269841
Zfp937	0.121063	0.250663	-1.04999	0.211967	0.168975
Zfp442	0.0286985	0.0551121	-0.941392	0.729292	0.0409707
Apmap	0.788269	0.971899	-0.302118	0.103833	0.630123
Acss1	1.83933	2.517	-0.452529	0.0333991	1.15059
Entpd6	0.638477	0.712662	-0.158584	0.313602	0.515908
Pygb	2.22758	4.16729	-0.903631	3.74723e-10	1.40704
Abhd12	1.29061	2.16785	-0.74821	1.7293e-07	0.990936
Gins1	0.443072	0.378586	0.226919	0.850299	0.343916
Ninl	0.222063	0.286003	-0.36506	0.569828	0.22604
Nanp	1.21722	1.34882	-0.148106	0.473768	0.825085
Nsfl1c	1.70526	1.611	0.0820342	0.7537	0.977464
Fkbp1a	2.91636	1.68143	0.794477	3.00374e-06	1.17576
Sdcbp2	0.534231	1.40384	-1.39384	4.37347e-06	0.652549
Snph	0	0.000903391	-19.785	0.983534	0.000451492
Rad21l	0	0	0	1	0
Tmem74b	0.0541513	0.00622451	3.12096	0.594234	0.0294706
Psmf1	1.53793	1.2661	0.280594	0.102505	0.874704
Rspo4	0	0	0	1	0
Angpt4	0	0	0	1	0
Fam110a	0.728748	0.785162	-0.107571	0.603377	0.563453
Slc52a3	0.579174	0.588739	-0.0236304	0.467513	0.459921
Scrt2	0	0	0	1	0
Srxn1	1.47612	1.48793	-0.0114963	0.349167	0.90907
Tcf15	0.054134	0.000935998	5.85388	0.565572	0.0268276
Csnk2a1	4.03767	3.60951	0.16172	0.160227	1.57253
Tbc1d20	1.2908	1.58218	-0.29365	0.0998893	0.888768
Rbck1	2.20718	1.60016	0.463988	0.0103399	1.06048
Trib3	0.65137	0.0395555	4.04153	0.00885015	0.270199
Sox12	0.366384	0.0752442	2.28371	0.00338573	0.192358
Zcchc3	0.866131	0.427928	1.01722	0.00926183	0.490046
Defb25	0	0	0	1	0
Rem1	0	0	0	1	0
H13	2.26452	2.40944	-0.0894978	0.510707	1.20483
Mcts2	0.403977	0.49012	-0.278862	0.199956	0.369083
Id1	2.80464	1.50128	0.901621	0.0781633	1.12651
Cox4i2	0	0	0	1	0
Bcl2l1	3.166	10.7139	-1.75875	1.25394e-21	1.94387
Tpx2	0.757352	0.530763	0.512895	0.0609843	0.494787
Mylk2	0	0	0	1	0
Foxs1	0	0	0	1	0
Dusp15	0.00582868	0.00323267	0.850441	0.908321	0.00451961
Ttll9	0	0.017794	-24.0849	0.88513	0.00881875
Pdrg1	1.64189	2.01613	-0.296231	0.140159	1.03773
Xkr7	0	0	0	1	0
Hck	0	0.000643519	-19.2956	0.983534	0.000321656
Tm9sf4	1.49965	1.67819	-0.162283	0.35272	0.950646
Tspyl3	0.0577161	0.020356	1.50352	0.543131	0.0381318
Plagl2	5.09345	6.35455	-0.319147	0.000505692	1.90127
Pofut1	2.09403	1.98368	0.0781001	0.932779	1.11132
Kif3b	1.1599	1.3446	-0.213177	0.0697565	0.811089
Asxl1	1.4211	1.41277	0.00848128	0.708268	0.882498
Nol4l	1.47592	1.58676	-0.104469	0.241476	0.928509
Commd7	1.64588	1.85359	-0.171464	0.287905	1.01079
Dnmt3b	0.117504	0.103072	0.189054	0.570438	0.104598
Mapre1	3.92099	4.24769	-0.115462	0.125294	1.62565
Efcab8	0	0.00238182	-21.1836	0.967075	0.00118949
Bpifb4	0	0.0117874	-23.4907	0.820406	0.00585925
Bpifb5	0	0.00762535	-22.8624	0.917811	0.00379821
Cdk5rap1	0.607322	0.541312	0.166002	0.832521	0.453602
Snta1	0.139534	0.235457	-0.754846	0.110014	0.17103
Cbfa2t2	1.00681	0.820809	0.294671	0.987352	0.647913
Necab3	0	0.00299202	-21.5127	0.95063	0.00149378
Actl10	0	0.00451731	-22.107	0.934206	0.00225357
E2f1	0.647899	0.556832	0.218528	0.306191	0.471077
Pxmp4	0.430442	0.832629	-0.951854	0.000310547	0.481868
Zfp341	0.0758362	0.0586485	0.370793	0.968267	0.0650456
Chmp4b	2.14511	3.26135	-0.604421	4.31119e-06	1.29772
Raly	7.97776	6.88423	0.212688	0.0109619	2.12981
Eif2s2	3.78507	2.91312	0.377755	0.00162992	1.46492
Ahcy	0.820179	0.441444	0.893708	0.00692058	0.48229
Itch	1.51641	2.38859	-0.655506	3.76573e-05	1.07162
Dynlrb1	6.88525	6.9281	-0.00895172	0.820871	2.0677
Map1lc3a	1.04262	1.64851	-0.660946	8.25571e-05	0.844116
Pigu	1.38299	1.67865	-0.279508	0.0368455	0.926833
Trp53inp2	0.838346	1.67516	-0.998678	1.32088e-08	0.796437
Ncoa6	1.71726	2.20922	-0.363429	0.00611371	1.08283
Ggt7	0.00885728	0.00322194	1.45893	0.92351	0.00601752
Acss2	2.14894	1.14647	0.906426	2.86907e-05	0.955445
Gss	4.50123	7.30668	-0.698898	2.156e-08	1.91102
Myh7b	0.114956	0.0021554	5.73698	0.177633	0.0554839
Trpc4ap	3.07705	3.06642	0.00499638	0.866271	1.40407
Edem2	1.6238	1.37048	0.244686	0.294192	0.913858
Procr	0	0.00396344	-21.9183	0.95063	0.0019778
Mmp24	0	0	0	1	0
BC029722	0.744615	0.954813	-0.358723	0.0118161	0.613414
Eif6	1.69175	1.66847	0.0199853	0.849361	0.985848
Fam83c	0	0	0	1	0
Uqcc1	1.06238	0.853129	0.316467	0.508403	0.670369
Cep250	0.755577	0.539705	0.485409	0.114065	0.497194
Ergic3	2.99633	2.81347	0.090847	0.955872	1.36196
Fer1l4	0.0335236	0.237089	-2.82218	0.0388346	0.122867
Spag4	0.138564	0.0303073	2.19281	0.278247	0.0798123
Cpne1	1.29618	0.83377	0.636539	0.00202534	0.71881
Nfs1	1.51005	1.15777	0.383251	0.0302779	0.844689
Romo1	2.53811	2.36276	0.103279	0.420878	1.23818
Rbm39	1.89051	2.07897	-0.137092	0.160583	1.09302
Phf20	0.67313	0.566869	0.24787	0.964929	0.481888
Scand1	2.42242	2.53158	-0.0635917	0.969698	1.24605
Cnbd2	0.0906741	0.0413866	1.13153	0.4123	0.0636745
Epb41l1	0.813527	1.26334	-0.634981	0.0041211	0.706058
Aar2	0.372913	0.311843	0.258019	0.46185	0.294184
Dlgap4	2.56362	2.46517	0.056499	0.928975	1.25677
Myl9	0.279252	0.0183552	3.9273	0.240157	0.132232
Tgif2	0.667522	0.174329	1.937	2.67188e-05	0.336018
Rab5if	5.97844	6.02039	-0.0100871	0.757338	1.94582
Ndrg3	0.848252	1.05441	-0.313871	0.0879321	0.667115
Dsn1	0.1948	0.218324	-0.164476	0.436758	0.187728
Soga1	0.226186	0.0228456	3.30752	0.172495	0.113248
Tldc2	0.0283753	0.104243	-1.87724	0.377902	0.06357
Samhd1	0.555576	0.222542	1.31991	0.0051206	0.321389
Rbl1	1.0145	0.81905	0.308744	0.819476	0.649343
Mroh8	0	0	0	1	0
Rpn2	4.14721	3.90953	0.085145	0.54452	1.61482
Manbal	1.44186	1.81552	-0.332454	0.0386654	0.963952
Src	3.21077	6.0334	-0.910054	6.20363e-14	1.69416
Blcap	1.02403	1.37649	-0.426734	0.00498006	0.785358
Nnat	0	0	0	1	0
Ctnnbl1	1.36728	0.990268	0.465423	0.00710956	0.775006
Vstm2l	0.0139306	0.00533158	1.38562	0.769198	0.00957592
Tti1	0.684999	0.707405	-0.0464341	0.544917	0.52837
Rprd1b	1.05931	1.59497	-0.590409	0.000737009	0.837973
Tgm2	3.74961	7.36554	-0.974049	2.82027e-07	1.84109
Lbp	0.0255024	0.112325	-2.13898	0.321713	0.0658177
Snhg11	0	0.00349238	-21.7358	0.983534	0.00174315
Ralgapb	1.14187	1.68274	-0.559417	0.00336623	0.874259
Adig	0.021293	0.00576902	1.88398	0.652166	0.013411
Arhgap40	0.269868	0.472855	-0.809144	0.255077	0.313058
Actr5	0.570779	0.534308	0.095262	0.61974	0.439825
Ppp1r16b	0	0.00228726	-21.1252	0.967075	0.00114232
Fam83d	0.0736483	0.0515823	0.513777	0.633308	0.0606792
Dhx35	0.687301	0.587019	0.227535	0.987591	0.492494
Mafb	0.00514965	0.031329	-2.60495	0.793999	0.0179924
Top1	5.29605	5.06143	0.0653727	0.672559	1.82093
Plcg1	0.642522	0.395452	0.700243	0.502285	0.414726
Zhx3	0.131949	0.407036	-1.62517	0.00423952	0.232713
Lpin3	0.419936	0.734341	-0.806279	0.00910947	0.45062
Emilin3	0	0	0	1	0
Chd6	0.779038	1.11271	-0.514309	0.0327586	0.662022
Ptprt	0	0.0276794	-24.7223	0.710271	0.0136516
Srsf6	6.69342	7.294	-0.123966	0.251226	2.07795
L3mbtl1	0.027102	0	24.6919	0.69165	0.0133706
Sgk2	0	0.171493	-27.3536	0.0258173	0.0791393
Ift52	2.19442	1.91407	0.197197	0.125294	1.11548
Mybl2	1.67016	0.713374	1.22726	0.000160754	0.760301
Tox2	0.00867407	0.00146614	2.56468	0.874749	0.00505087
Jph2	0.0591463	0	25.8178	0.69165	0.0287316
Oser1	1.80371	1.73002	0.0601711	0.645711	1.01763
Gdap1l1	0	0	0	1	0
Fitm2	0.646083	0.474781	0.444456	0.316194	0.443454
R3hdml	0.00582868	0.0067917	-0.220603	0.958255	0.00629025
Hnf4a	11.5012	6.70807	0.777814	1.80976e-10	2.28405
Ttpal	0.465948	0.881559	-0.919888	8.45334e-05	0.507301
Serinc3	14.6214	8.10584	0.851044	1.16018e-08	2.47878
Pkig	1.81638	0.630286	1.52699	7.83894e-10	0.762103
Ada	0.314637	0.156098	1.01124	0.198073	0.209305
Ccn5	0.0158339	0	23.9165	0.842804	0.00785491
Rims4	0.0244778	0	24.545	0.842804	0.0120915
Ywhab	5.34451	6.25073	-0.225969	0.0221972	1.91435
Pabpc1l	0.0158339	0.00334756	2.24183	0.906899	0.00952589
Tomm34	1.22523	1.45579	-0.248751	0.210656	0.849154
Stk4	0.471891	0.726462	-0.622433	0.0237251	0.466311
Kcns1	0	0.000886689	-19.7581	0.983534	0.000443148
Wfdc15b	0.0995111	0.975544	-3.29328	5.22561e-08	0.387855
Slpi	0	0.00326482	-21.6386	0.967075	0.00162975
Matn4	0	0.00575039	-22.4552	0.901449	0.00286696
Rbpjl	0	0	0	1	0
Sdc4	7.11232	6.71911	0.0820504	0.467329	2.06854
Sys1	2.16613	2.02777	0.0952246	0.961592	1.13017
Dbndd2	1.73446	1.4143	0.2944	0.0626531	0.943671
Pigt	5.02995	6.06675	-0.270379	0.0047094	1.87607
Wfdc2	1.60358	7.19504	-2.1657	1.12516e-19	1.53021
Wfdc13	0.317426	0	28.2418	0.842804	0.13784
Wfdc3	0.0187648	0.0029171	2.68543	0.906899	0.0107519
Dnttip1	1.18866	1.17927	0.0114516	0.686143	0.78114
Ube2c	1.38579	0.772462	0.843174	5.51005e-05	0.72095
Tnnc2	0	0	0	1	0
Snx21	0.47582	0.390199	0.286205	0.744177	0.359331
Acot8	0.382839	0.541327	-0.499765	0.0505164	0.378391
Zswim3	0.197045	0.171221	0.202662	0.929213	0.168951
Zswim1	0.310004	0.352417	-0.184998	0.718082	0.285962
Spata25	0	0	0	1	0
Neurl2	0	0.00809858	-22.9492	0.88513	0.00403298
Ctsa	2.46619	4.04283	-0.713079	7.15499e-07	1.43051
Pltp	0.0281247	0.0103087	1.44798	0.785478	0.0189962
Pcif1	1.29786	1.12618	0.204705	0.340158	0.793152
Zfp335	1.39421	0.903734	0.625472	0.0262988	0.758434
Mmp9	0	0	0	1	0
Slc12a5	0	0.0027345	-21.3828	0.95063	0.00136539
Ncoa5	1.17121	1.20246	-0.0379815	0.513787	0.78243
Cd40	0.00833717	0.00107071	2.96099	0.859217	0.00468637
Slc35c2	1.17116	0.672592	0.800138	0.00109326	0.644819
Elmo2	0.34373	0.465286	-0.436843	0.140723	0.33875
Zfp334	0.261235	0.186617	0.485265	0.905003	0.201599
Trp53rka	0.393938	0.397477	-0.0129017	0.411277	0.333401
Slc2a10	0	0.00601412	-22.5199	0.901449	0.00299806
Eya2	0.0761153	0.42545	-2.48273	0.000249696	0.213923
Zmynd8	2.77465	2.32339	0.256076	0.111486	1.26465
Ncoa3	1.07131	1.65418	-0.626731	0.000365849	0.852159
Sulf2	3.92844	12.006	-1.61173	2.48961e-30	2.08022
Prex1	0.0902658	0.158754	-0.814545	0.151168	0.116884
Trp53rkb	0.0598959	0.0589071	0.0240171	0.926599	0.057704
Arfgef2	0.743557	0.679467	0.130041	0.555498	0.537202
Cse1l	2.88611	2.27323	0.344387	0.10479	1.27159
Stau1	1.75066	1.86989	-0.0950524	0.351172	1.03306
Ddx27	1.47978	1.19596	0.307214	0.354271	0.847394
Znfx1	0.365157	0.585234	-0.680497	0.0495371	0.386001
Kcnb1	0	0	0	1	0
Ptgis	0	0	0	1	0
B4galt5	1.25091	1.12085	0.158384	0.726596	0.781574
Slc9a8	0.775441	0.949454	-0.292081	0.0967247	0.620799
Spata2	0.834662	0.661447	0.335566	0.17259	0.557275
Rnf114	2.48878	1.93708	0.361557	0.0264001	1.16348
Snai1	0.0232297	0.00467467	2.31303	0.890801	0.0138139
Ube2v1	5.93387	6.43412	-0.11677	0.18387	1.97125
Tmem189	0.533349	0.907334	-0.766554	0.00208523	0.53658
Cebpb	3.6629	2.41294	0.602192	0.00575084	1.38361
Ptpn1	1.07357	0.968658	0.148359	0.901686	0.703312
Ripor3	0	0.0249527	-24.5727	0.694962	0.0123232
Pard6b	3.99522	8.3325	-1.06048	1.54426e-11	1.92099
Adnp	3.07659	3.8063	-0.307057	0.00473585	1.48759
Dpm1	1.22482	1.40177	-0.194676	0.0722347	0.83794
Mocs3	0.574235	0.399127	0.524792	0.214386	0.394809
Nfatc2	0.252068	0.27222	-0.110959	0.753246	0.23278
Atp9a	2.34186	4.98549	-1.09008	9.96468e-15	1.49793
Sall4	0	0	0	1	0
Zfp64	1.22153	0.850485	0.522329	0.0550128	0.706822
Tshz2	0.308051	0.451496	-0.551542	0.373228	0.320567
Zfp217	1.43156	0.838306	0.772043	0.000547874	0.74869
Bcas1	0.0247323	0.219862	-3.15213	0.0698026	0.111585
Pfdn4	1.89563	1.21734	0.638952	0.00146612	0.929755
Dok5	0	0	0	1	0
Fam210b	0.568543	0.782561	-0.460934	0.00536777	0.514099
Aurka	0.348761	0.181271	0.944089	0.197241	0.232889
Cstf1	1.02721	0.865629	0.246917	0.471555	0.665131
Rtf2	1.58178	1.83259	-0.212333	0.0722821	0.994836
Tfap2c	0	0	0	1	0
Bmp7	1.58132	0.429497	1.88041	4.38942e-12	0.652812
Spo11	0.00411683	0.00113767	1.85545	0.859217	0.0026227
Rae1	3.13621	1.93029	0.700204	1.205e-06	1.24744
Rbm38	3.02959	0.680364	2.15474	1.16656e-21	0.956337
Pck1	0	0.0269243	-24.6824	0.756883	0.0132841
Zbp1	0.00833717	0.00124721	2.74085	0.859217	0.00477452
Pmepa1	1.77047	2.42104	-0.451494	0.00266511	1.12448
Ankrd60	0	0	0	1	0
Rab22a	1.2653	1.75813	-0.474561	0.00347812	0.916129
Vapb	3.2433	3.07752	0.0756926	0.56355	1.42541
Stx16	2.38018	2.02487	0.233246	0.107704	1.1624
Npepl1	2.59573	2.28058	0.186738	0.177345	1.23388
Gnas	11.0336	6.01329	0.875673	4.39863e-16	2.21775
Nelfcd	1.5662	1.23374	0.344227	0.0847518	0.873052
Ctsz	5.08661	2.72649	0.899656	9.01021e-14	1.56078
Atp5e	5.38854	5.65941	-0.0707569	0.52056	1.87527
Prelid3b	2.13659	2.45317	-0.199332	0.130994	1.19121
Edn3	0	0.0140182	-23.7408	0.820406	0.00696043
Ppp1r3d	0.0063012	0.051868	-3.04115	0.498482	0.0284245
Fam217b	0.0624811	0.0451965	0.467208	0.874749	0.0524059
Cdh26	0.0132625	0.00280967	2.23887	0.723231	0.00799052
Taf4	0.85978	1.18278	-0.460146	0.0404732	0.70053
Lsm14b	1.97952	1.88192	0.0729456	0.622274	1.07511
Psma7	3.0661	2.41563	0.344004	0.0420189	1.31552
Ss18l1	0.340744	0.285152	0.256955	0.915912	0.272051
Mtg2	0.561003	0.496326	0.176721	0.762349	0.424171
Hrh3	0	0.00109351	-20.0605	0.983534	0.000546458
Osbpl2	0.796486	1.50064	-0.913862	8.96045e-06	0.75119
Adrm1	1.25838	1.07038	0.233446	0.459123	0.77119
Lama5	2.299	3.80906	-0.728429	0.000818638	1.38206
Cables2	0.679978	1.24472	-0.872266	1.53504e-05	0.663682
Rbbp8nl	0.340649	0.496721	-0.544151	0.118655	0.348215
Gata5	1.39592	4.30462	-1.62467	1.50247e-17	1.27117
Slco4a1	0.220333	0.164175	0.424447	0.547105	0.175568
Ntsr1	0.00867407	0	23.0483	0.842804	0.00431833
Mrgbp	0.921847	0.407228	1.17869	0.000710233	0.497454
Ogfr	1.01066	1.16474	-0.204709	0.227702	0.735382
Col9a3	0.00885728	0.0486676	-2.45803	0.656484	0.0281694
Tcfl5	0	0.00145719	-20.4748	0.967075	0.000728065
Dido1	0.635804	0.756236	-0.250253	0.131299	0.527654
Gid8	1.80868	2.77843	-0.619334	5.52642e-06	1.18101
Slc17a9	0.0422602	0.0215679	0.970412	0.502667	0.0313651
Ythdf1	1.8254	1.64888	0.14673	0.870037	1.00639
Nkain4	0.0232297	0.030626	-0.398786	0.72525	0.0265652
Arfgap1	1.74228	2.0061	-0.203411	0.254079	1.05472
Col20a1	0.112173	0.0126364	3.15007	0.416061	0.0594367
Chrna4	0	0	0	1	0
Kcnq2	0	0	0	1	0
Ppdpf	8.84336	6.60234	0.421618	7.43313e-05	2.15763
Ptk6	0	0.0486799	-25.5368	0.649796	0.0237661
Srms	0	0.00412704	-21.9767	0.95063	0.00205927
Fndc11	0.032059	0.00240946	3.73395	0.57982	0.0169812
Helz2	0.545214	0.612997	-0.169056	0.714508	0.456628
Gmeb2	0.632636	0.74558	-0.236989	0.44118	0.523641
Rtel1	0.175347	0.131735	0.412571	0.810652	0.142658
Arfrp1	0.875743	1.04073	-0.24902	0.250116	0.671157
Zgpat	1.16926	1.18765	-0.0225235	0.772858	0.778607
Zbtb46	0	0.015473	-23.8832	0.756883	0.00767724
Tpd52l2	2.05177	1.99231	0.0424322	0.942058	1.10588
Dnajc5	3.02065	3.80862	-0.334412	0.00078997	1.48093
Uckl1	1.05731	1.06872	-0.0154878	0.543528	0.724166
Zfp512b	0.349125	0.937063	-1.4244	9.13647e-06	0.480314
Prpf6	1.84906	2.362	-0.353217	0.00973264	1.12976
Samd10	0.798524	0.962847	-0.269971	0.0915523	0.630681
Tcea2	0.0685047	0.0514097	0.414163	0.723231	0.058196
Rgs19	0.198222	0.301751	-0.606241	0.239678	0.222274
Myt1	0	0	0	1	0
Pcmtd2	0.848527	1.46073	-0.783661	0.000132697	0.757425
Polr3k	3.58223	2.71192	0.401539	0.000590702	1.41687
Hnf4g	1.18415	3.51147	-1.56822	1.43087e-11	1.14393
Zfhx4	0	0.000947162	-19.8533	0.983534	0.000473357
Pex2	1.80083	3.2538	-0.853466	1.44803e-09	1.23886
Pkia	0.00434329	0.0160438	-1.88516	0.874749	0.0101252
Zc2hc1a	0.345436	0.333624	0.0501952	0.566989	0.292309
Il7	0.0112067	0.0598128	-2.41609	0.515331	0.0346183
Hey1	0.00514965	0.00171628	1.58519	0.859217	0.00342562
Tpd52	2.98893	3.18406	-0.0912367	0.134074	1.4074
Zbtb10	0.333718	0.171332	0.96183	0.0978109	0.223056
[truncated: 12,503 more rows]

## Sheet: SSC3F
Supplementary Table S7: Differential expression of genes in stem cell subpopulations from fetal 3-D organoid cultures (WT vs MycΔ2-540/Δ2-540)
Gene	Expression in SSC3F cells Mean [normalised readcounts]		log2 Fold change WT vs MycΔ2-540/Δ2-540	P Value	Average log2 [Mean (Normalised readcounts)+1]
	Wildtype	MycΔ2-540/Δ2-540
Xkr4	0	0.0143795	-23.7775	0.821509	0.00713854
Sox17	0	0	0	1	0
Lypla1	2.95501	4.1939	-0.505132	0.00081385	1.51123
Tcea1	3.22174	3.34617	-0.0546681	0.854651	1.45477
Rgs20	0	0	0	1	0
Atp6v1h	1.95585	2.7985	-0.516862	0.0116873	1.2092
Rb1cc1	0.859478	1.00828	-0.230357	0.291162	0.658786
St18	0.0018456	0	20.8157	0.983827	0.000921948
Pcmtd1	0.584923	0.734468	-0.328454	0.0868051	0.505618
Sntg1	0	0	0	1	0
Rrs1	1.2289	0.943459	0.381331	0.24577	0.732988
Adhfe1	0.0437506	0.0387542	0.174952	0.862021	0.0404213
Mybl1	0.0541347	0.0468055	0.209876	0.957489	0.0492317
Vcpip1	0.86592	1.13179	-0.386301	0.273356	0.690358
Sgk3	0.398733	0.13599	1.55192	0.0880564	0.231536
Mcmdc2	0.00858305	0	23.0331	0.951509	0.00427321
Tcf24	0.168617	0.218458	-0.373607	0.757938	0.176704
Ppp1r42	0.00302858	0	21.5302	0.951509	0.001512
Cops5	3.80031	3.53071	0.10616	0.360095	1.53978
Cspp1	1.05453	1.00105	0.0750773	0.823553	0.70686
Arfgef1	4.65373	5.42673	-0.221697	0.0512072	1.79639
Cpa6	0	0	0	1	0
Prex2	0	0	0	1	0
Sulf1	0	0.0823738	-26.2957	0.498523	0.0395783
Slco5a1	0	0	0	1	0
Prdm14	0.00077764	0	19.5687	0.983827	0.000388669
Ncoa2	1.13601	1.19262	-0.070161	0.825891	0.77202
Tram1	5.45939	7.38063	-0.435004	0.000110264	1.99573
Lactb2	1.65626	1.8079	-0.126385	0.276326	1.00468
Xkr9	0.0737555	0.154452	-1.06634	0.521666	0.107394
Eya1	0	0	0	1	0
Msc	0	0	0	1	0
Trpa1	0.00240991	0	21.2005	0.967662	0.00120351
Kcnb2	0.0038607	0	21.8804	0.983827	0.00192663
Terf1	1.32064	0.875902	0.592395	0.0940897	0.735466
Sbspon	0.00110938	0.309267	-8.12295	0.267481	0.135288
Rdh10	0.699139	6.30439	-3.17271	9.09295e-20	1.2593
Stau2	0.973395	1.22065	-0.326555	0.168658	0.738778
Ube2w	0.98696	1.18362	-0.26214	0.138537	0.733794
Eloc	1.57542	1.23192	0.354827	0.322781	0.874439
Tmem70	2.28556	1.55409	0.556483	0.0106576	1.06362
Ly96	0.260452	0.669758	-1.36262	0.00871142	0.372074
Jph1	0.0965036	0.0598939	0.688175	0.807813	0.0751477
Gdap1	0	0	0	1	0
Pkhd1	0.00142803	0.084188	-5.88152	0.51075	0.0411291
Il17f	0.0018456	0	20.8157	0.983827	0.000921948
Mcm3	1.82911	2.90434	-0.667065	0.00364078	1.20103
Paqr8	0.419056	1.8223	-2.12054	3.2689e-08	0.693771
Efhc1	0.00767828	0	22.8724	0.951509	0.00382448
Tram2	0.105353	0.0964986	0.12665	0.918972	0.0961433
Tmem14a	0.373829	0.304412	0.296353	0.873245	0.291677
Gsta3	2.5879	6.52682	-1.3346	1.32689e-06	1.64802
Khdc1a	0.00203386	0	20.9558	0.983827	0.0010159
Kcnq5	0	0	0	1	0
Rims1	0	0	0	1	0
Ogfrl1	0.0504394	0.0513424	-0.0256	0.830865	0.0496382
Smap1	1.56879	1.94905	-0.313114	0.155041	1.01246
Sdhaf4	0.701974	0.766693	-0.127231	0.624754	0.550449
Fam135a	2.96022	1.90295	0.637465	0.00118462	1.22101
Col9a1	0.0447344	0	25.4149	0.761082	0.0218813
Col19a1	0	0	0	1	0
Lmbrd1	1.05684	1.2461	-0.237659	0.309016	0.765184
Phf3	1.48724	0.932129	0.674037	0.0567224	0.784898
Prim2	0.381583	0.433316	-0.183422	0.778298	0.34161
Rab23	0.136764	0.2766	-1.01611	0.171345	0.186193
Bag2	1.19526	0.259334	2.20444	2.93925e-06	0.508442
Zfp451	1.06751	0.768865	0.473453	0.131193	0.648343
Dst	0.335351	0.402825	-0.264482	0.476634	0.313841
Ccdc115	1.37212	1.20801	0.183783	0.553111	0.827938
Imp4	2.13837	2.24358	-0.0692927	0.611265	1.16019
Ptpn18	1.36994	1.53878	-0.167673	0.684346	0.897275
Arhgef4	0.0699462	0.0533638	0.390385	0.77025	0.0597985
Fam168b	3.99569	3.60275	0.149344	0.157342	1.56761
Plekhb2	5.48937	6.28291	-0.194791	0.0750651	1.92785
Hs6st1	3.08421	3.53611	-0.197261	0.235095	1.4596
Uggt1	1.7701	2.70334	-0.610913	0.000493417	1.16406
Neurl3	3.42496	5.55639	-0.698061	0.00026899	1.68385
Arid5a	0.0469928	0.204863	-2.12415	0.25521	0.116144
Kansl3	1.16513	0.995033	0.22767	0.718853	0.731569
Lman2l	0.502691	0.559796	-0.155228	0.555626	0.425906
Cnnm4	1.7482	3.34701	-0.937007	5.17734e-07	1.24022
Cnnm3	0.688604	0.586835	0.230718	0.85053	0.492822
Ankrd23	0.143	0.112576	0.345111	0.76051	0.120168
Ankrd39	0.534134	0.378197	0.498062	0.589593	0.374371
Sema4c	0.617389	0.57583	0.100537	0.72701	0.467798
Cox5b	9.03269	9.81017	-0.119122	0.694578	2.34317
Actr1b	3.20769	2.92028	0.13543	0.516072	1.40154
Zap70	0	0	0	1	0
Tmem131	2.55414	3.38778	-0.407499	0.0343739	1.37347
Vwa3b	0.00526689	0.0792087	-3.91063	0.537149	0.0407406
Cnga3	0.00718791	0.0136037	-0.92035	0.853768	0.0103371
Inpp4a	0.490063	0.455143	0.10665	0.897253	0.386961
Coa5	2.44405	2.21392	0.142668	0.700688	1.20207
Unc50	0.95835	1.19152	-0.314178	0.445372	0.728349
Mgat4a	2.79762	7.11973	-1.34762	9.79168e-16	1.71434
Tsga10	0.0561218	0.0872385	-0.636405	0.625551	0.0691223
Lipt1	0.331783	0.24584	0.432519	0.531716	0.253164
Mitd1	0.516775	0.766656	-0.569043	0.127308	0.492838
Txndc9	2.26423	3.21808	-0.507176	0.0102955	1.3112
Eif5b	1.95995	2.22671	-0.184093	0.564725	1.12832
Rev1	0.811074	1.11912	-0.464458	0.468075	0.67246
Aff3	0	0	0	1	0
Chst10	0.00123634	0	20.2376	0.983827	0.000617788
Pdcl3	2.77603	3.08885	-0.154048	0.390823	1.36847
Npas2	1.064	1.63503	-0.619827	0.0508056	0.84677
Tbc1d8	0.278761	0.317897	-0.189527	0.847001	0.260964
Cnot11	0.980191	1.02953	-0.0708515	0.49306	0.695499
Rnf149	2.39595	1.07085	1.16184	9.03772e-07	0.975272
Map4k4	1.92044	1.37519	0.481815	0.140043	0.968406
Il1r2	0	0	0	1	0
Il1r1	0.00330712	0.249108	-6.23505	0.0462715	0.112866
Il1rl2	0	0	0	1	0
Il18r1	0	0	0	1	0
Il18rap	0	0	0	1	0
Slc9a4	0.00803117	1.34734	-7.39029	3.72485e-10	0.430641
Slc9a2	0.437681	1.22841	-1.48883	9.66994e-05	0.582159
Mfsd9	0.51997	0.529789	-0.0269919	0.793308	0.42191
Tmem182	0.038906	0	25.2135	0.730394	0.0190841
Tgfbrap1	0.494403	0.573018	-0.212891	0.927021	0.427361
AI597479	0.789175	0.771058	0.0335062	0.974246	0.576666
Fhl2	2.25572	3.02591	-0.42378	0.216547	1.28658
Nck2	1.76666	1.43652	0.298439	0.237919	0.954106
Uxs1	1.07591	0.928632	0.212372	0.292708	0.693604
Tpp2	2.02337	3.05517	-0.594497	0.00193578	1.25318
Tex30	0.676661	0.454811	0.573167	0.528028	0.44584
Poglut2	0.737153	0.657232	0.165562	0.916291	0.528698
Bivm	0.825797	0.745109	0.148337	0.915695	0.579417
Ercc5	0.453691	0.643446	-0.504109	0.125445	0.43545
Gulp1	0.0140662	0.348355	-4.63026	0.00961456	0.156427
Col3a1	0.0189331	0	24.1744	0.887163	0.00937807
Col5a2	0	0	0	1	0
Wdr75	0.773026	0.596556	0.37386	0.346854	0.520268
Slc40a1	0.344369	3.26299	-3.24417	3.41512e-10	0.872948
Dnah7b	0	0.0141819	-23.7575	0.821509	0.00704115
Slc39a10	0.850635	0.988078	-0.216085	0.68683	0.651349
Tmeff2	0	0	0	1	0
Cavin2	0.00553128	0.266966	-5.5929	0.123879	0.121071
Nabp1	0.625283	0.407568	0.617466	0.0714528	0.413773
Myo1b	1.50502	0.738314	1.02748	0.00227995	0.735606
Stat4	0.00200325	0	20.9339	0.983827	0.00100062
Stat1	0.473046	0.895308	-0.920404	0.0058906	0.513357
Gls	8.67289	4.04472	1.10047	1.63586e-12	1.94383
Nab1	1.79284	1.86893	-0.0599699	0.65943	1.0405
Nemp2	0.0880618	0.0814809	0.112055	0.783197	0.0813646
Mfsd6	0.448159	0.469071	-0.0657945	0.834672	0.377462
Inpp1	0.13121	0.435521	-1.73087	0.108794	0.242408
Hibch	0.713865	0.754946	-0.0807234	0.790415	0.550595
Pms1	0.463269	0.407434	0.185284	0.939556	0.36122
Ormdl1	0.580534	0.797927	-0.458878	0.147974	0.522199
Osgepl1	0.363961	0.405699	-0.156626	0.611792	0.325464
Asnsd1	2.26761	1.75888	0.366514	0.106496	1.09944
Stk17b	1.27	1.52169	-0.260845	0.30546	0.872355
Ccdc150	0.00539214	0.0790222	-3.87333	0.695132	0.0407165
Gtf3c3	0.991296	0.926736	0.0971574	0.737178	0.672307
Pgap1	1.52415	5.17075	-1.76236	4.13473e-16	1.37286
Ankrd44	0.0440112	0.148986	-1.75923	0.341492	0.0909749
Sf3b1	6.74721	6.56238	0.0400738	0.621568	2.03526
Coq10b	0.290808	0.71193	-1.29167	0.0176003	0.396445
Hspd1	10.2203	5.85263	0.804283	3.79732e-10	2.17118
Hspe1	4.28587	3.07784	0.477669	0.00667743	1.5353
Mob4	2.30305	4.49824	-0.965815	1.45505e-08	1.44964
Rftn2	0.00543062	0	22.3727	0.935376	0.00270797
Mars2	0.460429	1.08621	-1.23826	0.000547948	0.557041
Boll	0.0206762	0.0610747	-1.5626	0.786371	0.0398738
Plcl1	0	0.0137678	-23.7148	0.821509	0.00683695
Satb2	0.380074	0.0206665	4.20092	0.0246853	0.171297
Tyw5	0.295866	0.319482	-0.110791	0.636226	0.268209
Maip1	0.925579	0.810142	0.192182	0.594263	0.624316
Spats2l	0	0.40741	-28.6019	0.0240674	0.170876
Kctd18	0.270564	0.207722	0.381314	0.798522	0.214098
Sgo2a	0.282622	0.190913	0.565958	0.562443	0.211814
Aox1	0	0	0	1	0
Aox4	0	0	0	1	0
Bzw1	8.07615	10.8903	-0.431307	6.7675e-05	2.34069
Clk1	3.50944	4.63417	-0.401071	0.0209238	1.61751
Ppil3	0.668584	1.03334	-0.628135	0.112486	0.610828
Nif3l1	0.934138	0.8094	0.206782	0.934182	0.626328
Orc2	0.470637	0.69986	-0.57245	0.123696	0.458121
Fam126b	0.347141	0.363638	-0.0669785	0.987421	0.30407
Ndufb3	0.367528	0.592969	-0.690101	0.0979878	0.389302
Flacc1	0.00110783	0	20.0793	0.983827	0.000553608
Cflar	0.441548	0.671869	-0.605609	0.106333	0.43983
Casp8	1.56568	1.53585	0.0277506	0.696242	0.936376
Trak2	1.00682	1.0973	-0.124148	0.562697	0.718603
Stradb	0.968579	0.658559	0.556558	0.237174	0.591631
C2cd6	0.00551244	0	22.3943	0.983827	0.00274865
Tmem237	0.484021	0.762205	-0.655108	0.161011	0.480661
Mpp4	0.0223072	0.0574604	-1.36506	0.77025	0.0389661
Als2	0.319694	0.927121	-1.53607	0.00583678	0.466713
Fzd7	2.47207	1.07768	1.19779	5.69914e-06	0.988001
Sumo1	5.42931	4.89232	0.15025	0.386485	1.81726
Nop58	4.79511	3.39238	0.499265	0.000946388	1.61844
Bmpr2	1.82485	1.99443	-0.128204	0.490223	1.0676
Fam117b	4.06378	1.37007	1.56858	5.96869e-12	1.24252
Wdr12	0.628218	0.223723	1.48955	0.0196282	0.344692
Carf	0.0959956	0.0455679	1.07495	0.700688	0.0681117
Nbeal1	0.640718	1.40871	-1.13661	5.26309e-05	0.687112
Cyp20a1	0.820379	1.03988	-0.342054	0.109458	0.655968
Abi2	0.0837899	0.187969	-1.16565	0.364446	0.126355
Raph1	0.854046	0.646563	0.401523	0.117678	0.55803
Cd28	0	0	0	1	0
Pard3b	0.442684	0.387397	0.192463	0.91927	0.346967
Nrp2	0.0150138	0	23.8398	0.871176	0.00745109
Ino80d	2.89331	2.20097	0.394582	0.0133414	1.26136
Ndufs1	2.85408	1.94318	0.554606	0.00361465	1.21431
Eef1b2	24.49	14.1568	0.790697	1.31963e-19	2.97837
Zdbf2	0	0	0	1	0
Adam23	0	0	0	1	0
Mdh1b	0.00536593	0	22.3554	0.983827	0.00267579
Fastkd2	0.773807	1.01526	-0.391799	0.0898896	0.636937
Klf7	0.697168	0.79892	-0.196545	0.510508	0.558074
Creb1	2.16869	1.65984	0.38578	0.0751881	1.06579
Mettl21a	0.329585	0.246019	0.421877	0.808395	0.25241
Ccnyl1	0.51588	0.562328	-0.124375	0.285706	0.431087
Fzd5	5.35118	4.76677	0.166846	0.0566736	1.80038
Plekhm3	0.0568408	0.158899	-1.48311	0.422658	0.101377
Idh1	4.56691	9.1226	-0.998228	2.69053e-09	2.01581
Pikfyve	0.449928	0.660601	-0.554086	0.174421	0.439347
Map2	0.00833202	0	22.9902	0.951509	0.00414875
Unc80	0	0	0	1	0
Rpe	2.41321	4.04591	-0.745511	1.59244e-06	1.42312
Kansl1l	0.277416	0.951814	-1.77863	0.00021675	0.456799
Acadl	3.04794	5.8662	-0.94459	6.40832e-08	1.66241
Lancl1	1.14206	1.71861	-0.589599	0.0407724	0.880946
Cps1	75.4138	33.5478	1.16861	3.06661e-13	3.93925
Erbb4	0.00313987	0	21.5823	0.983827	0.00156748
Ikzf2	0.0589397	0.2939	-2.31802	0.0691246	0.157465
Bard1	0.268567	0.348191	-0.374598	0.978438	0.268326
Abca12	0.00555629	0	22.4057	0.967662	0.00277046
Atic	4.82187	2.10035	1.19897	2.0407e-12	1.44657
Fn1	0.021752	0.405061	-4.21892	0.229955	0.1808
Mreg	0.673042	0.0929568	2.85606	0.000528438	0.301765
Pecr	1.1604	0.418949	1.46978	0.000264319	0.560105
Tmem169	0.000828628	0	19.6604	0.983827	0.000414142
Xrcc5	0.640394	0.631551	0.0200598	0.912717	0.492234
March4	0	0	0	1	0
Smarcal1	0.632062	0.557216	0.18183	0.90855	0.466372
Igfbp2	0.0162099	0	23.9504	0.85524	0.00803998
Igfbp5	0.533587	0.249673	1.09568	0.141969	0.325246
Tns1	0.00261398	0	21.3178	0.967662	0.00130529
Rufy4	0.0135764	0	23.6946	0.935376	0.00674255
Arpc2	6.13061	7.34558	-0.260846	0.116188	2.04306
Gpbar1	0.00897279	0	23.0971	0.935376	0.00446639
Aamp	6.02134	6.17824	-0.0371118	0.877979	1.96
Pnkd	1.76019	1.58111	0.154794	0.533689	0.981759
Tmbim1	3.43724	4.04915	-0.236372	0.0619324	1.55463
Ctdsp1	3.88885	4.0907	-0.0730063	0.870584	1.60719
Vil1	7.04813	10.101	-0.519187	1.45811e-05	2.24624
Usp37	0.650843	0.396892	0.713562	0.234061	0.417768
Cnot9	2.30834	1.68048	0.457986	0.0394247	1.09122
Plcd4	0	0	0	1	0
Zfp142	0.187448	0.399007	-1.08992	0.137242	0.253785
Bcs1l	0.996411	0.698856	0.511747	0.0516114	0.610653
Rnf25	0.255924	0.325646	-0.347592	0.443583	0.254886
Stk36	0.0224243	0.00984218	1.18801	0.983528	0.0159853
Ttll4	0.576613	0.439472	0.391833	0.545101	0.409777
Cyp27a1	0.10321	0.0678468	0.605234	0.800552	0.0819343
Prkag3	0.00302105	0	21.5266	0.983827	0.00150825
Wnt6	0.0124751	0.0472542	-1.92139	0.947623	0.0292848
Wnt10a	0.00158379	0	20.5949	0.983827	0.000791267
Cdk5r2	0.00143914	0	20.4568	0.983827	0.000719052
Fev	0	0	0	1	0
Cryba2	0.0118445	0	23.4977	0.935376	0.00588746
Cfap65	0.00341049	0	21.7015	0.967662	0.00170234
Ihh	1.53172	3.26135	-1.09032	4.22072e-05	1.18924
Nhej1	0.170688	0.134651	0.342141	0.902602	0.141958
Slc23a3	0.354332	0.143247	1.3066	0.246535	0.218591
Cnppd1	1.67121	1.34926	0.30873	0.220057	0.918315
Retreg2	1.33864	1.23434	0.117021	0.891909	0.826758
Zfand2b	1.53882	1.50144	0.0354725	0.966465	0.924284
Abcb6	0.71603	0.575682	0.31475	0.483637	0.497351
Atg9a	1.35018	1.80223	-0.416625	0.159002	0.942454
Ankzf1	0.642284	0.334417	0.941562	0.218367	0.392291
Glb1l	0.0490872	0.0305647	0.683481	0.767095	0.0390137
Stk16	2.42415	3.2163	-0.407921	0.00245698	1.33491
Tuba4a	0.464456	0.458469	0.0187198	0.865858	0.379436
Dnajb2	0.739742	0.496873	0.574145	0.216268	0.478558
Ptprn	0	0	0	1	0
Resp18	0.00131009	0	20.3212	0.983827	0.000654615
Dnpep	2.98649	2.98532	0.000568119	0.725883	1.38276
Des	0	0	0	1	0
Speg	0.00182846	0	20.8022	0.983827	0.000913394
Gmppa	1.50175	1.55651	-0.0516635	0.593743	0.927817
Chpf	0.395732	0.586646	-0.567965	0.532949	0.397521
Obsl1	0.369079	0.289059	0.352565	0.741713	0.284025
Tmem198	0.0121861	0.0252095	-1.04874	0.917184	0.0185047
Inha	0.508049	0.395079	0.362828	0.649135	0.371884
Stk11ip	0.603159	0.876408	-0.539064	0.133412	0.550668
Slc4a3	0.0212462	0.0395905	-0.897949	0.820633	0.0299253
Epha4	0.327963	0.871565	-1.41007	0.0563335	0.455211
Sgpp2	2.62053	3.5208	-0.426042	0.0218356	1.39766
Farsb	4.57001	5.58037	-0.288162	0.015629	1.80074
BC035947	0	0.0389935	-25.2167	0.821509	0.0191262
Mogat1	0.00579542	0	22.4665	0.967662	0.00288935
Acsl3	5.61164	5.26184	0.0928545	0.871471	1.86165
Utp14b	1.65978	1.82575	-0.137505	0.549099	1.00851
Kcne4	0	0	0	1	0
Scg2	0.00104537	0	19.9956	0.983827	0.000522413
Ap1s3	0.324816	0.724066	-1.1565	0.0246133	0.41298
Wdfy1	0.257406	0.266001	-0.0473872	0.671433	0.232457
Serpine2	0.0208604	0.0652514	-1.64524	0.989517	0.0419283
Cul3	4.27906	3.92502	0.124593	0.483637	1.62904
Dock10	0	0	0	1	0
Irs1	0.100529	0.172051	-0.775218	0.411454	0.127273
Rhbdd1	0.986036	0.770009	0.356766	0.325729	0.628563
Mff	2.10487	2.94335	-0.483726	0.0019804	1.2525
Tm4sf20	7.17524	9.31495	-0.37652	0.148184	2.21735
Agfg1	2.78671	2.83654	-0.0255663	0.645898	1.33803
Slc19a3	0.00131297	0	20.3244	0.983827	0.000656056
Krtap28-13	0	0	0	1	0
Ccl20	0.0284763	4.33778	-7.25105	3.10964e-13	0.851444
Daw1	0.00154518	0	20.5593	0.983827	0.000771996
Sphkap	0.00441769	0	22.0749	0.967662	0.00220398
Pid1	0.0122799	0.0410464	-1.74095	0.75594	0.0262157
Dner	0	0	0	1	0
Trip12	3.67561	5.04177	-0.455948	0.000421333	1.67053
Fbxo36	0.364543	0.34469	0.0807892	0.942543	0.303491
Sp140	0	0	0	1	0
Cab39	5.05528	6.18562	-0.291128	0.0215992	1.88651
Itm2c	1.75044	2.62853	-0.58654	0.00248151	1.15029
Gpr55	0.00411947	0.0938419	-4.5097	0.52362	0.0469036
Psmd1	3.84864	4.02731	-0.0654678	0.466695	1.59679
Armc9	0.170265	0.119688	0.508509	1	0.13514
B3gnt7	0.364004	0.165832	1.13423	0.367232	0.23193
Ncl	11.4501	6.11456	0.905035	1.07894e-11	2.24193
Ptma	17.5736	10.1733	0.788621	1.76826e-14	2.66763
Pde6d	0.991342	0.575056	0.78568	0.0458211	0.57155
Cops7b	0.632405	1.00057	-0.661907	0.0549422	0.591744
Nppc	0.0468239	0	25.4807	0.715207	0.0228803
Dis3l2	0.65744	0.480385	0.452669	0.458007	0.448788
Alppl2	0	0	0	1	0
Alpi	0.458847	12.4643	-4.76364	1.55715e-08	1.48884
Akp3	0.0330923	3.21755	-6.60332	0.170641	0.735905
Ecel1	0.00210761	0	21.0072	0.983827	0.00105269
Prss56	0	0	0	1	0
Eif4e2	3.64096	3.47402	0.0677145	0.844062	1.5166
Efhd1	0.00405381	0	21.9508	0.951509	0.00202281
Gigyf2	0.447044	0.571786	-0.35506	0.859366	0.410868
Ngef	2.55515	2.38425	0.0998695	0.303339	1.24377
Neu2	0.15983	0.117632	0.442256	0.841712	0.129743
Inpp5d	0.00157355	0	20.5856	0.983827	0.000786155
Atg16l1	0.701972	0.473683	0.567493	0.289107	0.459776
Dgkd	2.33632	2.35819	-0.013442	0.955695	1.20814
Usp40	0.816879	1.28768	-0.656582	0.0292965	0.71233
Ugt1a9	0.0108358	0.0363846	-1.74751	0.915397	0.0232579
Ugt1a8	0	0.064352	-25.9395	0.651838	0.0311831
Ugt1a7c	0.0612015	0.0989245	-0.692762	0.893096	0.0768668
Dnajb3	0.0350035	0.08679	-1.31003	0.652379	0.0588166
Ugt1a1	0.103886	0	26.6304	0.394565	0.0494182
Hjurp	3.30431	1.5061	1.13353	5.00311e-06	1.18917
Spp2	0.0940967	0	26.4876	0.465546	0.0449645
Arl4c	0.0781735	0.269725	-1.78674	0.357539	0.157034
Sh3bp4	0.864299	0.628329	0.460011	0.276326	0.55522
Agap1	1.0706	0.981575	0.125245	0.772547	0.705865
Gbx2	0.00345383	0	21.7198	0.967662	0.00172394
Ackr3	0.0137932	0.0143795	-0.0600539	0.965866	0.013988
Cops8	1.80698	2.01233	-0.155279	0.267481	1.06741
Col6a3	0.00117539	0	20.1647	0.983827	0.00058735
Mlph	0.96875	2.16144	-1.1578	0.00102263	0.914214
Prlh	0.0528768	0	25.6561	0.776572	0.0257631
Rab17	1.5252	0.82633	0.884206	0.0024206	0.764314
Lrrfip1	1.56051	2.6526	-0.765387	0.00112072	1.11782
Rbm44	0.00350874	0	21.7425	0.983827	0.0017513
Ramp1	0.0180688	0.020864	-0.207515	0.761082	0.0192785
Ube2f	1.70393	1.89011	-0.149604	0.178505	1.028
Scly	0.876594	1.47998	-0.755595	0.000358153	0.768854
Espnl	0.0135825	0	23.6952	0.91927	0.00674552
Erfe	0.822745	0.404725	1.0235	0.0295481	0.470093
Ilkap	0.909753	0.651995	0.480614	0.242124	0.574479
Hes6	3.42193	1.49172	1.19783	1.42988e-07	1.19977
Per2	2.31349	1.67722	0.463999	0.00208297	1.09139
Traf3ip1	0.368966	0.454326	-0.30024	0.337318	0.344299
Asb1	0.059955	0.134819	-1.16908	0.372441	0.09235
Twist2	0	0	0	1	0
Hdac4	1.03368	0.5952	0.796338	0.033583	0.588422
Ndufa10	9.95927	9.05328	0.137599	0.225039	2.35104
Cops9	5.59415	6.03781	-0.110104	0.516072	1.91874
Gpc1	0.122916	0.241879	-0.976614	0.885384	0.166277
Dusp28	0.583675	0.240108	1.28148	0.0920428	0.337473
Rnpepl1	2.69237	2.80859	-0.0609682	0.730112	1.32176
Capn10	0.410212	0.80574	-0.973945	0.0687808	0.467355
Gpr35	0.781602	0.776488	0.0094702	0.937466	0.576076
Aqp12	0.0113109	0	23.4312	0.91927	0.00562372
Kif1a	0	0	0	1	0
Agxt	0.0387501	0.117605	-1.60168	0.63569	0.0746031
Mab21l4	0.278701	0.753016	-1.43396	0.0247334	0.403591
Crocc2	0	0	0	1	0
Sned1	0.0504277	0.0510434	-0.0175074	0.963472	0.0494904
Mterf4	0.70775	0.794486	-0.166782	0.219916	0.559948
Pask	0.129243	0.0832203	0.635081	0.826476	0.100743
Ppp1r7	2.07586	1.94114	0.0968025	0.596604	1.10119
Ano7	0.00490478	0.0379374	-2.95136	0.853179	0.0210641
Hdlbp	7.95504	8.24013	-0.0507972	0.379525	2.20789
Sept2	4.00514	4.01191	-0.0024375	0.736046	1.61114
Farp2	0.672839	1.09435	-0.701746	0.0079377	0.626884
Stk25	3.531	3.28748	0.103094	0.674172	1.48332
Bok	0.289834	0.354702	-0.291379	0.480129	0.279048
Thap4	3.25294	2.6355	0.303665	0.0753112	1.36918
Atg4b	1.71871	1.38304	0.313484	0.216827	0.934266
Dtymk	3.72472	4.03705	-0.116169	0.452568	1.58481
Ing5	0.740603	0.668362	0.148071	0.460057	0.533037
D2hgdh	1.14784	0.635462	0.853038	0.0280389	0.628193
Gal3st2	0.0126229	0	23.5895	0.903197	0.00627196
Gal3st2b	0	0.0181923	-24.1168	0.821509	0.00901439
Fam174a	0.459211	0.385206	0.253528	0.999101	0.351872
St8sia4	0.000659131	0	19.3302	0.983827	0.000329457
Slco4c1	0	0	0	1	0
D1Ertd622e	0.423526	0.595811	-0.492404	0.0593052	0.410259
Ppip5k2	2.3971	3.41495	-0.510571	0.00288093	1.35396
Gin1	0.29085	0.435378	-0.581991	0.211016	0.308365
Pam	0.229406	0.73575	-1.68131	5.6287e-05	0.378986
Rnf152	0.202846	0.10324	0.974387	0.422441	0.141471
Pign	0.914106	1.20463	-0.398156	0.163947	0.719905
Relch	1.16631	1.66887	-0.516915	0.0908893	0.87734
Tnfrsf11a	1.75892	2.73909	-0.639003	0.00453054	1.16684
Zcchc2	1.10207	0.706641	0.641169	0.0474768	0.638726
Phlpp1	1.10701	1.42984	-0.369183	0.138437	0.816548
Bcl2	0.900916	1.05209	-0.223793	0.273191	0.680597
Kdsr	1.1845	0.876901	0.433795	0.306169	0.705505
Vps4b	1.24909	1.47256	-0.237448	0.081154	0.857889
Serpinb5	0.00518585	0.102542	-4.3055	0.524109	0.0513956
Serpinb11	0	0.0326257	-24.9595	0.821509	0.0160524
Serpinb8	0	0	0	1	0
Dsel	0.218385	0.0848113	1.36455	0.238816	0.139466
Tsn	3.73536	3.04383	0.295356	0.0550372	1.47613
Nifk	1.81673	1.03468	0.812163	0.00282841	0.872957
Clasp1	0.877342	0.814965	0.1064	0.837604	0.612962
Tfcp2l1	0.066421	0.61636	-3.21406	0.000303042	0.272242
Gli2	0	0	0	1	0
Inhbb	0	0	0	1	0
Ralb	2.47932	3.25071	-0.390813	0.0226032	1.34696
Tmem185b	0.850904	0.364419	1.2234	0.0116127	0.463201
Epb41l5	1.45779	1.77769	-0.286218	0.120523	0.960442
Ptpn4	0.43491	0.45008	-0.0494663	0.605486	0.366361
Tmem177	0.268036	0.345403	-0.365856	0.618126	0.267082
Tmem37	0.547737	0.220627	1.31188	0.0328692	0.318079
Dbi	11.4746	17.0541	-0.571684	2.43557e-08	2.70853
Steap3	0.258504	0.0767636	1.75169	0.271061	0.151942
En1	0	0	0	1	0
Insig2	0.626142	0.972535	-0.635262	0.0344058	0.582765
Ccdc93	0.739957	0.572419	0.370369	0.640517	0.503238
Htr5b	0.00177667	0	20.7607	0.983827	0.000887545
Ddx18	2.07222	1.82533	0.183019	0.439351	1.08051
Actr3	4.98441	5.12307	-0.0395851	0.649135	1.80061
Slc35f5	1.26675	1.68044	-0.40771	0.0651457	0.902164
Gpr39	0.234116	0.803009	-1.77819	0.00121302	0.399906
Lypd1	0	0	0	1	0
Nckap5	0.0261517	0	24.6404	0.700132	0.0129078
Mgat5	2.52345	2.8339	-0.167392	0.210605	1.30166
Tmem163	0	0	0	1	0
Ccnt2	1.9993	2.33895	-0.226362	0.314042	1.15202
Rab3gap1	0.746298	1.02165	-0.453075	0.101543	0.630706
Zranb3	0.27256	0.110465	1.30298	0.365042	0.172905
R3hdm1	1.38666	0.755913	0.875317	0.00112965	0.716441
Ubxn4	2.73402	3.42893	-0.326734	0.0666917	1.40282
Lct	0.0242439	0.185144	-2.93295	0.362464	0.0969096
Mcm6	3.23564	4.02886	-0.316324	0.50306	1.52936
Dars	6.55662	4.43299	0.564671	5.03199e-05	1.85746
Cxcr4	0.0159193	0.0496714	-1.64164	0.581334	0.0321355
Cd55b	0.0162759	0	23.9562	0.839364	0.00807244
Cd55	0.249019	0.496396	-0.995237	0.224752	0.312709
C4bp	0.0938264	0.484032	-2.36704	0.00789364	0.242223
Pfkfb2	0.877659	1.40873	-0.682667	0.0036583	0.754564
Yod1	0.771378	1.03684	-0.426683	0.216408	0.641579
AA986860	1.85021	3.87912	-1.06804	4.36529e-06	1.31618
Fcamr	0.0362544	0.014949	1.27811	0.935376	0.0252255
Pigr	5.28863	10.1281	-0.93739	0.069182	2.12411
Fcmr	0.00304353	0.0367481	-3.59385	0.525087	0.0195639
Il19	0	0.0157514	-23.909	0.821509	0.00781432
Mapkapk2	3.63424	5.13524	-0.49878	0.00051029	1.67376
Dyrk3	0.398144	0.196588	1.01812	0.272043	0.25731
Eif2d	1.50973	1.44397	0.064252	0.85524	0.9069
Rassf5	0.473226	0.180062	1.39403	0.023417	0.276511
Ikbke	0.633705	0.714391	-0.172901	0.316938	0.514954
Srgap2	0.523643	0.503519	0.0565382	0.890722	0.414456
Fam72a	0.126123	0.0384726	1.71293	0.402956	0.0782661
Avpr1b	0	0	0	1	0
Ctse	0	1.09301	-30.0257	1.69922e-08	0.3693
Rab7b	0	0	0	1	0
Slc26a9	0	0.153223	-27.1911	0.175854	0.0712802
Pm20d1	0.0317325	0.247545	-2.96366	0.185636	0.126208
Slc41a1	0.834536	0.785778	0.0868523	0.845531	0.593323
Rab29	0.326721	0.342218	-0.066859	0.946129	0.288517
Nucks1	4.23826	4.80268	-0.180367	0.550602	1.70715
Slc45a3	0.00566238	0.855201	-7.23871	7.5428e-08	0.31182
Elk4	1.34495	1.5558	-0.210103	0.435806	0.895313
Mfsd4a	0.29402	1.03572	-1.81665	0.000448392	0.484301
Cdk18	1.39127	2.56112	-0.880373	0.000457981	1.07095
Klhdc8a	0	0	0	1	0
Nuak2	0.457058	0.212267	1.1065	0.101935	0.284456
Tmcc2	0	0	0	1	0
Dstyk	0.361215	0.324803	0.153296	0.770824	0.294821
Rbbp5	1.15734	0.871027	0.41002	0.155914	0.697681
Tmem81	0.281666	0.226898	0.311941	0.617597	0.226325
Nfasc	0.00658705	0	22.6512	0.967662	0.00328272
Lrrn2	0.00363498	0	21.7935	0.983827	0.00181419
Mdm4	1.7076	1.89796	-0.152472	0.976641	1.03003
Pik3c2b	2.09878	1.18519	0.824431	0.0057967	0.956355
Ppp1r15b	2.85237	3.79914	-0.413514	0.0463126	1.45856
Plekha6	2.37241	2.75899	-0.217785	0.291848	1.26989
Etnk2	0.163797	0.0427433	1.93813	0.415312	0.0967713
Sox13	0.867664	0.953804	-0.136556	0.922846	0.647233
Snrpe	3.28095	2.78736	0.235215	0.255838	1.39292
Lax1	0.00137242	0	20.3883	0.983827	0.000685741
Atp2b4	0.0323575	0.542586	-4.06768	0.0244937	0.232653
Optc	0.00480957	0	22.1975	0.951509	0.00239902
Prelp	0.0161781	0	23.9475	0.871176	0.0080243
Fmod	0	0	0	1	0
Btg2	4.91505	10.638	-1.11395	1.65575e-07	2.11589
Adora1	2.82848	2.53896	0.155787	0.177538	1.30315
Ppfia4	0.00781632	0	22.8981	0.935376	0.00389297
Tmem183a	3.33487	3.80794	-0.191381	0.109625	1.51848
Cyb5r1	1.81283	2.13662	-0.237085	0.363058	1.08867
Adipor1	7.56408	5.89346	0.360049	0.00180738	2.03907
Klhl12	0.909851	0.464801	0.969017	0.0122866	0.514373
Rabif	1.22233	1.23482	-0.0146696	0.599732	0.80136
Kdm5b	2.40796	2.64105	-0.133296	0.547598	1.25919
Ppp1r12b	0.123714	0.156847	-0.342347	0.817715	0.131168
Ube2t	0.387508	0.186782	1.05287	0.140144	0.249377
Lgr6	0	0	0	1	0
Arl8a	1.01087	1.207	-0.255827	0.40359	0.745101
Gpr37l1	0	0	0	1	0
Elf3	20.9264	20.736	0.0131865	0.983827	3.08333
Rnpep	6.35513	8.07866	-0.346195	0.00030746	2.10066
Timm17a	2.04181	3.06635	-0.586677	0.00212	1.2576
Shisa4	0.00948907	0	23.1778	0.935376	0.00472217
Ipo9	1.64672	1.49353	0.140871	0.59063	0.94351
Nav1	2.03678	0.691657	1.55816	5.97933e-06	0.818253
Csrp1	2.04559	3.02865	-0.566156	0.00154561	1.25356
Phlda3	1.69122	2.36097	-0.481316	0.118207	1.10111
Tnni1	0.0105309	0	23.3281	0.935376	0.00523791
Lad1	7.70557	7.39405	0.0595364	0.189026	2.14574
Tnnt2	0.0529622	0.0780613	-0.559645	0.847883	0.0633858
Pkp1	0.0430608	0	25.3599	0.730394	0.0210797
Igfn1	0.00166437	0	20.6665	0.983827	0.000831492
Tmem9	2.42509	1.589	0.609921	0.00196045	1.0912
Ascl5	0	0	0	1	0
Kif21b	1.0903	1.01534	0.102772	0.834086	0.719048
Mroh3	0.210513	0.116976	0.847703	0.691807	0.150834
Inava	2.09647	3.31239	-0.659907	0.000463826	1.29588
Camsap2	0.155129	0.291314	-0.909105	0.269755	0.199936
Ddx59	0.0846197	0.14869	-0.813248	0.838777	0.109926
Kif14	0.300436	0.115013	1.38526	0.143812	0.185783
Zfp281	0.649272	0.848261	-0.385686	0.1485	0.55729
Nr5a2	0.926212	0.643266	0.525927	0.366236	0.576121
Nek7	0.424143	0.829558	-0.967793	0.00509275	0.478822
Lhx9	0	0	0	1	0
Dennd1b	0.730711	1.12846	-0.626983	0.047309	0.651966
Zbtb41	0.782067	0.913531	-0.224162	0.313681	0.613362
Aspm	0.651831	0.821885	-0.334439	0.566503	0.550878
F13b	0	0	0	1	0
Cfhr2	0	0.180052	-27.4238	0.259309	0.0827792
Cfh	0.00350874	0.0891688	-4.66752	0.511715	0.0444587
Kcnt2	0.00121981	0.0700604	-5.84387	0.511232	0.0344671
Cdc73	1.49661	1.83928	-0.297441	0.110125	0.979242
Glrx2	1.60873	1.27227	0.338516	0.219775	0.889821
Ro60	0.296075	0.311374	-0.0726836	0.930601	0.265208
Uchl5	2.63196	1.94784	0.434265	0.0450921	1.18542
Rgs2	0.0970407	0.180504	-0.895372	0.862906	0.129279
Rgs13	0.00472064	0	22.1706	0.983827	0.00235477
Pla2g4a	2.5101	3.82077	-0.606119	0.000950198	1.41429
Ptgs2	0	0	0	1	0
Odr4	0.648433	0.808152	-0.31767	0.191567	0.546065
Tpr	3.54824	3.86366	-0.122864	0.419408	1.54827
Hmcn1	0	0	0	1	0
Ivns1abp	16.762	12.6683	0.403971	0.000263933	2.74607
Swt1	0.404851	0.304132	0.412695	0.654004	0.302734
Trmt1l	0.782197	1.06613	-0.446777	0.196334	0.651762
Rnf2	1.62342	1.43245	0.180544	0.635155	0.926689
Fam129a	0.794472	0.701477	0.179601	0.288084	0.558104
Edem3	0.855482	1.25299	-0.550562	0.0580018	0.715201
Tsen15	0.608063	0.222683	1.44923	0.018703	0.338039
Colgalt2	0.00261954	0	21.3209	0.983827	0.00130806
Rgl1	0.279398	0.173058	0.691064	0.582621	0.203002
Arpc5	5.66827	8.49347	-0.583445	1.23027e-06	2.07398
Ncf2	0.251524	0.100739	1.32007	0.213907	0.160172
Smg7	1.55174	1.41662	0.131435	0.655359	0.909572
Nmnat2	0.00981213	0.0477529	-2.28295	0.696797	0.028206
Lamc2	0.668452	1.84707	-1.46634	7.67016e-06	0.779093
Lamc1	1.93274	2.49619	-0.369084	0.0555623	1.1638
Shcbp1l	0.02621	0	24.6436	0.776572	0.0129362
Dhx9	7.63842	9.90107	-0.37431	0.000498983	2.27254
Npl	0.0248614	0.0517336	-1.05719	0.818298	0.0374986
Rgs16	0.0105971	0.00648455	0.708587	0.902602	0.00850247
Rnasel	0.882299	0.999938	-0.180571	0.67198	0.662805
Teddm2	0.00428083	0	22.0295	0.983827	0.00213585
Glul	1.60542	2.44357	-0.606038	0.0371487	1.09705
Ier5	1.47457	2.06315	-0.484549	0.0985987	1.01276
Stx6	1.2731	2.09428	-0.718101	0.00299961	0.97535
BC034090	0	0	0	1	0
Xpr1	1.1149	1.50788	-0.435597	0.094016	0.834223
Acbd6	2.23426	1.79804	0.313372	0.0890397	1.10136
Qsox1	4.36299	9.93151	-1.1867	5.88144e-15	2.03559
Cep350	1.48222	1.78635	-0.269256	0.235243	0.966943
Tor1aip1	1.31941	1.50993	-0.194589	0.176094	0.880786
Tor1aip2	5.75363	6.63572	-0.205782	0.113509	1.97146
Fam163a	0	0	0	1	0
Tdrd5	0.0267799	0.0380957	-0.508478	0.822969	0.0319078
Axdnd1	0.00575461	0.054377	-3.24021	0.696242	0.0293441
Soat1	3.19211	3.84142	-0.26713	0.108629	1.50521
Abl2	1.01744	0.840508	0.275606	0.628213	0.655935
Tor3a	0.187871	0.286754	-0.610071	0.211565	0.212143
Fam20b	4.49328	4.21768	0.0913185	0.754228	1.67779
Ralgps2	1.23095	0.9075	0.439808	0.0976834	0.724111
Angptl1	0.00886584	0	23.0798	0.967662	0.00441338
Rasal2	0.114619	0.226342	-0.981661	0.552106	0.156274
Cryzl2	0.0882031	0.215372	-1.28793	0.219493	0.139789
Sec16b	0.397874	1.18155	-1.5703	1.04271e-05	0.557495
Brinp2	0	0	0	1	0
Pappa2	0.000736174	0	19.4897	0.983827	0.000367951
Cop1	2.13584	2.54246	-0.251425	0.260738	1.20386
Tnr	0	0	0	1	0
Tnn	0.00152919	0	20.5443	0.983827	0.00076401
Cacybp	3.75714	2.80418	0.422055	0.0113549	1.44787
Rabgap1l	2.39787	2.99377	-0.320211	0.0129266	1.30394
Gpr52	0.0664368	0.0292689	1.18261	0.981432	0.0465859
Rc3h1	2.39499	2.88689	-0.269493	0.515587	1.28996
Serpinc1	0.0159996	0	23.9315	0.871176	0.00793648
Zbtb37	0.310878	0.343661	-0.144638	0.5456	0.283047
Dars2	1.36868	0.576842	1.24654	0.000104797	0.658879
Cenpl	0.211359	0.113967	0.891073	0.662695	0.149835
Klhl20	0.13893	0.235806	-0.763242	0.247915	0.170907
Prdx6	6.08834	6.03984	0.0115388	0.940154	1.95502
Tnfsf4	0.00129267	0	20.3019	0.983827	0.000645918
Suco	0.625094	0.548063	0.189731	0.932391	0.461285
Pigc	0.537724	0.69806	-0.376485	0.17899	0.479895
Dnm3	0.0155709	0.0137285	0.181687	0.886274	0.014543
Eef1aknmt	0.652284	0.356181	0.872888	0.0539527	0.403416
Vamp4	0.865463	0.69783	0.310596	0.361279	0.57643
Myoc	0	0	0	1	0
Myocos	0.0246663	0	24.556	0.792151	0.0121835
Prrc2c	7.67234	8.11626	-0.081148	0.692361	2.1851
Fmo4	0.0210631	0	24.3282	0.85524	0.0104222
Fmo1	0.0072408	0	22.7877	0.935376	0.00360736
Fmo2	0.00581	0	22.4701	0.951509	0.0028966
Prrx1	0.0108428	0	23.3702	0.935376	0.00539222
Gorab	0.302487	0.263261	0.200379	0.99401	0.248986
Kifap3	0.379986	0.366128	0.0535988	0.985025	0.317027
Scyl3	0.607918	0.483645	0.329927	0.852296	0.434721
BC055324	0.347308	0.158015	1.13615	0.300351	0.222408
Mettl18	0.183318	0.160735	0.18966	0.802003	0.158688
F5	0.00965205	0.254421	-4.72024	0.189153	0.11814
Slc19a2	1.44095	3.04208	-1.07804	2.54191e-05	1.14457
Ccdc181	0.263357	0.349735	-0.409244	0.262973	0.26684
Blzf1	0.61881	0.73263	-0.243589	0.77025	0.515666
Nme7	0.574754	0.469705	0.29119	0.683519	0.41958
Atp1b1	35.9928	57.8276	-0.68405	1.13696e-18	3.84267
Dpt	0.00110938	0	20.0813	0.983827	0.000554383
Sft2d2	3.45678	5.14795	-0.574568	0.00096817	1.65527
Tiprl	2.42698	2.14981	0.174954	0.197898	1.18951
Gpr161	0.0853254	0.0784512	0.12118	0.797942	0.0787029
Dcaf6	0.757672	0.647163	0.227445	0.847883	0.531522
Mpc2	3.7325	3.44974	0.113653	0.47803	1.52365
Mpzl1	3.61648	3.84493	-0.0883726	0.405282	1.55378
Rcsd1	0.0103616	0	23.3047	0.903197	0.00515413
Creg1	2.56625	2.11006	0.282377	0.130237	1.20308
Pou2f1	1.01508	0.696791	0.542797	0.412095	0.614699
Dusp27	0	0	0	1	0
Gpa33	7.48855	14.4761	-0.950911	8.41552e-17	2.43901
Ildr2	0	0	0	1	0
Tada1	0.828262	0.853791	-0.0437955	0.911526	0.610299
Pogk	0.696434	0.512296	0.443008	0.206395	0.471079
Fam78b	0	0	0	1	0
Uck2	11.2734	6.49018	0.79659	3.1738e-11	2.26051
Tmco1	2.28266	3.83826	-0.749734	2.4343e-05	1.38261
Aldh9a1	7.32667	6.64671	0.140517	0.188395	2.07687
Mgst3	11.5766	13.2158	-0.191051	0.403379	2.5931
Lmx1a	0.00284587	0	21.4404	0.983827	0.00142091
Pbx1	0.813386	0.634492	0.358339	0.825599	0.543264
Nuf2	0.607545	0.200729	1.59774	0.0261387	0.328819
Rgs5	0.00492602	0	22.232	0.967662	0.00245696
Rgs4	0.00260531	0	21.313	0.983827	0.00130096
Ccdc190	0.0723401	0.0211971	1.77093	0.68683	0.0454094
Hsd17b7	0.839928	0.722029	0.218209	0.895472	0.576615
Ddr2	0	0	0	1	0
Uap1	2.81835	4.36811	-0.632158	0.000227238	1.51015
Uhmk1	1.83568	3.13228	-0.770901	3.07449e-05	1.23056
Nos1ap	0.190127	0.147828	0.363045	0.910336	0.155965
Olfml2b	0	0	0	1	0
Atf6	0.957419	0.992376	-0.0517356	0.995807	0.680477
Dusp12	0.936093	1.5391	-0.717366	0.0016611	0.796241
Fcgr3	0	0	0	1	0
Cfap126	0.0760457	0.0234458	1.69753	0.751947	0.0482341
Sdhc	13.6718	10.7737	0.343692	0.000690151	2.5759
Mpz	0.00269624	0.0376437	-3.80339	0.667058	0.0198225
Pcp4l1	0.00205924	0	20.9737	0.967662	0.00102856
Nr1i3	0.0563619	0.0181923	1.63139	0.809558	0.0364298
Tomm40l	2.05381	1.64385	0.321223	0.0827372	1.04431
Apoa2	0.0474531	0.0467269	0.0222491	0.750808	0.0460148
Fcer1g	0.0314356	0	24.9059	0.839364	0.0154758
Ndufs2	9.65884	8.25439	0.226688	0.05682	2.29574
Adamts4	0	0	0	1	0
B4galt3	1.26952	1.61163	-0.344228	0.449411	0.889772
Ppox	0.891352	0.679671	0.391159	0.753658	0.577945
Usp21	1.03195	0.821365	0.329275	0.240316	0.654291
Ufc1	2.76401	3.46065	-0.32428	0.211016	1.41039
Dedd	1.67464	1.97785	-0.240083	0.0992128	1.03751
Nit1	1.5104	2.00907	-0.411596	0.0720447	1.01104
Pfdn2	2.8249	2.64752	0.0935575	0.503539	1.31779
Klhdc9	0.0155336	0.0447825	-1.52755	0.757081	0.0296114
Nectin4	0.155463	0.586883	-1.91651	0.000769799	0.303136
Usf1	1.36402	1.51623	-0.152623	0.492824	0.891563
Tstd1	0.0541622	0.0992349	-0.873561	0.940154	0.0736804
F11r	6.41031	9.93638	-0.632325	3.19681e-06	2.19748
Alyref2	0.138665	0.0686846	1.01354	0.668151	0.0981424
Itln1	0.477621	2.45665	-2.36275	0.163492	0.815366
Cd244a	0.0107698	0	23.3605	0.91927	0.00535611
Ly9	0	0	0	1	0
Vangl2	0.910771	0.791784	0.20198	0.844062	0.615359
Nhlh1	0.00718667	0	22.7769	0.91927	0.00358049
Ncstn	3.41272	6.15005	-0.849679	2.9622e-08	1.72581
Copa	5.70688	6.63563	-0.217532	0.0471417	1.96798
Pex19	2.35192	3.0962	-0.396664	0.0119137	1.3098
Dcaf8	2.58876	3.05314	-0.238032	0.0370805	1.33865
Pea15a	0.082016	0.568141	-2.79227	0.000154881	0.264358
Igsf8	2.15798	1.68726	0.355003	0.0710995	1.06923
Atp1a2	0	0	0	1	0
Pigm	0.760498	1.28279	-0.754268	0.00577012	0.695498
Slamf9	0.322358	0.0129422	4.63851	0.0433511	0.146138
Igsf9	1.48395	1.31345	0.176083	0.60706	0.874294
Tagln2	14.2561	7.9749	0.83804	6.66936e-11	2.45971
Cfap45	0.00204392	0	20.9629	0.983827	0.00102092
Dusp23	0.177731	0.211106	-0.248274	0.736046	0.177562
Crp	0.00335581	0	21.6782	0.951509	0.0016751
Apcs	0	0	0	1	0
Mptx2	0.00267683	0	21.3521	0.983827	0.00133663
Aim2	0.109958	0.247713	-1.17172	0.373247	0.162817
Ifi204	0	0	0	1	0
Ifi211	0	0	0	1	0
Ifi203	0	0	0	1	0
Spta1	0	0	0	1	0
Mptx1	0.00290177	0.0157514	-2.44047	0.837604	0.00926311
Fmn2	0.00167519	0	20.6759	0.983827	0.000836892
Rgs7	0	0.0501701	-25.5803	0.821509	0.0244761
Fh1	4.78922	4.59268	0.0604529	0.360687	1.73873
Kmo	0	0	0	1	0
Opn3	0.214954	0.19884	0.112424	0.879163	0.18803
Chml	0.656433	0.716958	-0.12724	0.862906	0.52261
Exo1	0.302214	0.146198	1.04765	0.528274	0.200258
Pld5	0.000869213	0	19.7294	0.983827	0.000434418
Cep170	0.052402	0.035379	0.566729	0.966465	0.0429214
Sdccag8	0.203021	0.237014	-0.223342	0.558146	0.198768
Akt3	0.00125038	0.0157514	-3.65504	0.837018	0.00843912
Zbtb18	2.29387	2.12987	0.107017	0.786082	1.16653
Adss	4.30285	3.70246	0.216809	0.221898	1.60817
Catspere2	0.00163067	0	20.637	0.983827	0.000814672
Desi2	2.08278	1.35772	0.617328	0.0160696	0.991762
Cox20	2.14921	3.8771	-0.851174	7.39215e-06	1.36585
Hnrnpu	8.15371	7.41347	0.137308	0.293225	2.172
Efcab2	0.252513	0.218483	0.208834	0.942842	0.211379
Kif26b	0.471226	0.0545056	3.11194	0.0142361	0.219584
Smyd3	0.577673	0.248052	1.21961	0.0411433	0.338768
Tfb2m	1.08183	0.903665	0.259612	0.707376	0.688514
Cnst	0.459541	0.807098	-0.812552	0.0985987	0.484922
Sccpdh	0.790816	1.16202	-0.555215	0.0359369	0.676856
Kif28	0.0110125	0	23.3926	0.935376	0.00547614
Ahctf1	1.40039	1.22794	0.189592	0.96826	0.838354
Cdc42bpa	0.446654	0.430384	0.0535343	0.695687	0.363598
Coq8a	1.29459	0.390367	1.72959	7.48586e-05	0.580061
Psen2	0.402533	0.42641	-0.0831349	0.944635	0.34672
Itpkb	0.16011	0	27.2545	0.187639	0.0742574
Stum	0.000616863	0	19.2346	0.983827	0.000308336
Parp1	4.00259	2.35282	0.766547	8.19882e-06	1.40988
Lin9	0.363435	0.277952	0.38686	0.51075	0.277633
Mixl1	0.00533888	0	22.3481	0.983827	0.00266234
Acbd3	1.32541	1.56357	-0.238405	0.663785	0.892647
H3f3a	9.12855	8.2268	0.150054	0.255995	2.26874
Sde2	0.981101	1.24295	-0.34129	0.13754	0.745721
Pycr2	1.05562	1.43925	-0.447226	0.219352	0.806135
Lefty1	0.0367842	0.0543337	-0.562761	0.895472	0.0445164
Tmem63a	2.16134	2.94308	-0.445403	0.0240674	1.26148
Ephx1	3.32704	6.90849	-1.05413	9.89764e-09	1.76641
Nvl	1.96238	1.53726	0.352247	0.194778	1.00854
Cnih4	3.54541	3.39209	0.063781	0.549099	1.49696
Wdr26	5.23004	5.63133	-0.106652	0.402956	1.86059
Cnih3	0	0	0	1	0
Lbr	9.00234	6.74574	0.416324	0.00202086	2.17498
Enah	0.802046	1.66336	-1.05234	0.0698164	0.784255
Srp9	4.84484	4.35915	0.152402	0.389167	1.72218
Degs1	1.74238	4.86785	-1.48223	4.3462e-12	1.38916
Fbxo28	1.13303	1.32114	-0.221592	0.322047	0.799801
Trp53bp2	0.991344	1.50984	-0.606938	0.0629354	0.804515
Capn2	0.552743	1.11805	-1.0163	0.0130773	0.595259
Capn8	0.0797895	0.144045	-0.852248	0.658615	0.105668
Susd4	0.0729372	0.201432	-1.46557	0.159113	0.126957
Tlr5	0.252515	0.189906	0.411083	0.588299	0.199514
Disp1	0.155115	0.181217	-0.224383	0.866448	0.155372
Brox	0.977068	1.23649	-0.339724	0.375265	0.743262
Aida	0.639116	0.967411	-0.59805	0.773122	0.585438
Mia3	1.48918	2.38769	-0.681099	0.000220303	1.06605
Taf1a	0.435003	0.300845	0.532003	0.598689	0.31209
Hhipl2	0.0192624	0	24.1993	0.871176	0.00953962
Dusp10	0.160744	0.292054	-0.861474	0.289449	0.202647
Hlx	0.000773249	0	19.5606	0.983827	0.000386475
Marc1	0.00783527	0	22.9016	0.935376	0.00390237
Marc2	6.77636	6.42361	0.0771254	0.564725	2.02788
Mark1	0.0240682	0	24.5206	0.823553	0.0118916
Rab3gap2	0.920591	0.870245	0.0811398	0.528765	0.639351
Iars2	4.38372	2.9945	0.54984	0.000759396	1.53415
Bpnt1	7.9659	7.63036	0.0620863	0.725319	2.17436
Eprs	4.32121	3.21147	0.428203	0.0207993	1.55476
Slc30a10	0.55857	0.209733	1.41318	0.0393529	0.317084
Lyplal1	0.532753	0.475436	0.164214	0.932391	0.408009
Tgfb2	0.00529427	0.00648455	-0.292574	0.869993	0.00587196
Spata17	0.0320117	0.138121	-2.10926	0.49306	0.0804441
Gpatch2	0.6504	0.675743	-0.055148	0.952705	0.508637
Esrrg	0.65009	0	29.2761	9.94332e-05	0.250415
Kctd3	1.4958	0.961442	0.637648	0.0217925	0.794145
Cenpf	1.5998	2.41974	-0.596957	0.0729402	1.0925
Ptpn14	0.264721	0.371611	-0.489324	0.464629	0.275419
Smyd2	3.46473	1.11166	1.64002	9.13053e-12	1.12184
Prox1	0.0387794	0	25.2088	0.715207	0.0190232
Angel2	0.512364	0.57272	-0.160659	0.450988	0.43324
Vash2	0.0959979	0	26.5165	0.429203	0.0458326
Flvcr1	0.467183	0.278677	0.745394	0.208561	0.314585
Nsl1	0.167568	0.113918	0.556745	0.559156	0.131403
Batf3	0.00203035	0	20.9533	0.983827	0.00101415
Fam71a	0.274961	0.0406219	2.7589	0.417034	0.141367
Atf3	7.35453	7.39259	-0.00744608	0.0924784	2.12508
Nenf	1.80002	0.953372	0.916898	0.00099174	0.849591
Pacc1	0.483308	0.161629	1.58026	0.048238	0.272049
Ppp2r5a	2.55179	2.41917	0.0769977	0.74654	1.24843
Dtl	0.453916	0.422073	0.104931	0.628746	0.363188
Ints7	1.45844	1.65372	-0.181284	0.128813	0.937744
Lpgat1	1.38786	1.72601	-0.31458	0.168542	0.936617
Nek2	2.32719	2.58964	-0.15416	0.555877	1.24009
Slc30a1	0.867031	0.935076	-0.109001	0.942543	0.642248
Traf5	0.185789	0.0267083	2.7983	0.250382	0.0983831
Rcor3	0.596548	0.715429	-0.26217	0.637029	0.503753
Kcnh1	0.00476515	0	22.1841	0.967662	0.00237692
Hhat	0.141546	0.0425268	1.73482	0.451439	0.0870152
Sertad4	0.328256	0.16917	0.956351	0.250382	0.22008
Syt14	0.0503961	0.0273715	0.880639	0.998203	0.0380854
Utp25	0.643325	0.430985	0.577911	0.264095	0.427542
Irf6	6.64167	6.77789	-0.0292904	0.980534	2.04245
Traf3ip3	0	0	0	1	0
Lamb3	2.0833	2.86581	-0.460074	0.0379757	1.23909
Hsd11b1	0	0	0	1	0
G0s2	0.0920069	0.0252095	1.86777	0.546099	0.0564571
Camk1g	0	0	0	1	0
Plxna2	0.569472	0.893365	-0.649625	0.133121	0.544547
Cd34	0.00583632	0	22.4766	0.967662	0.00290968
Cd46	0.0702257	0.0663919	0.0809915	0.976043	0.0660752
Cr1l	0.520681	0.532291	-0.0318149	0.404647	0.422961
Fam171a1	1.02505	1.24844	-0.284436	0.255681	0.757915
Nmt2	2.16981	1.72218	0.333333	0.0561882	1.07755
Rpp38	0.554398	0.218994	1.34003	0.0605298	0.319557
Acbd7	0.0527256	0	25.652	0.715207	0.0256913
Dclre1c	0.172681	0.209921	-0.281736	0.967362	0.174924
Suv39h2	0.327104	0.114189	1.51833	0.0775552	0.195563
Hspa14	1.6888	1.19143	0.5033	0.239415	0.886825
Cdnf	0.0560138	0.0954388	-0.768793	0.974845	0.0728282
Fam107b	1.54731	2.76413	-0.837067	0.000379237	1.13028
Frmd4a	0.849341	0.341681	1.31369	0.00641009	0.454376
Prpf18	1.09145	0.91913	0.247904	0.531224	0.694865
Bend7	0.258099	0.0181923	3.82653	0.0728802	0.123815
Sephs1	2.36273	1.9704	0.261969	0.186636	1.15073
Phyh	1.04861	1.20342	-0.19866	0.639443	0.753585
Mcm10	0.821824	0.841327	-0.0338368	0.637297	0.605162
Optn	0.589225	0.918405	-0.640313	0.158558	0.55737
Ccdc3	0.893015	0.56372	0.663706	0.024138	0.542619
Camk1d	2.50979	2.51488	-0.00292374	0.818882	1.25628
Cdc123	2.50595	3.11824	-0.315373	0.0649819	1.33494
Nudt5	1.95421	1.13262	0.786913	0.00379215	0.920292
Sec61a2	1.41621	0.823727	0.781792	0.00958316	0.74154
Dhtkd1	0.0162768	0	23.9563	0.839364	0.00807286
Upf2	0.867819	1.02819	-0.244634	0.144224	0.665957
Proser2	3.03861	3.64605	-0.262922	0.102171	1.46596
Echdc3	0.177237	0.141145	0.328508	0.995807	0.147601
Usp6nl	1.42853	1.35377	0.0775574	0.799102	0.871652
Celf2	0.427289	0.455504	-0.0922487	0.747678	0.365565
Gata3	0	0.0487665	-25.5394	0.651838	0.0238073
Taf3	0.348371	0.262886	0.40619	0.676367	0.266148
Atp5c1	1.16955	0.945068	0.307465	0.443137	0.719909
Kin	0.369413	0.454119	-0.297834	0.751947	0.344391
Itih2	0	0	0	1	0
Itih5	0.0944655	0.038938	1.27861	0.716328	0.0642326
Sfmbt2	0	0	0	1	0
Prkcq	0	0	0	1	0
Pfkfb3	1.67189	1.0819	0.627911	0.0264688	0.858035
Rbm17	4.58902	3.30069	0.475419	0.00268598	1.58979
Il15ra	0.150067	0.241525	-0.68656	0.322047	0.17808
Fbh1	1.40471	1.50942	-0.103724	0.888942	0.898741
Ankrd16	0.408603	0.332618	0.296833	0.930004	0.314872
Itga8	0	0	0	1	0
Mindy3	0.726679	0.702232	0.049372	0.820341	0.53907
Pter	1.19213	0.671282	0.828551	0.0154685	0.649233
Rsu1	0.874462	0.490982	0.832726	0.0232796	0.513878
Cubn	0.374022	0.0226947	4.0427	0.0903884	0.170092
Trdmt1	0.195566	0.22269	-0.187381	0.678015	0.189837
Vim	0.136259	0.154527	-0.181511	0.674721	0.135716
St8sia6	0	0.0587462	-25.808	0.651838	0.0285427
Hacd1	3.28895	2.51848	0.385073	0.0946812	1.35704
Stam	1.9392	1.93756	0.00121867	0.998802	1.07786
Tmem236	1.90349	2.68952	-0.498703	0.00733234	1.1857
Mrc1	0.0470538	0.0345518	0.44555	0.979635	0.0399743
Cacnb2	0	0	0	1	0
Nsun6	0.269917	0.132198	1.02982	0.54261	0.181556
Arl5b	1.17651	1.26167	-0.100828	0.995208	0.796913
Malrd1	0.710583	0.77668	-0.128317	0.287914	0.55579
Plxdc2	0	0	0	1	0
Nebl	0.0074331	0	22.8255	0.935376	0.00370281
Skida1	0.000918579	0	19.809	0.983827	0.000459079
Mllt10	1.13478	0.769263	0.560867	0.115232	0.664464
Dnajc1	0.297472	0.614412	-1.04645	0.0195496	0.369694
Commd3	2.73804	3.3115	-0.274341	0.0488372	1.38992
Bmi1	0.748432	1.00597	-0.426644	0.0503184	0.627423
Pip4k2a	0.00157355	0.0389935	-4.63114	0.837018	0.0199124
Msrb2	0.0869462	0.437055	-2.32962	0.00732412	0.222984
Otud1	0.233426	0.429071	-0.878248	0.745688	0.28341
Etl4	2.80426	4.38897	-0.646261	0.000703512	1.51024
Arhgap21	2.39279	1.48332	0.689864	0.00203879	1.06563
Enkur	0.0369973	0.0465287	-0.330702	0.971852	0.040904
Thnsl1	0.508349	0.286113	0.829233	0.209377	0.33132
Myo3a	0.00876815	0	23.0638	0.935376	0.00436497
Gad2	0.00275089	0	21.3915	0.983827	0.00137356
Apbb1ip	0.162842	0	27.2789	0.247915	0.0754336
Pdss1	3.49934	1.7357	1.01157	2.9118e-08	1.25516
Abi1	3.76916	4.29382	-0.188019	0.227343	1.61436
Acbd5	1.14041	1.78326	-0.644966	0.0089642	0.892309
Mastl	0.285202	0.422613	-0.567352	0.506897	0.301706
Yme1l1	3.16686	3.25134	-0.0379788	0.428327	1.4372
Spopl	0.668275	0.87172	-0.383422	0.163947	0.569324
Hnmt	0.00123721	0	20.2387	0.983827	0.000618223
Il1f6	0	0	0	1	0
Il1rn	0.0186903	1.42017	-6.24763	4.44358e-07	0.451179
Psd4	0.249327	0.554079	-1.15205	0.124798	0.331744
Pax8	0	0	0	1	0
Cacna1b	0.012064	0.0249083	-1.04592	0.869993	0.0182975
Ehmt1	2.16517	1.45593	0.572535	0.0154685	1.02536
Arrdc1	1.78521	2.03462	-0.188666	0.374457	1.0672
Zmynd19	1.74456	1.08742	0.681959	0.00924374	0.872774
Dph7	0.505446	0.625077	-0.306476	0.333176	0.447322
Pnpla7	0.236667	0.158877	0.574949	0.565233	0.179935
Nsmf	0.886755	0.624203	0.506519	0.373247	0.559938
Entpd8	1.14509	0.799016	0.519171	0.105603	0.675212
Noxa1	2.13152	5.72707	-1.42592	7.10576e-09	1.52383
Nrarp	1.24911	0.975459	0.356749	0.149876	0.745668
Tor4a	0.9999	0.988578	0.0164297	0.715487	0.690259
Nelfb	2.6405	2.44061	0.11357	0.968559	1.26388
Stpg3	0.0142668	0	23.7662	0.887163	0.00708301
Fam166a	0.0105696	0	23.3334	0.91927	0.00525707
Tubb4b	25.5172	25.9242	-0.0228317	0.410599	3.28541
Slc34a3	0	0	0	1	0
Rnf224	0	0	0	1	0
Cysrt1	0.00785293	0.0137678	-0.809996	0.853768	0.0107481
Rnf208	0.235508	0.113612	1.05167	0.500192	0.159546
Ndor1	0.598399	0.566714	0.0784877	0.995208	0.458991
Tmem203	0.886365	0.868004	0.0301995	0.747393	0.629761
Tprn	1.98176	3.31202	-0.740929	0.000677026	1.27696
Ssna1	2.92068	3.18307	-0.124112	0.481764	1.39866
Anapc2	2.09476	2.41136	-0.203064	0.138437	1.17841
Tmem210	0.031239	0	24.8968	0.776572	0.0153805
Lrrc26	0.164866	1.69029	-3.35791	4.90778e-11	0.571127
Grin1	1.29668	0.343047	1.91835	0.000159381	0.563203
Man1b1	1.47675	1.67872	-0.184936	0.418544	0.946143
Dpp7	0.229514	0.175866	0.384105	0.640248	0.184312
Uap1l1	1.21239	1.33097	-0.134623	0.280654	0.820178
Sapcd2	0.750566	0.434291	0.789318	0.0550848	0.460305
Entpd2	1.66697	1.3	0.358716	0.188521	0.906925
Npdc1	0.718019	0.813179	-0.17955	0.494008	0.568127
Fut7	0.00317584	0	21.5987	0.983827	0.0015854
Abca2	0.568975	0.289024	0.977179	0.0460663	0.352154
Paxx	0.358208	0.705472	-0.97779	0.0393888	0.420004
Clic3	0.00467163	0.151171	-5.01611	0.276491	0.0727201
Ptgds	1.69951	0.226603	2.90688	1.16066e-05	0.598659
Lcn12	0.00322093	0	21.619	0.967662	0.00160788
C8g	0.0773669	0.0611846	0.338547	0.859956	0.0669529
Fbxw5	1.18638	1.85838	-0.647481	0.00614541	0.916251
Traf2	0.7747	0.827055	-0.0943448	0.611002	0.588169
Edf1	5.12586	6.05509	-0.240353	0.026164	1.88313
Mamdc4	0.093302	0.0378076	1.30323	0.880644	0.0631564
Phpt1	0.909203	0.378134	1.26571	0.00158803	0.483708
Ajm1	0.0306835	0	24.871	0.807813	0.0151111
Rabl6	3.1002	2.46019	0.333593	0.0246133	1.32618
Ccdc183	0	0	0	1	0
Tmem141	0.881348	0.742378	0.247556	0.606273	0.59362
Fcna	0.00552629	0	22.3979	0.935376	0.00275554
Bmyc	2.11248	1.76381	0.260237	0.242427	1.07602
Kcnt1	0	0	0	1	0
Camsap1	0.275538	0.344443	-0.322012	0.644281	0.269674
Ubac1	0.222311	0.40305	-0.858381	0.668151	0.269696
Nacc2	0.896043	0.88427	0.0190796	0.931496	0.636655
Tmem250-ps	3.24362	2.89011	0.166483	0.33093	1.40193
Lhx3	0.0209252	0.0398776	-0.93034	0.978737	0.0299062
Qsox2	2.93305	2.09063	0.488467	0.0051523	1.24889
Ccdc187	0	0	0	1	0
Gpsm1	0.137305	0.0608616	1.17378	0.446492	0.0938713
Dnlz	1.54047	1.12126	0.458256	0.130332	0.842179
Card9	0.0164934	0	23.9754	0.903197	0.00817945
Snapc4	0.663378	0.403152	0.718507	0.12563	0.423786
Entr1	1.07746	1.2588	-0.224418	0.385046	0.77299
Pmpca	2.60164	2.1122	0.300674	0.0650365	1.20836
Inpp5e	0.261539	0.251803	0.0547318	1	0.228459
Sec16a	1.6868	2.43224	-0.527992	0.00247536	1.11078
Notch1	1.66959	1.81514	-0.120581	0.477798	1.00847
Egfl7	0.35477	0.353277	0.00608411	0.940154	0.30308
Agpat2	1.3002	1.89975	-0.547078	0.0171579	0.948811
Dipk1b	0.197377	0.0949416	1.05584	0.527292	0.135417
Abo	0	0	0	1	0
Surf6	0.723944	0.486146	0.574487	0.382382	0.4704
Med22	1.07344	1.48203	-0.46534	0.135759	0.819143
Surf1	1.28737	1.1076	0.216994	0.761082	0.786475
Surf2	0.653239	0.639837	0.0299076	0.771398	0.498667
Surf4	5.7713	7.15178	-0.309408	0.0282003	2.00546
Stkld1	0	0.0331059	-24.9806	0.821509	0.0162849
Rexo4	1.50776	1.50309	0.00447835	0.475241	0.918457
Cacfd1	2.09048	1.88553	0.148864	0.102961	1.09402
Slc2a6	0	0.0249083	-24.5701	0.821509	0.0123016
Sardh	0.043224	0.254319	-2.55673	0.034856	0.134454
Vav2	0.502414	0.646617	-0.364035	0.250691	0.452898
Brd3os	0.0118481	0.0470052	-1.98817	0.741145	0.0288562
Brd3	1.82138	1.47132	0.307915	0.159892	0.970989
Wdr5	2.72534	1.95457	0.479591	0.00567142	1.19926
Rxra	1.89345	2.07965	-0.135324	0.469226	1.09363
Col5a1	0.00282054	0	21.4275	0.967662	0.00140828
Olfm1	0.0252447	0	24.5895	0.823553	0.0124657
Ppp1r26	0.288852	0.11848	1.28568	0.193489	0.182861
Gbgt1	0	0	0	1	0
Ralgds	1.16117	1.72779	-0.573356	0.0392455	0.887071
Cel	0.0061218	0	22.5455	0.951509	0.00305157
Gtf3c5	0.978125	1.27913	-0.387077	0.0501423	0.752973
Gfi1b	0	0	0	1	0
Tsc1	0.664501	0.746767	-0.168388	0.566249	0.533646
Spaca9	0	0.0136037	-23.6975	0.821509	0.00675598
Ak8	0.000869213	0	19.7294	0.983827	0.000434418
Gtf3c4	1.32139	0.802523	0.719438	0.0546107	0.715676
Ddx31	0.491551	0.275976	0.8328	0.299476	0.321764
Cfap77	0.00226145	0	21.1088	0.951509	0.00112945
Ttf1	0.606074	1.0877	-0.843717	0.00363205	0.604928
Setx	0.841663	0.576811	0.545145	0.243791	0.533037
Med27	0.507536	0.75942	-0.581387	0.196854	0.48773
Rapgef1	1.60934	1.99064	-0.306766	0.308125	1.02729
Trub2	0.57428	0.688562	-0.261834	0.284691	0.488838
Coq4	0.915204	0.497584	0.879152	0.0326852	0.526839
Slc27a4	0.912809	1.21207	-0.409093	0.093648	0.721252
Urm1	1.50412	1.69662	-0.173738	0.608373	0.954969
Cercam	0.0758132	0	26.1759	0.503539	0.0365384
Odf2	1.95151	1.49752	0.382019	0.273685	0.998808
Gle1	0.932548	0.862697	0.112325	0.944336	0.640432
Sptan1	4.97203	5.00098	-0.008376	0.979635	1.7895
Wdr34	0.431973	0.265765	0.700789	0.597125	0.297365
Set	6.61667	3.77573	0.80935	1.2369e-08	1.79694
Pkn3	0.900118	0.616235	0.546633	0.0903884	0.561008
Zdhhc12	0.96501	0.94726	0.0267838	0.732088	0.67096
Zer1	0.485019	0.580663	-0.25966	0.727573	0.426636
Tbc1d13	1.03044	1.55783	-0.596283	0.0045519	0.823705
Endog	1.8927	1.81671	0.0591139	0.909145	1.04888
Spout1	1.36759	0.964883	0.50321	0.141664	0.768653
Kyat1	1.11572	1.33558	-0.259493	0.204782	0.798829
Lrrc8a	0.880773	1.34519	-0.610965	0.00471505	0.742024
Phyhd1	0.183793	0.0521662	1.8169	0.294261	0.109788
Dolk	0.39205	0.868079	-1.14679	0.00562589	0.477844
Nup188	1.52655	1.24793	0.290739	0.256466	0.868434
Sh3glb2	1.11629	1.23748	-0.148697	0.560166	0.777508
Miga2	0.409786	0.333757	0.296072	0.63569	0.315719
Dolpp1	0.402363	0.829519	-1.04378	0.0119264	0.471106
Crat	0.47878	0.322174	0.571525	0.610213	0.335247
Ptpa	3.0369	2.6126	0.217111	0.260261	1.33995
Ier5l	0.493943	0.429961	0.200139	0.347239	0.379533
Cstad	0	0	0	1	0
Ntmt1	1.25941	0.49005	1.36175	0.00037654	0.606957
Asb6	0.611796	0.443539	0.46399	0.793308	0.422223
Prrx2	0	0	0	1	0
Ptges	0.009939	0	23.2447	0.935376	0.00494496
Tor1b	0.376751	0.583909	-0.63213	0.43426	0.389811
Tor1a	1.60424	1.96072	-0.289488	0.216827	1.02129
BC005624	0.695377	0.573824	0.277186	0.810722	0.490707
Usp20	0.37916	0.259263	0.548392	0.740011	0.276001
Fnbp1	0.443348	0.589115	-0.410111	0.372844	0.415071
Gpr107	0.878187	1.17784	-0.42354	0.0774291	0.704319
Ncs1	0.210346	0.02361	3.1553	0.192719	0.107121
Ass1	5.75046	1.86506	1.62446	1.74069e-12	1.4811
Fubp3	1.6743	1.49619	0.162271	0.322047	0.949227
Exosc2	1.28895	0.68088	0.92072	0.0180343	0.673705
Abl1	2.42543	1.42	0.772354	0.00014982	1.0575
Fibcd1	0.00185306	0	20.8215	0.983827	0.000925671
Aif1l	0.00210098	0	21.0026	0.967662	0.00104939
Nup214	1.10763	0.973985	0.185499	0.63569	0.712808
Fam78a	0.0440445	0.10373	-1.23579	0.59037	0.0708986
Plpp7	0.00559054	0	22.4146	0.951509	0.00278749
Prrc2b	3.48031	2.94694	0.239999	0.109541	1.43632
Pomt1	1.25944	0.91463	0.461522	0.213216	0.73232
Uck1	0.992254	1.15159	-0.214848	0.669244	0.727737
Swi5	5.49872	4.31681	0.349129	0.00729132	1.77124
Golga2	1.28955	2.16271	-0.745969	0.000125993	0.989892
Dnm1	2.09416	2.72746	-0.381185	0.236133	1.22262
Ciz1	1.62372	1.70437	-0.0699345	0.577994	0.979731
Lcn2	0.00622536	0.123038	-4.30481	0.550852	0.0611219
Ptges2	1.67092	1.38718	0.268485	0.477099	0.926268
Slc25a25	1.03931	0.72817	0.513273	0.0764265	0.629836
Naif1	0.133308	0.138134	-0.0513022	0.823553	0.127266
Fam102a	1.20438	2.31485	-0.942621	5.47889e-07	0.994429
Dpm2	0.957543	0.981444	-0.0355687	0.478263	0.677758
Pip5kl1	0.0411403	0.0125264	1.71558	0.886274	0.0263826
St6galnac4	0.0393714	0.167672	-2.09042	0.437355	0.0968139
St6galnac6	0.228285	0.378348	-0.728878	0.33694	0.263252
Ak1	0.311537	0.575519	-0.885458	0.0891103	0.362892
Eng	0.00837617	0	22.9979	0.951509	0.00417064
Fpgs	0.944706	0.670762	0.494064	0.235243	0.589195
Cdk9	3.6842	2.94654	0.322332	0.0669709	1.45852
Sh2d3c	0.0575284	0.109757	-0.931971	0.672528	0.080038
Ttc16	0.00651585	0	22.6355	0.935376	0.00324736
Tor2a	0.969716	0.728133	0.413361	0.275333	0.612466
Ptrh1	0.549818	0.424055	0.374702	0.797942	0.395823
Cfap157	0	0	0	1	0
Stxbp1	0.122048	0.199866	-0.71159	0.468075	0.148683
Fam129b	3.07057	4.07658	-0.408849	0.00420087	1.51421
Lrsam1	0.345436	0.273427	0.337263	0.525822	0.269215
Slc2a8	0.345612	0.293785	0.234395	0.612582	0.27721
Garnl3	0.00962693	0	23.1986	0.91927	0.00479044
Ralgps1	0.193074	0.106681	0.855853	0.458235	0.138949
Angptl2	0.0018666	0.0286936	-3.94224	0.667058	0.0150772
Zbtb34	0.477823	0.442905	0.109479	0.802583	0.378614
Zbtb43	0.525699	0.616912	-0.230827	0.288937	0.451485
Lmx1b	0.00674194	0	22.6847	0.951509	0.00335966
Mvb12b	0.235485	0.0553404	2.08923	0.291333	0.132663
Pbx3	0.179523	0.20495	-0.191098	0.707655	0.175774
Mapkap1	1.52796	1.7013	-0.155031	0.436027	0.960571
Gapvd1	2.03165	1.84848	0.136307	0.473386	1.07795
Hspa5	4.08795	6.92917	-0.761303	3.88932e-06	1.84871
Rabepk	0.733689	0.559303	0.391538	0.529256	0.497245
Fbxw2	1.21409	1.06589	0.187823	0.925232	0.7602
Psmd5	1.87835	1.80523	0.0572843	0.991015	1.04435
Cutal	0.13645	0.155999	-0.193164	0.877091	0.136437
Phf19	0.235305	0.174218	0.433634	0.904981	0.18596
Traf1	0.00821413	0	22.9697	0.935376	0.00409029
AI182371	0.00156924	0	20.5816	0.967662	0.000784004
Cntrl	1.05544	0.946619	0.156994	0.496144	0.693293
Rab14	4.84095	7.08277	-0.549024	5.4122e-06	1.92731
Gsn	0.214256	0.479898	-1.16339	0.120523	0.293052
Stom	0.371337	0.53372	-0.523355	0.958686	0.371741
Ggta1	0.00169947	0.081611	-5.58561	0.523131	0.0400748
Dab2ip	2.47088	3.87834	-0.650414	4.71846e-05	1.41461
Ttll11	0	0	0	1	0
Ndufa8	9.77082	8.10207	0.27019	0.00670015	2.29267
Rbm18	0.589096	0.829593	-0.493902	0.0734215	0.533629
Mrrf	0.946708	0.508564	0.896488	0.0491824	0.538649
Ptgs1	0.00453766	0.261944	-5.85116	0.188395	0.11859
Pdcl	1.2681	0.907699	0.482386	0.376074	0.732421
Rc3h2	0.927665	2.1222	-1.19389	2.30639e-07	0.897424
Zbtb6	0.520976	0.723309	-0.473395	0.0916089	0.481799
Zbtb26	0.3146	0.544898	-0.792467	0.217246	0.354245
Rabgap1	0.910148	0.827267	0.137749	0.96826	0.625001
Strbp	2.57164	1.37027	0.908233	2.59308e-05	1.06801
Gpr21	0.276562	0.284949	-0.0431014	0.9542	0.247445
Crb2	0.00210761	0	21.0072	0.983827	0.00105269
Dennd1a	0.378912	0.704793	-0.895336	0.0634152	0.427369
Lhx2	0.00105917	0	20.0145	0.983827	0.000529307
Nek6	3.08957	3.54607	-0.198818	0.307235	1.46135
Psmb7	3.39746	3.30521	0.0397134	0.822385	1.47043
Nr5a1	0.0141353	0	23.7528	0.903197	0.00701818
Nr6a1	0.371554	0.249064	0.577055	0.43008	0.269169
Olfml2a	0.0345226	0	25.041	0.871176	0.01697
Arpc5l	2.28119	3.23461	-0.503808	0.0014639	1.31575
Golga1	0.433952	0.846277	-0.963595	0.0193932	0.486803
Scai	0.301105	0.415309	-0.463918	0.30281	0.305281
Ppp6c	1.97503	2.25675	-0.192368	0.234947	1.13549
Kynu	0	0	0	1	0
Gtdc1	0.564305	0.586461	-0.0555608	0.932391	0.454474
Zeb2	0	0	0	1	0
Acvr2a	0.878256	1.08621	-0.306593	0.154171	0.682847
Orc4	1.88508	1.72739	0.126028	0.410172	1.03145
Mbd5	0.274147	0.540411	-0.979108	0.119628	0.337163
Epc2	0.562296	1.16111	-1.04611	0.0108545	0.60839
Kif5c	0.0018666	0	20.832	0.983827	0.000932429
Lypd6b	0	0	0	1	0
Lypd6	0.137144	0.0481258	1.51081	0.495432	0.0877617
Mmadhc	1.83839	2.1274	-0.210648	0.459829	1.09172
Rnd3	3.40746	2.64228	0.366914	0.123421	1.38795
Rbm43	0.110105	0.383913	-1.80189	0.288255	0.214685
Nmi	0.285464	0.82771	-1.53582	9.61016e-05	0.427092
Tnfaip6	0	0	0	1	0
Rif1	1.80959	1.81344	-0.00306851	0.620243	1.03372
Arl5a	1.64015	1.73345	-0.0798222	0.585199	0.9882
Stam2	1.26015	1.32317	-0.070396	0.665966	0.829182
Fmnl2	0.414916	0.541809	-0.384965	0.284353	0.390013
Prpf40a	4.85358	4.10923	0.240181	0.110712	1.69905
Arl6ip6	1.86241	1.31307	0.504219	0.081154	0.94512
Rprm	0	0	0	1	0
Kcnj3	0	0	0	1	0
Nr4a2	0.475465	0.170023	1.48361	0.0658598	0.272998
Gpd2	1.53198	2.07807	-0.439846	0.0129539	1.02665
Galnt5	0.018737	0.422163	-4.49384	0.0120028	0.185371
Cytip	0.0037391	0	21.8343	0.967662	0.00186607
Acvr1c	0.228711	0.0195405	3.54898	0.142581	0.112659
Acvr1	0.525008	0.375644	0.482975	0.701801	0.370461
Ccdc148	0.00200708	0	20.9367	0.967662	0.00100253
Pkp4	2.44858	2.27214	0.107892	0.894284	1.2117
Tanc1	0.932137	1.03173	-0.146445	0.545101	0.683756
Wdsub1	0.677098	0.490417	0.465358	0.480829	0.45806
Baz2b	0.606045	0.719432	-0.247433	0.611792	0.507885
March7	3.33571	2.68079	0.315335	0.0174576	1.38501
Cd302	0.0796224	0.0716634	0.151937	0.929109	0.0729117
Ly75	0.0945287	0.0486581	0.958072	0.976342	0.0689176
Pla2r1	0.00210761	0	21.0072	0.983827	0.00105269
Itgb6	0.914423	0.604176	0.597894	0.198552	0.561013
Rbms1	0.36068	1.3218	-1.87371	3.77306e-05	0.575164
Tank	1.21345	2.65456	-1.12936	2.17298e-05	1.04526
Psmd14	3.08168	2.51509	0.293107	0.103756	1.33179
Tbr1	0.00513531	0	22.292	0.967662	0.00256108
Slc4a10	0	0	0	1	0
Dpp4	1.51978	0.431315	1.81705	8.0085e-07	0.641383
Gcg	0.046946	0	25.4845	0.715207	0.0229387
Fap	0.000706151	0.0141819	-4.32793	0.837018	0.0073941
Ifih1	0.415163	0.394687	0.0729675	0.726164	0.339957
Gca	0.476923	0.653843	-0.455187	0.25427	0.446531
Kcnh7	0	0	0	1	0
Fign	0.00156091	0	20.574	0.967662	0.000779845
Grb14	0.208716	0.128317	0.701829	0.445148	0.155143
Cobll1	0.874863	1.53038	-0.806756	0.0601193	0.778452
Slc38a11	0.00633022	0	22.5938	0.967662	0.00315513
Scn3a	0	0	0	1	0
Scn2a	0	0	0	1	0
Galnt3	1.74297	2.32157	-0.413548	0.0318379	1.10474
Ttc21b	0.867947	0.651665	0.413476	0.193875	0.563312
Scn7a	0	0	0	1	0
B3galt1	0	0	0	1	0
Stk39	1.17811	1.50656	-0.354783	0.374053	0.848686
Cers6	7.06108	10.3567	-0.552608	0.000173632	2.25843
Nostrin	0.46953	0.866384	-0.883788	0.00750693	0.504473
Spc25	0.500791	0.305153	0.714677	0.342446	0.336156
G6pc2	0	0	0	1	0
Abcb11	0	0	0	1	0
Dhrs9	0.0235736	0	24.4907	0.85524	0.01165
Bbs5	0.233115	0.157635	0.564459	0.759653	0.177961
Klhl41	0.0134738	0	23.6837	0.91927	0.00669192
Fastkd1	0.41326	0.278927	0.567164	0.50282	0.29596
Ppig	1.51758	1.77263	-0.224113	0.239865	0.971548
Ccdc173	0.0257857	0	24.6201	0.792151	0.0127294
Phospho2	0.547637	0.490436	0.159153	0.981132	0.417899
Klhl23	1.86402	0.533014	1.80617	1.07386e-05	0.739731
Ssb	9.4188	7.22318	0.382908	0.000748104	2.22528
Mettl5	1.28188	0.771363	0.732778	0.0523366	0.698374
Ubr3	2.52369	2.06029	0.292692	0.144844	1.18901
Myo3b	0.000441822	0	18.7531	0.983827	0.000220862
Sp5	0.777505	1.57648	-1.01979	0.0604269	0.760818
Erich2	0.0104613	0	23.3186	0.903197	0.00520349
Gad1	0	0	0	1	0
Gorasp2	4.03483	5.20651	-0.367808	0.00697045	1.72099
Tlk1	2.22167	2.1885	0.0216998	0.983229	1.16472
Mettl8	0.563823	0.384738	0.551368	0.317482	0.386322
Dcaf17	1.20056	0.842562	0.510858	0.0625115	0.699935
Cybrd1	0.365139	6.50303	-4.15459	9.20975e-24	1.16328
Dync1i2	3.67366	4.17172	-0.183422	0.274673	1.59257
Slc25a12	0.732508	0.608471	0.267655	0.765948	0.512427
Hat1	2.16702	1.7021	0.348395	0.0315993	1.07341
Metap1d	0.425688	0.375077	0.182609	0.710169	0.336582
Itga6	6.27098	7.94195	-0.340803	0.010385	2.08732
Pdk1	9.9752	3.35043	1.574	6.21206e-20	1.93296
Rapgef4	0.00155707	0	20.5704	0.983827	0.000777929
Map3k20	3.0728	2.1642	0.505721	0.00576349	1.27811
Cdca7	5.04129	3.6332	0.472551	0.0169145	1.66593
Sp3	2.37216	2.9058	-0.292732	0.0624058	1.28901
Ola1	5.36457	3.46556	0.630376	4.21388e-05	1.67357
Sp9	0.00391133	0	21.8992	0.983827	0.00195185
Cir1	0.524655	0.700743	-0.417516	0.27352	0.476417
Scrn3	0.596393	0.78014	-0.38747	0.231415	0.522219
Gpr155	0.0745891	0.155613	-1.06093	0.65292	0.108285
Wipf1	0.080929	0.0721983	0.164693	0.973049	0.0737659
Chrna1	0	0	0	1	0
Chn1	0.00450919	0.00648455	-0.52414	0.837604	0.00548133
Atf2	1.78963	2.04491	-0.192373	0.208832	1.06969
Atp5g3	5.5301	6.33904	-0.196958	0.0556582	1.93481
Lnpk	0.877393	0.610943	0.522186	0.471997	0.553352
Hoxd8	0.0112196	0	23.4195	0.887163	0.00557854
Hoxd3	0.0127798	0	23.6074	0.903197	0.00634941
Hoxd4	0.0810568	0.0182018	2.15486	0.666785	0.0479886
Hoxd1	0	0	0	1	0
Mtx2	3.40894	2.69506	0.339005	0.065915	1.39532
Nfe2l2	7.39604	13.3655	-0.853688	1.03759e-11	2.39629
Agps	0.908635	2.18656	-1.26689	7.28701e-07	0.902665
Ttc30b	0.184137	0.151489	0.281567	0.791572	0.155035
Ttc30a2	0.00263272	0	21.3281	0.983827	0.00131463
Ttc30a1	0.10859	0.118277	-0.123276	0.820925	0.107439
Pde11a	0.0228363	0	24.4448	0.839364	0.0112897
Rbm45	1.65499	1.74188	-0.0738256	0.586748	0.992543
Osbpl6	0.422684	0.22659	0.899494	0.214323	0.278391
Prkra	1.00217	0.869938	0.204148	0.639443	0.660069
Pjvk	0.00386871	0	21.8834	0.983827	0.00193062
Fkbp7	0.0605325	0.266907	-2.14055	0.310984	0.147675
Plekha3	0.728199	0.954843	-0.390931	0.448287	0.608695
Ccdc141	0.058501	0.926535	-3.98531	0.000690151	0.356288
Sestd1	1.06676	0.99012	0.107562	0.843181	0.707089
Zfp385b	0.00453214	0	22.1118	0.951509	0.00226095
Cwc22	1.11305	0.698954	0.671253	0.0728802	0.639074
Ube2e3	2.09586	2.12782	-0.0218344	0.952107	1.1352
Itga4	0	0	0	1	0
Cerkl	0	0	0	1	0
Neurod1	0.00428965	0.0332889	-2.95611	0.837604	0.0185136
Itprid2	1.8215	2.75362	-0.596207	0.00690781	1.17999
Ppp1r1c	0.0145412	0	23.7936	0.887163	0.00721822
Pde1a	0	0	0	1	0
Dnajc10	1.58515	4.73388	-1.57841	1.10664e-09	1.34809
Frzb	0	0	0	1	0
Nckap1	3.84258	4.02115	-0.0655315	0.524842	1.59555
Dusp19	0.524693	0.393995	0.413297	0.257254	0.376983
Nup35	0.410239	0.226435	0.857366	0.376277	0.273935
Zc3h15	2.2641	1.43858	0.654298	0.00567795	1.0372
Itgav	0.51096	0.94673	-0.889742	0.0217279	0.539448
Fam171b	0	0	0	1	0
Calcrl	0.00802875	0	22.9367	0.967662	0.00399834
Tfpi	0.305962	0.0343171	3.15635	0.0935012	0.150341
Ctnnd1	9.29377	11.0354	-0.247801	0.0137103	2.40969
Btbd18	0.0194567	0	24.2138	0.887163	0.0096349
Selenoh	2.20158	1.74438	0.335819	0.119806	1.0866
Tmx2	3.36238	3.05943	0.136221	0.126747	1.43703
Med19	0.708839	0.952417	-0.426135	0.317664	0.602441
Zdhhc5	2.45312	2.70881	-0.143045	0.236727	1.27499
Clp1	0.53579	0.795436	-0.57008	0.0423493	0.507146
Ypel4	0	0	0	1	0
Serping1	0.00466271	0	22.1527	0.983827	0.00232593
Ube2l6	0.134867	0.430579	-1.67474	0.385046	0.242297
Smtnl1	0.00401996	0	21.9388	0.983827	0.00200595
Timm10	1.46539	0.789867	0.891607	0.00558712	0.742246
Slc43a1	0.197725	0	27.5589	0.118561	0.0902121
Slc43a3	0.010077	0	23.2646	0.951509	0.00501331
P2rx3	0.101041	0.161735	-0.678686	0.929407	0.123085
Ssrp1	3.14722	2.20044	0.516287	0.00623726	1.29286
Tnks1bp1	1.54943	3.43313	-1.14779	4.68893e-09	1.21249
Aplnr	0.0053747	0	22.3578	0.951509	0.00268015
Lrrc55	0	0	0	1	0
Olfr1257	0.0131015	0	23.6432	0.91927	0.00650821
Ptprj	1.12423	1.03235	0.123017	0.980833	0.731301
Nup160	0.893844	0.647641	0.464829	0.216268	0.568977
Fnbp4	1.53493	1.08091	0.505929	0.0760532	0.831484
Agbl2	0.00458647	0	22.129	0.967662	0.00228799
Mtch2	2.01706	2.48394	-0.300377	0.0858418	1.17622
C1qtnf4	0.159904	0.254404	-0.669918	0.930601	0.187499
Ndufs3	5.82317	6.05346	-0.0559542	0.501147	1.93692
Kbtbd4	0.335852	0.269883	0.315492	0.953303	0.264247
Ptpmt1	2.34678	3.12073	-0.411202	0.0274541	1.31201
Celf1	2.29406	2.11016	0.120548	0.47803	1.1634
Rapsn	0.012511	0	23.5767	0.91927	0.00621667
Psmc3	5.29879	7.22669	-0.447673	0.000160103	1.97387
Slc39a13	0.184834	0.327981	-0.827382	0.434481	0.226631
Madd	0.582523	0.548253	0.0874737	0.809849	0.448074
Nr1h3	0.296082	0.332807	-0.168687	0.769102	0.273316
Acp2	0.305667	0.469177	-0.618174	0.101857	0.325708
Ddb2	0.438376	0.406474	0.109008	0.86763	0.3523
Pacsin3	0.149718	0.201478	-0.428374	0.967662	0.161534
Arfgap2	1.74514	2.04729	-0.230373	0.133121	1.06204
Lrp4	1.48602	0.851897	0.802704	0.00930464	0.763447
Ckap5	3.12954	2.11594	0.564651	0.0120028	1.27735
F2	0.00572154	0	22.448	0.951509	0.00285262
Zfp408	0.403853	0.331459	0.285001	0.856419	0.312748
Arhgap1	2.23719	4.33163	-0.953224	1.76687e-07	1.42418
Atg13	0.512062	0.594341	-0.214973	0.174183	0.439967
Harbi1	0.521443	0.765143	-0.553218	0.0613577	0.493946
Ambra1	1.18929	1.41378	-0.249455	0.135562	0.832384
Mdk	0.0589271	0.0331059	0.831841	0.707655	0.044913
Dgkz	6.95027	5.77335	0.26766	0.00846502	1.9931
Creb3l1	1.63143	3.08153	-0.91751	0.00388383	1.187
Phf21a	0.872367	0.787789	0.147126	0.93657	0.604091
Large2	0.809763	0.533599	0.601742	0.182167	0.510407
Pex16	0.674998	0.520023	0.376306	0.607847	0.467269
Mapk8ip1	0.0688522	0.0470052	0.550683	0.889536	0.0562596
Cry2	0.512904	0.195597	1.3908	0.0653648	0.296338
Slc35c1	2.29479	2.15773	0.0888502	0.743983	1.1711
Chst1	0	0	0	1	0
Syt13	0.00307606	0	21.5527	0.983827	0.00153567
Prdm11	0.529088	0.769147	-0.539753	0.33997	0.497585
Trp53i11	2.82616	3.28315	-0.216235	0.292536	1.39828
Tspan18	0.0300293	0	24.8399	0.776572	0.0147936
Cd82	5.7776	8.86344	-0.617395	6.69711e-06	2.10123
Ext2	2.49325	1.72352	0.532667	0.00816127	1.12638
Accs	0.177768	0.147574	0.268561	0.912122	0.150636
Alkbh3	0.481317	0.595996	-0.308314	0.169356	0.430215
Hsd17b12	4.32965	4.61096	-0.0908185	0.482232	1.699
Ttc17	0.830877	1.14794	-0.466343	0.0343739	0.684652
Api5	3.31774	4.89438	-0.560925	0.000776104	1.61837
Traf6	1.03066	0.870711	0.243303	0.634085	0.66734
Prr5l	0.111985	0	26.7387	0.372441	0.0530735
Commd9	0.439572	0.544978	-0.310097	0.258201	0.399678
Ldlrad3	0.274467	0.230242	0.25348	0.374255	0.22487
Trim44	2.3301	1.96457	0.246181	0.35188	1.14487
Fjx1	0.0103899	0	23.3087	0.951509	0.00516815
Pamr1	0	0.104536	-26.6394	0.498523	0.0497125
Slc1a2	0	0	0	1	0
Cd44	1.81208	7.03652	-1.95721	7.09044e-17	1.55896
Pdhx	1.05415	1.56407	-0.569228	0.079531	0.830728
Apip	0.454727	1.096	-1.26918	0.0102399	0.557425
Ehf	7.29011	13.7892	-0.919528	8.77845e-11	2.40448
Elf5	0	0	0	1	0
Cat	6.54851	6.13608	0.0938505	0.591407	1.99326
Abtb2	0.107769	0.095982	0.167106	0.974845	0.0969994
Nat10	1.2803	0.809007	0.662255	0.0159707	0.708542
Caprin1	3.15147	2.40541	0.389738	0.0428092	1.32441
Lmo2	0.00119698	0	20.191	0.983827	0.000598133
Fbxo3	1.82033	2.33338	-0.358222	0.0738448	1.12042
Cd59b	0.0137584	0.0137285	0.00314506	0.901413	0.0136498
Cd59a	0.00350939	0	21.7428	0.967662	0.00175162
Hipk3	3.16193	3.3093	-0.0657184	0.784062	1.44338
Cstf3	1.15018	1.05607	0.123161	0.810722	0.743175
Tcp11l1	0.044363	0.0604731	-0.446937	0.643743	0.0510611
Depdc7	0.542776	0.750642	-0.467769	0.208968	0.496783
Qser1	0.673784	0.565456	0.252871	0.728137	0.481632
Prrg4	0.525411	0.707349	-0.428975	0.174897	0.478603
Eif3m	1.34557	0.907407	0.5684	0.0155968	0.749138
Rcn1	0.387058	0.0505623	2.93642	0.0167253	0.188255
Pax6	0	0	0	1	0
Elp4	0.754235	0.967782	-0.359669	0.13081	0.61947
Immp1l	1.58617	1.21924	0.379566	0.0468086	0.873672
Dnajc24	0.830501	0.881244	-0.0855597	0.481297	0.618261
Mpped2	0.122935	0.0279497	2.13699	0.478962	0.071756
Arl14ep	0.771067	0.619952	0.3147	0.484106	0.526989
Mettl15	0.461382	0.201391	1.19596	0.0910329	0.281431
Kif18a	0.378982	0.221687	0.773608	0.501625	0.260789
Bdnf	0	0	0	1	0
Lin7c	4.60639	4.66721	-0.0189243	0.937765	1.7293
Lgr4	6.26467	14.4886	-1.20961	8.57428e-15	2.36156
Ccdc34	5.05233	4.84983	0.059015	0.731241	1.78343
Bbox1	0.00264547	0	21.3351	0.983827	0.00132099
Fibin	0.00201606	0	20.9431	0.983827	0.00100701
Slc5a12	0.00139391	0	20.4107	0.983827	0.000696467
Ano3	0.00675608	0.495452	-6.19641	0.00839047	0.204581
Olfr1314	0	0	0	1	0
Olfr1316	0	0	0	1	0
Lpcat4	1.81015	1.7309	0.0645872	0.626083	1.01893
Nutm1	0	0	0	1	0
Nop10	6.58268	4.02352	0.710216	1.02131e-06	1.82
Slc12a6	0.728838	0.620886	0.231269	0.583136	0.515211
Emc4	2.33989	2.39112	-0.0312484	0.952107	1.21355
Katnbl1	1.10887	0.862159	0.363063	0.316575	0.683944
Emc7	1.98874	2.72648	-0.45519	0.0115139	1.20516
Aven	0.912042	1.32244	-0.536025	0.0132854	0.745394
Fmn1	0.326758	0.566974	-0.79506	0.0146572	0.365942
Scg5	0.00747797	0	22.8342	0.951509	0.00372507
Arhgap11a	0.782829	1.15162	-0.556889	0.244399	0.67221
Gjd2	0	0	0	1	0
Aqr	1.64589	1.51804	0.116655	0.778586	0.948243
Zfp770	0.514105	0.272514	0.91573	0.226477	0.32791
Dph6	0.571994	0.548281	0.0610854	0.713526	0.444745
BC052040	0.540819	0.441534	0.292619	0.884199	0.399011
Meis2	0.144427	0.955593	-2.72606	1.19355e-06	0.402799
Spred1	2.02123	2.7056	-0.420719	0.0213437	1.20775
Fam98b	1.73701	2.24222	-0.368322	0.0257126	1.09156
Rasgrp1	0	0	0	1	0
Thbs1	1.19626	9.57704	-3.00105	2.68594e-07	1.57272
Fsip1	0.00125863	0	20.2634	0.983827	0.000628918
Gpr176	0	0	0	1	0
Eif2ak4	0.812449	0.515185	0.657186	0.134582	0.505108
Srp14	1.49192	2.18126	-0.547997	0.00643931	1.03517
Bmf	0.580529	0.529551	0.132597	0.950911	0.441367
Bub1b	2.14703	1.29493	0.729472	0.0135674	0.98858
Pak6	0.233523	0.0858622	1.44347	0.299126	0.146124
Ankrd63	0	0	0	1	0
Plcb2	0	0	0	1	0
Inafm2	0.947891	1.20903	-0.351059	0.296339	0.729651
Ccdc9b	0.0851017	0.0501701	0.76236	0.622629	0.0653129
Phgr1	4.99598	15.0629	-1.59216	5.809e-16	2.2838
Disp2	0.0170527	0	24.0235	0.887163	0.00845446
Knstrn	5.05956	4.32969	0.22475	0.0769892	1.73746
Ivd	1.84045	1.76078	0.0638402	0.834672	1.02974
Bahd1	0.839136	0.747803	0.166247	0.800262	0.583828
Chst14	0.18727	0.137052	0.450396	0.891909	0.150048
Ccdc32	0.26655	0.45303	-0.765202	0.381769	0.304974
Rpusd2	0.360007	0.298844	0.26863	0.715207	0.284482
Knl1	0.559421	0.362484	0.626019	0.462797	0.376812
Rad51	0.860244	0.92447	-0.10388	0.838191	0.637679
Rmdn3	0.639178	0.796482	-0.317425	0.493534	0.540013
Gchfr	0.21223	0.0934306	1.18366	0.620508	0.140891
Dnajc17	0.293154	0.386197	-0.397678	0.458235	0.291824
Zfyve19	0.866849	1.04062	-0.263596	0.597646	0.668754
Ppp1r14d	1.17682	1.41826	-0.26923	0.316212	0.830456
Spint1	5.10313	9.11409	-0.836716	2.68735e-10	2.06137
Rhov	0.0201369	0.02671	-0.407535	0.774846	0.0231482
Vps18	0.584186	0.720325	-0.30222	0.255995	0.501292
Dll4	0.18467	0.284226	-0.622089	0.461654	0.20981
Chac1	0.707315	0.105689	2.74253	0.0625115	0.317695
Ino80	1.03994	0.940779	0.144571	0.662423	0.688005
Exd1	0.0152112	0.0223686	-0.55634	0.759938	0.0186094
Chp1	2.44193	4.6304	-0.923114	2.37077e-06	1.48211
Oip5	0.200611	0.231802	-0.208494	0.887756	0.195655
Nusap1	1.32645	0.488604	1.44084	0.0218789	0.621092
Ndufaf1	0.977661	0.745092	0.391917	0.569556	0.619361
Rtf1	0.656657	0.723405	-0.139664	0.845825	0.524552
Itpka	0.627697	0.294486	1.09187	0.107969	0.37264
Ltk	0.127114	0.0604276	1.07284	0.693192	0.0891661
Rpap1	0.947406	0.983839	-0.0544398	0.81859	0.675766
Tyro3	0.525855	0.707569	-0.428207	0.153954	0.478813
Mga	0.798986	0.651733	0.293889	0.588817	0.544524
Mapkbp1	0.134332	0.12058	0.15581	0.925232	0.119945
Jmjd7	0.756069	0.489108	0.628366	0.24137	0.480628
Pla2g4b	0.203021	0.162829	0.318277	0.745688	0.167846
Sptbn5	0.00347294	0.0326257	-3.23178	0.837604	0.0177859
Ehd4	0.6732	1.02805	-0.610802	0.0408463	0.610906
Pla2g4f	0.0138424	0	23.7226	0.91927	0.00687373
Vps39	0.822955	0.979013	-0.250515	0.521423	0.641528
Tmem87a	1.125	1.78458	-0.665667	0.00226857	0.888934
Ganc	0.195942	0.314627	-0.683218	0.61839	0.226243
Capn3	0.000870842	0	19.7321	0.983827	0.000435232
Zfp106	5.24349	3.65648	0.52007	0.000174676	1.6849
Snap23	0.437185	0.605132	-0.469005	0.346084	0.417946
Lrrc57	0.287424	0.327863	-0.189909	0.551855	0.268107
Haus2	1.1362	0.646885	0.812635	0.0244937	0.628957
Stard9	0	0	0	1	0
Cdan1	0.386438	0.145518	1.40904	0.183648	0.231297
Ttbk2	0.140457	0.0449379	1.64413	0.452342	0.0876934
Ubr1	0.290618	0.593284	-1.0296	0.164858	0.360459
Tmem62	0.0920158	0.256064	-1.47655	0.198946	0.158004
Ccndbp1	0.83043	1.00847	-0.280243	0.533442	0.650963
Epb42	0	0	0	1	0
Lcmt2	0.306626	0.144251	1.0879	0.298428	0.201099
Adal	0.305075	0.228083	0.419609	0.595563	0.235858
Zscan29	0.530668	0.593432	-0.161273	0.939556	0.445797
Tubgcp4	0.925156	1.04887	-0.181066	0.671433	0.686148
Trp53bp1	1.48763	1.53698	-0.0470846	0.32223	0.921151
Map1a	0.00123251	0	20.2332	0.983827	0.000615875
Ppip5k1	1.26737	1.17292	0.111736	0.818298	0.797348
Ckmt1	11.3586	21.0963	-0.893205	1.11028e-11	2.80488
Catsper2	0.149679	0.0892735	0.74557	0.693469	0.112497
Pdia3	5.55413	8.48606	-0.611533	4.43486e-07	2.06496
Ell3	0.0740063	0	26.1411	0.529748	0.035698
Serinc4	0	0	0	1	0
Serf2	6.85769	7.10904	-0.0519309	0.412309	2.07724
Mfap1b	0.0963372	0.139749	-0.536669	0.744267	0.111391
Mfap1a	0.0768987	0.207233	-1.43023	0.263935	0.131208
Wdr76	0.4274	0.415664	0.040168	0.897253	0.351727
Frmd5	0.028625	0.080693	-1.49517	0.664603	0.0529127
Casc4	1.57872	0.822564	0.940556	0.00155361	0.773769
Mageb3	0.0182586	0	24.1221	0.91927	0.00904694
Ctdspl2	1.48816	1.511	-0.0219731	0.941349	0.916113
Eif3j1	0.182958	0.159143	0.201195	0.992213	0.15785
Spg11	1.23369	1.31456	-0.0915952	0.891613	0.821437
B2m	1.68858	1.7866	-0.0814056	0.658072	1.00692
Trim69	0.00942385	0	23.1679	0.887163	0.00468986
Sord	6.05873	12.4918	-1.04389	5.50304e-09	2.27817
Duox2	0.0249676	1.29823	-5.70035	5.73984e-06	0.428401
Duoxa2	0.0314344	1.19949	-5.25393	0.00676874	0.409587
Duoxa1	0.00137259	0	20.3885	0.983827	0.000685827
Shf	0.311809	1.11229	-1.8348	8.17302e-05	0.50959
Slc28a2	2.09967	3.26192	-0.635558	0.00114468	1.29051
Gatm	0.187586	0.2919	-0.637924	0.629012	0.214018
AA467197	1.94714	6.27688	-1.68869	1.58233e-05	1.53277
Slc30a4	2.14173	1.85399	0.208145	0.598689	1.09675
Bloc1s6	0.981024	0.973608	0.0109475	0.571852	0.681739
Sqor	3.05404	4.24102	-0.47369	0.00159212	1.52811
Sema6d	1.10665	1.45718	-0.396982	0.373247	0.822058
Myef2	2.79221	1.85532	0.589741	0.00466008	1.19107
Dut	3.43759	2.32624	0.563395	0.000402621	1.34598
Fbn1	0.00175152	0	20.7402	0.967662	0.000874995
Cep152	0.247077	0.0833833	1.56713	0.371034	0.150445
Shc4	0.00942196	0	23.1676	0.91927	0.00468892
Eid1	1.58734	1.28939	0.299918	0.484106	0.889457
Secisbp2l	0.842717	1.20062	-0.510656	0.0494426	0.699989
Cops2	2.55771	2.31933	0.141145	0.512682	1.23444
Galk2	1.04789	1.73328	-0.72602	0.00676874	0.861155
Fgf7	0.00263272	0	21.3281	0.983827	0.00131463
Dtwd1	0.621147	0.461244	0.429404	0.509544	0.431211
Slc27a2	0.967965	0.182244	2.40909	2.15847e-05	0.422207
Hdc	0.00153134	0	20.5464	0.967662	0.000765082
Gabpb1	1.20414	1.11689	0.108516	0.609424	0.770143
Usp8	1.70802	1.57424	0.117669	0.893096	0.970885
Trpm7	1.27987	1.20739	0.0841114	0.822969	0.807964
Sppl2a	2.81505	5.62035	-0.997498	1.16249e-09	1.61455
Ap4e1	0.328584	0.277854	0.241934	0.906468	0.264648
Blvra	1.36152	1.75795	-0.368677	0.21893	0.936896
Ncaph	1.43838	0.835374	0.783946	0.0253661	0.74929
Itpripl1	1.99465	1.99675	-0.00151966	0.790415	1.09718
Snrnp200	3.93727	3.45717	0.187603	0.093208	1.54566
Ciao1	0.9795	1.13439	-0.211802	0.252088	0.720513
Tmem127	1.02446	1.52642	-0.575288	0.023417	0.816053
Stard7	5.32162	3.71239	0.519518	7.82231e-05	1.69709
Dusp2	0.0062151	0	22.5673	0.967662	0.00309793
Adra2b	0	0	0	1	0
Fahd2a	0.47185	0.410005	0.202687	0.720819	0.365057
Kcnip3	0	0	0	1	0
Prom2	0	0	0	1	0
Zfp661	0.176747	0.0157514	3.48813	0.160004	0.0891912
Mal	0.00469528	0.290847	-5.95291	0.0465187	0.129992
Mall	0.823062	0.69654	0.240795	0.479895	0.564554
Nphp1	0.34933	0.521158	-0.577131	0.504497	0.35954
Mtln	2.95726	1.31584	1.16828	1.13659e-07	1.10766
Bub1	0.854266	0.585585	0.544806	0.145051	0.539221
Acoxl	0	0	0	1	0
Bcl2l11	0.733304	0.485711	0.594314	0.210469	0.472961
Anapc1	2.90975	2.18903	0.410603	0.0328078	1.2616
Mertk	0.128846	0.0424474	1.6019	0.569811	0.0813837
Tmem87b	1.00405	1.27099	-0.34012	0.10764	0.757693
Fbln7	0.00472989	0	22.1734	0.983827	0.00235937
Zc3h8	0.157809	0.23438	-0.570668	0.65292	0.178549
Zc3h6	0.981028	0.396493	1.307	0.00549759	0.50879
Vinac1	0.0124623	0	23.5711	0.951509	0.00619266
Ttl	0.35798	0.163466	1.13088	0.248684	0.228701
Polr1b	0.793257	0.307719	1.36617	0.0177439	0.426159
Chchd5	1.39576	0.807843	0.788904	0.0230296	0.732918
Slc20a1	0.712787	0.951297	-0.416424	0.646437	0.603308
Ckap2l	0.674307	0.590419	0.191667	0.724193	0.489698
Il1a	0	0.0262036	-24.6433	0.821509	0.0129331
Sirpa	0.019149	0	24.1908	0.887163	0.00948397
Stk35	0.495992	0.703757	-0.504762	0.184019	0.467813
Snrpb	3.46442	2.84256	0.285425	0.136845	1.42114
Nop56	5.03029	2.25602	1.15686	3.16519e-09	1.48865
Idh3b	8.34449	7.47348	0.159044	0.095574	2.18586
Ebf4	0.0189507	0.0276798	-0.546581	0.948819	0.0230385
Cpxm1	0.0190694	0.0195405	-0.0352116	0.934779	0.0191209
Pced1a	0.311679	0.259918	0.262	0.811887	0.251177
Vps16	1.68107	1.39499	0.269133	0.435364	0.929797
Ptpra	1.70195	1.50487	0.177551	0.499476	0.956104
Oxt	0.00347943	0	21.7304	0.951509	0.0017367
Avp	0.00463565	0	22.1443	0.935376	0.00231247
Ubox5	0.0645372	0.118439	-0.875945	0.441576	0.0872372
Fastkd5	0.651356	0.566707	0.200843	0.809558	0.475286
Lzts3	1.2883	1.33972	-0.0564557	0.520935	0.83892
Ddrgk1	2.59145	3.30684	-0.351692	0.0539527	1.36938
Itpa	1.39203	1.67668	-0.268411	0.122873	0.92836
Slc4a11	0.0240132	0	24.5173	0.823553	0.0118647
Atrn	0.61629	1.92087	-1.64008	5.40459e-07	0.776008
Hspa12b	0.0039378	0	21.909	0.967662	0.00196503
Spef1	0.723595	0.649111	0.156717	0.709331	0.522324
Cenpb	4.72934	5.32131	-0.170142	0.187639	1.79476
Cdc25b	1.56083	0.669577	1.22099	0.00231439	0.726451
Ap5s1	0.682883	0.477753	0.515375	0.63462	0.455516
Mavs	1.34222	0.908434	0.563171	0.0775552	0.748692
Pank2	1.93073	2.21265	-0.196628	0.155041	1.12117
Rnf24	0.0534782	0.150269	-1.49053	0.471766	0.0960467
Smox	0.82289	0.862662	-0.0680955	0.687934	0.611215
Prnp	0.0926348	0.240874	-1.37865	0.228646	0.152204
Prnd	0	0	0	1	0
Rassf2	0.294181	0	28.1321	0.0208407	0.128939
Slc23a2	0.442243	0.219599	1.00997	0.229082	0.282361
Tmem230	1.31583	1.19583	0.137957	0.811887	0.813164
Pcna	4.49142	3.76038	0.256295	0.144224	1.63176
Cds2	1.59632	1.14498	0.479428	0.0780612	0.858613
Gpcpd1	0.455121	0.790987	-0.797406	0.0960229	0.478928
Shld1	0.0855671	0.107356	-0.32728	0.925232	0.092039
Chgb	0.0930952	0.0181923	2.35538	0.730112	0.053521
Trmt6	0.841397	0.632599	0.411496	0.415097	0.550349
Mcm8	0.388136	0.365792	0.0855371	0.852296	0.319848
Crls1	1.71657	1.76911	-0.0434988	0.700132	1.00895
Lrrn4	0.0280451	0	24.7412	0.823553	0.0138295
Fermt1	2.46212	4.2432	-0.785252	7.58821e-07	1.44941
Bmp2	0.808326	0.445969	0.857993	0.0794666	0.480591
Tmx4	0.297349	0.206554	0.525639	0.564725	0.224046
Plcb1	0.0358759	0.172524	-2.26571	0.275333	0.0972031
Plcb4	0.02585	0	24.6237	0.839364	0.0127608
Snap25	0.00103649	0	19.9833	0.983827	0.000517976
Mkks	0.390273	0.456758	-0.226949	0.509303	0.352857
Slx4ip	0.333923	0.405723	-0.280979	0.375265	0.314338
Jag1	0.719017	0.886228	-0.301653	0.306169	0.588166
Btbd3	0.913314	0.537993	0.763523	0.0569177	0.539658
Tasp1	0.24928	0.335117	-0.426897	0.315488	0.255793
Esf1	1.06796	0.900048	0.246788	0.769389	0.684222
Ndufaf5	0.714756	0.758834	-0.0863324	0.769102	0.551961
Macrod2	0.391883	0.33573	0.223122	0.736612	0.310068
Flrt3	0.958757	1.45704	-0.603805	0.081154	0.785634
Kif16b	0.618365	0.771018	-0.318306	0.0988287	0.526485
Snrpb2	2.89124	2.12768	0.442405	0.037217	1.24951
Pcsk2	0	0	0	1	0
Bfsp1	0.142778	0.152691	-0.0968407	0.547598	0.137781
Dstn	18.2966	23.234	-0.344662	3.76078e-05	3.07384
Rrbp1	6.24529	9.23125	-0.563758	7.57639e-06	2.1529
Banf2	0	0.0141819	-23.7575	0.821509	0.00704115
Snx5	2.74211	2.52601	0.118427	0.750239	1.28991
Mgme1	0.728248	0.129769	2.48849	0.000339143	0.334561
Ovol2	0.198054	0.188803	0.0690116	0.765948	0.176822
Kat14	1.60137	0.973451	0.71813	0.0208822	0.817912
Dzank1	0.00192116	0	20.8735	0.983827	0.000959656
Polr3f	0.405776	0.413676	-0.0278207	0.683519	0.343391
Rbbp9	0.468483	0.449857	0.0585315	0.979935	0.377847
Sec23b	1.40949	2.13109	-0.59642	0.00533476	1.0104
Smim26	1.08713	0.740214	0.554508	0.18626	0.644899
Dtd1	1.04763	0.504751	1.05349	0.0127639	0.562656
Slc24a3	0	0	0	1	0
Rin2	1.38967	1.04367	0.413068	0.191822	0.792951
Naa20	2.40032	2.84646	-0.245944	0.30193	1.28551
Crnkl1	0.974641	0.954979	0.0294011	0.641591	0.675383
Cfap61	0.00311524	0	21.5709	0.967662	0.0015552
Insm1	0.0206281	0	24.2981	0.935376	0.0102091
Ralgapa2	3.27459	4.17774	-0.351406	0.461654	1.54853
Kiz	0.496736	0.446636	0.153381	0.872358	0.386264
Xrn2	4.20539	3.84081	0.130829	0.201319	1.61339
Nkx2-2	0.0140237	0	23.7414	0.967662	0.00696316
Foxa2	0.428332	0.423363	0.0168345	0.990715	0.354765
Thbd	0	0	0	1	0
Cd93	0	0	0	1	0
Nxt1	0.506317	0.357016	0.504053	0.53814	0.357478
Gzf1	1.18074	0.630557	0.904997	0.0136244	0.634294
Napb	0.0171566	0.0663948	-1.95231	0.785216	0.0406473
Cst9	0	0	0	1	0
Cst3	7.34741	6.85118	0.100884	0.409746	2.09131
Zfp120	0.375764	0.32212	0.222229	0.956293	0.299123
Zfp937	0.174868	0.0886386	0.980259	0.864086	0.123042
Zfp442	0.0471871	0.042695	0.144323	0.995807	0.0439582
Apmap	0.838885	1.44342	-0.782946	0.00238471	0.751279
Acss1	2.84654	2.48068	0.198473	0.367831	1.2972
Entpd6	0.729705	0.732234	-0.00498984	0.915695	0.548681
Pygb	2.26846	3.38634	-0.578014	0.00848375	1.33141
Abhd12	0.658929	1.23829	-0.910155	0.00654253	0.655942
Gins1	0.343342	0.413042	-0.266643	0.802583	0.320453
Ninl	0.234023	0.204054	0.197698	0.85583	0.197987
Nanp	0.819191	1.24731	-0.606547	0.0287987	0.704063
Nsfl1c	1.62686	1.64129	-0.0127441	0.903791	0.968527
Fkbp1a	2.90166	1.91526	0.599339	0.00396807	1.21568
Sdcbp2	0.248521	1.07237	-2.10937	0.00312654	0.475326
Snph	0.0179942	0	24.101	0.887163	0.00891712
Rad21l	0.00157124	0	20.5835	0.983827	0.000785004
Tmem74b	0.124038	0	26.8862	0.320582	0.0584637
Psmf1	1.60789	1.45995	0.139254	0.646976	0.929342
Rspo4	0.0026666	0	21.3466	0.983827	0.00133153
Angpt4	0	0	0	1	0
Fam110a	0.744584	0.596436	0.320068	0.749385	0.512145
Slc52a3	0.53239	0.619138	-0.217777	0.978438	0.454361
Scrt2	0	0	0	1	0
Srxn1	1.2548	1.04146	0.268858	0.43802	0.763363
Tcf15	0.0162612	0	23.9549	0.85524	0.0080652
Csnk2a1	3.66333	2.96002	0.307548	0.0713938	1.45799
Tbc1d20	1.2605	1.8261	-0.53477	0.0884066	0.927241
Rbck1	2.29493	1.69224	0.439516	0.0340556	1.09138
Trib3	1.02681	0.172209	2.57594	0.00218215	0.432677
Sox12	0.621563	0.032545	4.25539	0.000132293	0.257709
Zcchc3	0.64735	0.529426	0.290116	0.42179	0.46203
Defb25	0	0	0	1	0
Rem1	0.00480125	0	22.195	0.983827	0.00239488
H13	1.87684	3.16337	-0.753155	0.00016977	1.24151
Mcts2	0.458727	0.602388	-0.393058	0.35656	0.42453
Id1	1.02356	1.56334	-0.611029	0.0714528	0.823085
Cox4i2	0.00157355	0	20.5856	0.983827	0.000786155
Bcl2l1	1.0651	2.0522	-0.946179	0.00029955	0.920522
Tpx2	2.99867	1.93563	0.631519	0.0109247	1.23144
Mylk2	0	0	0	1	0
Foxs1	0	0	0	1	0
Dusp15	0.000706151	0	19.4296	0.983827	0.000352951
Ttll9	0	0	0	1	0
Pdrg1	1.19893	1.39045	-0.213805	0.191822	0.829728
Xkr7	0.00422538	0	22.0107	0.983827	0.00210824
Hck	0.00629419	0	22.5856	0.983827	0.00313723
Tm9sf4	1.27118	1.6415	-0.368846	0.0771775	0.895823
Tspyl3	0.0517081	0	25.6239	0.626615	0.0252078
Plagl2	5.10967	5.68114	-0.152952	0.219916	1.85458
Pofut1	2.00387	1.63971	0.289349	0.108134	1.03529
Kif3b	0.820561	1.37248	-0.742105	0.000874262	0.731541
Asxl1	1.77919	1.14766	0.632519	0.0265966	0.89327
Nol4l	0.942414	1.13036	-0.262355	0.667604	0.710112
Commd7	1.59109	2.01989	-0.34426	0.102487	1.02865
Dnmt3b	0.275871	0.172843	0.674536	0.767381	0.20153
Mapre1	3.58526	4.50704	-0.3301	0.0393171	1.61444
Efcab8	0.000886147	0	19.7572	0.983827	0.000442877
Bpifb4	0	0	0	1	0
Bpifb5	0	0	0	1	0
Cdk5rap1	0.594091	0.585466	0.0210988	0.868811	0.463591
Snta1	0.073372	0.181518	-1.30681	0.253802	0.118802
Cbfa2t2	0.825883	0.631055	0.388171	0.518014	0.545645
Necab3	0.00726775	0	22.7931	0.91927	0.00362074
Actl10	0.053185	0	25.6645	0.641054	0.0259095
E2f1	0.224283	0.121737	0.881545	0.358521	0.158617
Pxmp4	0.494124	0.599684	-0.279332	0.258201	0.435673
Zfp341	0.200839	0.0305647	2.7161	0.183648	0.106564
Chmp4b	2.20582	3.14376	-0.511179	0.000755272	1.29329
Raly	10.1825	8.85381	0.201715	0.0159215	2.3511
Eif2s2	3.36475	2.10964	0.673498	0.000801807	1.30403
Ahcy	0.940764	0.604646	0.637743	0.0765512	0.567992
Itch	1.44628	2.10218	-0.539539	0.000529176	1.01334
Dynlrb1	6.53168	7.11514	-0.123437	0.316756	2.05642
Map1lc3a	0.662137	1.0369	-0.647076	0.0480256	0.609767
Pigu	1.28801	2.04044	-0.663736	0.0167767	0.969842
Trp53inp2	0.262018	0.993106	-1.92228	0.000622502	0.461203
Ncoa6	2.28918	2.34315	-0.033623	0.553865	1.19878
Ggt7	0.0176719	0	24.075	0.903197	0.00875877
Acss2	3.08143	1.67831	0.876588	7.41557e-05	1.19582
Gss	3.69881	6.1203	-0.726541	8.52063e-06	1.75513
Myh7b	0.0568755	0	25.7613	0.598167	0.0276584
Trpc4ap	2.85999	3.12691	-0.12873	0.483169	1.3841
Edem2	2.00306	1.39481	0.522135	0.0406985	0.986469
Procr	0.00331548	0	21.6608	0.983827	0.001655
Mmp24	0	0	0	1	0
BC029722	0.628272	0.455756	0.463126	0.692915	0.431522
Eif6	2.05137	2.24265	-0.128614	0.444701	1.14599
Fam83c	0.00553695	0	22.4007	0.951509	0.00276084
Uqcc1	1.17064	0.947204	0.305548	0.283172	0.720708
Cep250	0.751132	0.514509	0.545869	0.107969	0.487677
Ergic3	3.13366	3.25122	-0.0531316	0.791283	1.43318
Fer1l4	0	0.0470052	-25.4863	0.651838	0.0229669
Spag4	0.144646	0.10268	0.494363	0.702915	0.116419
Cpne1	1.40537	0.873468	0.686123	0.0674197	0.752747
Nfs1	1.42276	1.28982	0.141527	0.701244	0.85669
Romo1	2.29513	2.23351	0.0392618	0.718011	1.18301
Rbm39	2.32664	2.18192	0.092651	0.777723	1.17972
Phf20	0.779908	0.436985	0.835719	0.0544691	0.469555
Scand1	2.43696	2.39651	0.0241473	0.655088	1.22867
Cnbd2	0.0381458	0.0137678	1.47022	0.886274	0.025555
Epb41l1	0.322605	0.475799	-0.560585	0.350328	0.334402
Aar2	0.318906	0.263821	0.273572	0.759367	0.255471
Dlgap4	2.92651	2.77056	0.079	0.778298	1.34749
Myl9	0.535948	1.03686	-0.95206	0.893096	0.570279
Tgif2	0.899121	0.344789	1.3828	0.00494081	0.468814
Rab5if	5.29732	6.29704	-0.24941	0.0996753	1.9138
Ndrg3	1.14666	0.903485	0.343863	0.326099	0.703799
Dsn1	0.310697	0.594821	-0.936949	0.343975	0.36866
Soga1	0.335167	0.0402638	3.05732	0.0402579	0.164265
Tldc2	0.0147666	0.0613849	-2.05555	0.77025	0.0371166
Samhd1	1.28951	0.686205	0.91011	0.0206754	0.675409
Rbl1	0.778934	0.48858	0.672908	0.327952	0.486918
Mroh8	0.00204632	0.0260874	-3.67225	0.667058	0.0138986
Rpn2	5.6487	5.51891	0.0335354	0.941946	1.88456
Manbal	1.65467	1.66115	-0.00563983	0.706817	0.977538
Src	2.8117	5.26984	-0.906316	3.60439e-09	1.58691
Blcap	0.826508	1.14062	-0.464724	0.0239267	0.681752
Nnat	0	0	0	1	0
Ctnnbl1	1.20917	0.730768	0.726527	0.061514	0.67059
Vstm2l	0.0141088	0.0812671	-2.52607	0.316756	0.0460719
Tti1	0.612498	0.459708	0.413988	0.655359	0.428011
Rprd1b	1.24883	1.52221	-0.285594	0.1889	0.867773
Tgm2	4.00159	7.53943	-0.913881	6.90329e-07	1.87722
Lbp	0.00888238	0.22392	-4.65589	0.208832	0.105451
Snhg11	0.00229861	0	21.1323	0.983827	0.00114799
Ralgapb	1.48742	1.68237	-0.17768	0.307235	0.948975
Adig	0.0480074	0	25.5168	0.700132	0.0234453
Arhgap40	0.00412091	0.0697313	-4.08077	0.86822	0.0357599
Actr5	0.618523	0.685467	-0.14826	0.846707	0.501778
Ppp1r16b	0.00757945	0	22.8537	0.951509	0.00377544
Fam83d	0.192722	0.0968753	0.992318	0.257885	0.134352
Dhx35	0.6323	0.965277	-0.610335	0.0268282	0.582812
Mafb	0.0245539	0	24.5494	0.871176	0.0121286
Top1	5.60484	5.56012	0.0115571	0.633817	1.88441
Plcg1	0.719926	0.33497	1.10382	0.0317184	0.415595
Zhx3	0.170226	0.371022	-1.12405	0.256939	0.236377
Lpin3	0.34069	0.645584	-0.922147	0.153954	0.39564
Emilin3	0	0	0	1	0
Chd6	0.881353	0.924929	-0.0696221	0.632214	0.64344
Ptprt	0.000494488	0	18.9156	0.983827	0.000247183
Srsf6	7.80269	8.14087	-0.0612113	0.333738	2.19391
L3mbtl1	0.0692871	0	26.0461	0.612318	0.0334961
Sgk2	0.00221868	0.0211971	-3.25609	0.85259	0.0115959
Ift52	2.14325	1.94352	0.141127	0.332052	1.11243
Mybl2	0.90698	0.444435	1.0291	0.0123781	0.50662
Tox2	0.00528976	0	22.3348	0.951509	0.00263791
Jph2	0.00383391	0	21.8704	0.951509	0.00191329
Oser1	1.64645	1.04846	0.651096	0.0251944	0.845154
Gdap1l1	0.00205223	0	20.9688	0.983827	0.00102506
Fitm2	0.511073	0.345463	0.564999	0.296339	0.354779
R3hdml	0.00637673	0	22.6044	0.951509	0.00317824
Hnf4a	15.4883	10.1683	0.607101	2.95544e-09	2.60787
Ttpal	0.727025	1.02333	-0.493196	0.0671389	0.625573
Serinc3	30.5041	8.56962	1.8317	9.49864e-25	2.85436
Pkig	3.47894	1.20952	1.52422	6.80547e-10	1.14608
Ada	0.44227	0.314281	0.492876	0.576968	0.319754
Ccn5	0.00361021	0	21.7837	0.983827	0.00180185
Rims4	0.0251461	0	24.5838	0.807813	0.0124176
Ywhab	5.39933	6.77078	-0.326542	0.00539687	1.95328
Pabpc1l	0.0159653	0	23.9284	0.887163	0.00791962
Tomm34	1.74687	1.24898	0.484027	0.0636295	0.910469
Stk4	0.477024	0.486931	-0.0296543	0.529748	0.393372
Kcns1	0.00343278	0	21.7109	0.983827	0.00171345
Wfdc15b	0.0052925	0.10808	-4.352	0.389167	0.0539535
Slpi	0	0	0	1	0
Matn4	0.00834466	0	22.9924	0.967662	0.00415502
Rbpjl	0.00331611	0	21.6611	0.983827	0.00165531
Sdc4	10.614	6.59279	0.687008	1.4475e-07	2.23971
Sys1	2.00531	1.55763	0.364474	0.275664	1.01973
Dbndd2	1.40378	1.33613	0.0712599	0.680214	0.86277
Pigt	6.3818	7.56245	-0.244892	0.0145964	2.0732
Wfdc2	0.188278	6.39005	-5.08489	1.58191e-22	1.08632
Wfdc13	0.00639651	0	22.6089	0.983827	0.00318807
Wfdc3	0.0142552	0	23.765	0.951509	0.00707728
Dnttip1	1.09419	0.829643	0.399306	0.398537	0.671645
Ube2c	6.72981	4.89737	0.458558	0.00255329	1.9098
Tnnc2	0.00876938	0	23.064	0.951509	0.00436558
Snx21	0.522548	0.405334	0.366451	0.636761	0.38033
Acot8	0.538916	0.819149	-0.604064	0.181431	0.514723
Zswim3	0.411458	0.409622	0.00645004	0.950911	0.343972
Zswim1	0.349149	0.16989	1.03924	0.294953	0.228192
Spata25	0.00533776	0	22.3478	0.983827	0.00266178
Neurl2	0.0184205	0	24.1348	0.887163	0.00912643
Ctsa	2.71788	3.07103	-0.176241	0.129286	1.35853
Pltp	0.000780743	0	19.5745	0.983827	0.000390219
Pcif1	1.73981	1.45555	0.257372	0.271715	0.953119
Zfp335	1.20424	1.18129	0.0277646	0.927021	0.78515
Mmp9	0	0	0	1	0
Slc12a5	0.00322544	0	21.6211	0.983827	0.00161013
Ncoa5	1.35434	1.49514	-0.142693	0.410172	0.885304
Cd40	0.0250757	0	24.5798	0.85524	0.0123833
Slc35c2	0.949903	0.542718	0.807575	0.0210909	0.550663
Elmo2	0.391488	0.309076	0.341006	0.658344	0.299847
Zfp334	0.242161	0.131249	0.883655	0.692915	0.170088
Trp53rka	0.362689	0.526135	-0.5367	0.196854	0.366099
Slc2a10	0	0.0143795	-23.7775	0.821509	0.00713854
Eya2	0	0.459389	-28.7751	0.0423112	0.189009
Zmynd8	2.62247	3.1659	-0.271692	0.326839	1.35704
Ncoa3	0.923399	1.4224	-0.623302	0.0790813	0.769427
Sulf2	1.80237	8.48529	-2.23507	1.44938e-21	1.6401
Prex1	0.0291015	0.304963	-3.38947	0.0772403	0.14743
Trp53rkb	0.0817305	0	26.2844	0.503539	0.039281
Arfgef2	0.593173	0.720389	-0.280322	0.103597	0.504139
Cse1l	3.29807	3.0522	0.111772	0.339591	1.42871
Stau1	2.02455	2.12591	-0.0704825	0.902008	1.12324
Ddx27	1.65643	1.07915	0.618176	0.0199853	0.854471
Znfx1	0.438008	0.366169	0.258448	0.939556	0.337634
Kcnb1	0.00526668	0	22.3285	0.967662	0.00262643
Ptgis	0	0	0	1	0
B4galt5	0.923921	0.786008	0.233226	0.405282	0.617174
Slc9a8	0.781693	0.986977	-0.336413	0.184888	0.632089
Spata2	0.721699	0.753826	-0.0628353	0.501147	0.552556
Rnf114	2.41458	2.19509	0.137494	0.489751	1.19484
Snai1	0.0290557	0	24.7923	0.792151	0.0143208
Ube2v1	5.86387	6.77419	-0.208196	0.0472671	1.98854
Tmem189	0.453786	1.05833	-1.2217	0.00419093	0.548032
Cebpb	3.72605	3.47083	0.102366	0.305283	1.52533
Ptpn1	0.870702	1.06399	-0.289235	0.156133	0.675478
Ripor3	0.00319386	0	21.6069	0.967662	0.00159439
Pard6b	1.87375	2.98786	-0.673183	2.45057e-05	1.21944
Adnp	3.60898	3.24372	0.153942	0.329067	1.48672
Dpm1	1.2485	1.19813	0.059407	0.667878	0.798936
Mocs3	0.350259	0.555723	-0.665943	0.0779978	0.371118
Nfatc2	0.290837	0.352721	-0.278316	0.961677	0.278704
Atp9a	2.41863	4.68225	-0.953011	3.5555e-09	1.48329
Sall4	0	0	0	1	0
Zfp64	1.12806	1.06919	0.0773179	0.68683	0.741185
Tshz2	0.290959	0.267526	0.121133	0.909145	0.246226
Zfp217	1.72022	1.10058	0.644326	0.0122086	0.871462
Bcas1	0.0186857	0.124966	-2.74153	0.447389	0.0681329
Pfdn4	1.75339	1.03094	0.766194	0.00372914	0.860666
Dok5	0	0	0	1	0
Fam210b	0.591229	0.388091	0.607321	0.400848	0.396218
Aurka	1.25411	0.674063	0.895712	0.0590023	0.664005
Cstf1	0.980305	0.901977	0.120139	0.680765	0.663072
Rtf2	1.52087	2.16874	-0.511954	0.0226032	1.03897
Tfap2c	0	0	0	1	0
Bmp7	2.32424	0.490546	2.2443	1.33129e-10	0.800191
Spo11	0.0078742	0	22.9087	0.967662	0.00392168
Rae1	3.1445	2.05806	0.61155	0.000812748	1.26978
Rbm38	4.2787	0.966723	2.146	3.9937e-17	1.17002
Pck1	0.0521634	0.0920447	-0.819297	0.65292	0.0694501
Zbp1	0.00942863	0	23.1686	0.935376	0.00469223
Pmepa1	0.6799	1.21834	-0.841529	0.0194322	0.657748
Ankrd60	0.0013895	0	20.4061	0.983827	0.000694268
Rab22a	1.20643	1.50691	-0.320852	0.134191	0.855214
Vapb	3.24303	2.95637	0.133519	0.496382	1.4103
Stx16	2.16561	1.65851	0.384885	0.0537659	1.06506
Npepl1	2.53099	2.27506	0.153798	0.557389	1.22396
Gnas	11.0493	8.53174	0.373038	5.29692e-05	2.37182
Nelfcd	1.42721	1.13696	0.328016	0.364446	0.823065
Ctsz	5.79937	4.45521	0.380403	0.00322297	1.8067
Atp5e	6.179	6.32683	-0.0341105	0.575687	1.98135
Prelid3b	2.35846	2.79843	-0.246771	0.0708648	1.27303
Edn3	0.000616863	0	19.2346	0.983827	0.000308336
Ppp1r3d	0.0396684	0	25.2415	0.776572	0.0194509
Fam217b	0.0173536	0	24.0487	0.871176	0.00860237
Cdh26	0.00255728	0.0266232	-3.38	0.681866	0.0144145
Taf4	1.31314	1.18994	0.142132	0.576968	0.811241
Lsm14b	2.12984	1.54462	0.463498	0.098752	1.03748
Psma7	2.88024	2.51536	0.195425	0.262014	1.30652
Ss18l1	0.33896	0.201692	0.748961	0.269104	0.237812
Mtg2	0.661903	0.698284	-0.0771959	0.729265	0.518791
Hrh3	0	0	0	1	0
Osbpl2	0.738208	1.11057	-0.589202	0.0362701	0.649906
Adrm1	1.07764	1.26626	-0.232704	0.667058	0.774682
Lama5	1.19336	2.31957	-0.958824	6.78893e-05	0.992636
Cables2	0.772391	0.980294	-0.343882	0.210332	0.627788
Rbbp8nl	0.47639	0.558544	-0.229527	0.465087	0.416676
Gata5	1.11389	3.37072	-1.59746	1.59301e-09	1.11173
Slco4a1	0.210212	0.151298	0.474455	0.379729	0.165843
Ntsr1	0	0	0	1	0
Mrgbp	0.639162	0.428942	0.575399	0.494008	0.42556
Ogfr	0.933542	1.39099	-0.57533	0.219634	0.765532
Col9a3	0.0189923	0	24.1789	0.85524	0.0094071
Tcfl5	0.0218664	0	24.3822	0.85524	0.0108154
Dido1	0.838111	1.29271	-0.625183	0.00901356	0.719236
Gid8	1.78057	2.70479	-0.603173	0.000545663	1.16614
Slc17a9	0.0355088	0.0379374	-0.0954435	0.940751	0.0360642
Ythdf1	2.14726	1.52248	0.496073	0.0228717	1.03589
Nkain4	0.00297206	0.0397303	-3.7407	0.85259	0.0209645
Arfgap1	1.36344	1.85074	-0.440853	0.145882	0.953848
Col20a1	0.0174055	0.0326257	-0.906462	0.957788	0.0246803
Chrna4	0.00382597	0	21.8674	0.983827	0.00190934
Kcnq2	0.00274964	0	21.3908	0.983827	0.00137293
Ppdpf	7.66489	5.94939	0.365523	0.00256915	2.04897
Ptk6	0.00515471	0	22.2975	0.951509	0.00257074
Srms	0.00117539	0	20.1647	0.983827	0.00058735
Fndc11	0	0	0	1	0
Helz2	0.495552	0.884272	-0.835452	0.0175288	0.518018
Gmeb2	0.76397	0.903655	-0.242256	0.702915	0.605671
Rtel1	0.198219	0.200243	-0.014652	0.910931	0.18168
Arfrp1	1.04205	1.05921	-0.0235594	0.536654	0.718137
Zgpat	1.24375	1.55019	-0.317749	0.557642	0.87216
Zbtb46	0.000441822	0	18.7531	0.983827	0.000220862
Tpd52l2	2.22715	1.79351	0.312408	0.0906028	1.09945
Dnajc5	2.25859	2.56912	-0.185849	0.136746	1.22681
Uckl1	0.991009	0.563491	0.814506	0.0396767	0.567781
Zfp512b	0.214094	0.460502	-1.10496	0.0209238	0.286389
Prpf6	1.65742	1.87499	-0.177946	0.587006	1.0167
Samd10	0.516701	0.712783	-0.464132	0.381973	0.477329
Tcea2	0.0488767	0.0228028	1.09993	0.827353	0.0351332
Rgs19	0.106076	0.264186	-1.31646	0.224752	0.167623
Myt1	0.00506987	0	22.2735	0.983827	0.00252853
Pcmtd2	0.788016	1.13429	-0.525496	0.0329308	0.669621
Polr3k	3.34022	2.66424	0.326218	0.0245415	1.38327
Hnf4g	1.40192	3.82706	-1.44883	3.06557e-08	1.22525
Zfhx4	0	0	0	1	0
Pex2	1.85114	2.93479	-0.664842	4.37374e-05	1.20879
Pkia	0.00877605	0	23.0651	0.935376	0.00436888
Zc2hc1a	0.23995	0.366757	-0.612093	0.360095	0.263756
Il7	0.00483881	0.020864	-2.10829	0.682417	0.0127383
Hey1	0.0101193	0	23.2706	0.91927	0.00503422
Tpd52	2.69744	3.50429	-0.377528	0.0728802	1.40634
Zbtb10	0.27375	0.129985	1.07451	0.386074	0.182085
[truncated: 12,503 more rows]

## Sheet: SSC4F
Supplementary Table S7: Differential expression of genes in stem cell subpopulations from fetal 3-D organoid cultures (WT vs MycΔ2-540/Δ2-540)
Gene	Expression in SSC4F cells Mean [normalised readcounts]		log2 Fold change WT vs MycΔ2-540/Δ2-540	P Value	Average log2 [Mean (Normalised readcounts)+1]
	Wildtype	MycΔ2-540/Δ2-540
Xkr4	0.00394532	0.00696916	-0.820842	0.956125	0.00544127
Sox17	0	0.0332885	-24.9885	0.779576	0.0163732
Lypla1	2.41247	4.28395	-0.82843	2.49157e-11	1.44606
Tcea1	2.63401	3.53927	-0.426192	0.000457679	1.40155
Rgs20	0	0.00931811	-23.1516	0.82768	0.00463748
Atp6v1h	2.36969	3.03772	-0.358288	0.000123604	1.30525
Rb1cc1	0.588391	1.01457	-0.786027	5.54391e-05	0.581565
St18	0.00864637	0	23.0437	0.856368	0.0043046
Pcmtd1	0.584324	0.867746	-0.570505	0.000587332	0.542445
Sntg1	0	0.0121899	-23.5392	0.950409	0.00605812
Rrs1	0.951986	0.817695	0.219377	0.336245	0.633208
Adhfe1	0.0548538	0.090796	-0.727038	0.575111	0.0701549
Mybl1	0.220667	0.777807	-1.81754	4.04573e-07	0.387389
Vcpip1	0.793466	0.959122	-0.273545	0.03077	0.628323
Sgk3	0.485726	0.281647	0.786254	0.0382351	0.322025
Mcmdc2	0.00912641	0	23.1216	0.856368	0.00454251
Tcf24	0.0413959	0.13214	-1.67451	0.0667256	0.0823361
Ppp1r42	0	0.000785897	-19.584	0.975192	0.000392794
Cops5	3.35309	3.66384	-0.127864	0.301057	1.50536
Cspp1	0.989578	0.854343	0.211998	0.39445	0.652726
Arfgef1	4.72213	5.16457	-0.129212	0.381304	1.78158
Cpa6	0	0	0	1	0
Prex2	0	0	0	1	0
Sulf1	0	0.154608	-27.204	0.0031348	0.0718805
Slco5a1	0	0.00110966	-20.0817	0.975192	0.000554522
Prdm14	0	0	0	1	0
Ncoa2	1.35994	1.56534	-0.20293	0.439737	0.900364
Tram1	5.14008	6.46599	-0.33108	0.000128301	1.9126
Lactb2	1.5598	2.05142	-0.39526	0.00508017	1.02777
Xkr9	0.075888	0.220162	-1.53662	0.0335907	0.136065
Eya1	0	0	0	1	0
Msc	0	0	0	1	0
Trpa1	0	0	0	1	0
Kcnb2	0.00864637	0	23.0437	0.856368	0.0043046
Terf1	1.8512	2.7619	-0.577196	6.3668e-06	1.18633
Sbspon	0.0328652	0.600613	-4.1918	8.44145e-08	0.251362
Rdh10	1.21303	7.61109	-2.64949	1.45368e-34	1.47371
Stau2	1.1449	1.56474	-0.450703	0.00261234	0.852475
Ube2w	1.0094	1.17119	-0.214478	0.0731879	0.736555
Eloc	1.50995	1.45726	0.051241	0.507841	0.909654
Tmem70	1.97724	1.74537	0.179952	0.190717	1.05046
Ly96	0.288541	0.617537	-1.09775	0.000104145	0.367208
Jph1	0.13918	0.0467416	1.57418	0.147395	0.0879956
Gdap1	0	0.0259734	-24.6305	0.779576	0.0128209
Pkhd1	0.0276733	0.160398	-2.53509	0.00608989	0.0880302
Il17f	0.0115782	0.0024917	2.2162	0.881156	0.00700012
Mcm3	5.38791	5.85865	-0.120843	0.0811912	1.88996
Paqr8	0.842182	1.68376	-0.999481	1.0942e-08	0.799084
Efhc1	0.00419984	0.00980135	-1.22265	0.993638	0.00697234
Tram2	0.100208	0.153379	-0.6141	0.3661	0.119097
Tmem14a	0.275521	0.61359	-1.15512	0.000459739	0.360908
Gsta3	3.32518	11.149	-1.74541	1.0178e-23	1.98085
Khdc1a	0	0	0	1	0
Kcnq5	0.00640418	0.0194581	-1.60328	0.729603	0.0128275
Rims1	0	0	0	1	0
Ogfrl1	0.0293651	0.0512599	-0.803727	0.760071	0.0394658
Smap1	1.66419	1.7354	-0.060446	0.718545	0.993088
Sdhaf4	0.967415	1.06466	-0.138183	0.294582	0.700842
Fam135a	2.16157	1.8872	0.195829	0.0361311	1.10568
Col9a1	0.0409932	0	25.2889	0.717353	0.0200876
Col19a1	0	0	0	1	0
Lmbrd1	0.880602	1.5691	-0.833374	1.62437e-06	0.787574
Phf3	1.66965	1.18948	0.489206	0.00354633	0.882806
Prim2	1.09566	1.30602	-0.253379	0.299569	0.787694
Rab23	0.19599	0.469615	-1.2607	3.2413e-05	0.281987
Bag2	1.0977	0.504272	1.12222	8.56322e-07	0.574576
Zfp451	0.93188	0.828431	0.169762	0.247288	0.630976
Dst	0.217333	0.395126	-0.862405	0.105698	0.264824
Ccdc115	1.28493	0.74704	0.78243	0.00205769	0.692129
Imp4	2.24969	1.86563	0.270061	0.0308317	1.11567
Ptpn18	1.11504	1.46192	-0.39077	0.00775928	0.825005
Arhgef4	0.129775	0.320402	-1.30387	0.00311059	0.199977
Fam168b	3.49919	3.55896	-0.0244369	0.538713	1.5105
Plekhb2	4.54291	5.43596	-0.258919	0.00564673	1.78721
Hs6st1	2.31639	2.0126	0.202813	0.0829449	1.15084
Uggt1	2.32597	2.68533	-0.207268	0.0269211	1.25306
Neurl3	1.89641	3.08114	-0.700196	8.56322e-07	1.23492
Arid5a	0.0328888	0.0217527	0.596401	0.928207	0.0269395
Kansl3	0.956456	0.636658	0.58718	0.0130586	0.581896
Lman2l	0.442842	0.508572	-0.199658	0.609836	0.388889
Cnnm4	1.94598	3.00264	-0.625736	5.68581e-06	1.2337
Cnnm3	0.553771	0.483463	0.195883	0.700737	0.417532
Ankrd23	0.0923974	0.069508	0.410672	0.801069	0.0777867
Ankrd39	0.271374	0.394471	-0.539638	0.109357	0.286307
Sema4c	0.36577	0.156447	1.22527	0.102977	0.228535
Cox5b	8.71705	8.7135	0.000588233	0.856368	2.2737
Actr1b	3.09903	2.85859	0.116513	0.259885	1.38053
Zap70	0	0	0	1	0
Tmem131	2.42964	2.87919	-0.244921	0.00304685	1.29404
Vwa3b	0.0158376	0.0301188	-0.927308	0.865139	0.0226939
Cnga3	0	0.00188222	-20.844	0.975192	0.000940226
Inpp4a	0.274447	0.260748	0.0738694	0.984732	0.237109
Coa5	2.4921	2.00518	0.313631	0.0172329	1.17542
Unc50	0.9981	1.50463	-0.592148	0.000150268	0.805168
Mgat4a	2.73457	7.15032	-1.3867	2.78135e-24	1.70784
Tsga10	0.0388836	0.0754244	-0.955869	0.471518	0.055431
Lipt1	0.235004	0.173009	0.441836	0.576199	0.185323
Mitd1	0.479584	0.872697	-0.863697	8.84413e-06	0.509571
Txndc9	3.11078	4.1147	-0.403512	2.43868e-05	1.52287
Eif5b	2.26581	2.21963	0.0297078	0.657239	1.17639
Rev1	1.28595	1.75573	-0.449235	0.000168613	0.920234
Aff3	0	0	0	1	0
Chst10	0	0.00127463	-20.2817	0.975192	0.00063691
Pdcl3	2.5124	2.38801	0.0732606	0.933911	1.23827
Npas2	1.09953	1.01479	0.115712	0.237333	0.721113
Tbc1d8	0.25653	0.44405	-0.791593	0.17173	0.297903
Cnot11	1.05214	1.20777	-0.199014	0.109004	0.755434
Rnf149	1.47679	0.374707	1.97863	1.54677e-15	0.612602
Map4k4	1.77353	1.42107	0.319651	0.0748649	0.952165
Il1r2	0	0.00196509	-20.9062	0.950409	0.000981583
Il1r1	0.0591768	0.484987	-3.03484	6.33989e-09	0.226449
Il1rl2	0	0	0	1	0
Il18r1	0	0.0238845	-24.5096	0.575655	0.0118019
Il18rap	0	0.0026535	-21.3395	0.950409	0.00132499
Slc9a4	0.0971897	1.82686	-4.23242	1.76672e-19	0.565959
Slc9a2	0.193437	0.801172	-2.05025	1.91224e-08	0.382638
Mfsd9	0.328521	0.222446	0.562529	0.34229	0.24246
Tmem182	0.0284315	0	24.761	0.587131	0.0140174
Tgfbrap1	0.439503	0.650729	-0.566185	0.00203302	0.432757
AI597479	0.681368	0.613712	0.150873	0.669101	0.499073
Fhl2	2.69603	1.27288	1.08274	1.2303e-09	1.06415
Nck2	1.58256	1.11023	0.511401	0.000806698	0.84779
Uxs1	1.20783	1.10407	0.129588	0.375692	0.767943
Tpp2	2.14598	2.90119	-0.435011	0.000301031	1.2537
Tex30	0.984425	0.849541	0.212599	0.0941997	0.650133
Poglut2	1.04995	0.508158	1.04697	0.000108319	0.564352
Bivm	0.961553	0.574112	0.744033	0.0182665	0.563714
Ercc5	0.954854	1.42861	-0.581262	0.000408277	0.778818
Gulp1	0.0782182	0.328927	-2.07219	0.00105462	0.179841
Col3a1	0.0221614	0.007814	1.50391	0.788154	0.0148515
Col5a2	0	0	0	1	0
Wdr75	1.19367	0.702225	0.7654	0.000164889	0.658756
Slc40a1	0.712564	6.78216	-3.25065	8.09698e-34	1.29491
Dnah7b	0	0.0322997	-24.945	0.533983	0.0158945
Slc39a10	1.13609	1.83639	-0.69279	0.000356767	0.900755
Tmeff2	0	0.00183062	-20.8039	0.950409	0.000914472
Cavin2	0.0636058	1.37921	-4.43854	1.09421e-16	0.464216
Nabp1	0.665786	0.585521	0.185336	0.327702	0.485605
Myo1b	1.34705	0.445553	1.59614	1.30261e-09	0.610826
Stat4	0	0	0	1	0
Stat1	0.467831	1.13467	-1.27822	1.41364e-09	0.57105
Gls	6.28265	2.80515	1.1633	2.01403e-19	1.66092
Nab1	2.03143	1.86954	0.119813	0.197424	1.08159
Nemp2	0.203976	0.250832	-0.298319	0.407866	0.204719
Mfsd6	0.544493	0.615635	-0.177162	0.117908	0.457212
Inpp1	0.169572	0.452824	-1.41705	0.000215154	0.265074
Hibch	0.723262	0.550691	0.393274	0.252208	0.49146
Pms1	0.61739	0.403063	0.615178	0.193298	0.409736
Ormdl1	0.59651	0.941467	-0.658364	0.0013983	0.565632
Osgepl1	0.379704	0.295039	0.36397	0.968834	0.290205
Asnsd1	2.03444	2.25846	-0.15071	0.216199	1.14564
Stk17b	1.70606	1.91648	-0.167786	0.152586	1.03294
Ccdc150	0.00405518	0.0042585	-0.0705772	0.956125	0.00414822
Gtf3c3	0.713447	0.884787	-0.310523	0.0145619	0.586161
Pgap1	2.93099	6.12567	-1.06348	2.74875e-13	1.6663
Ankrd44	0.109191	0.145887	-0.417998	0.246799	0.119905
Sf3b1	6.63009	5.84055	0.182923	0.0112514	1.97748
Coq10b	0.566447	1.04985	-0.890175	4.1315e-05	0.583289
Hspd1	10.7635	4.75118	1.17979	1.03599e-25	2.1072
Hspe1	5.11646	3.07742	0.733426	1.46965e-12	1.60822
Mob4	2.42664	4.47399	-0.882601	3.6392e-14	1.46579
Rftn2	0	0.0154393	-23.8801	0.82768	0.00766067
Mars2	0.507934	0.757038	-0.575723	0.0179547	0.487185
Boll	0.0269734	0.0393112	-0.5434	0.78754	0.0325871
Plcl1	0	0.00738296	-22.8158	0.87644	0.00367792
Satb2	0.325894	0.0154907	4.39493	2.48716e-06	0.14873
Tyw5	0.287686	0.374837	-0.381768	0.054854	0.285591
Maip1	1.11312	1.04156	0.0958644	0.767369	0.730938
Spats2l	0.0335878	0.458453	-3.77077	4.65926e-05	0.205206
Kctd18	0.183617	0.174326	0.0749143	0.963749	0.164635
Sgo2a	1.25482	1.99679	-0.670204	9.45361e-06	0.955307
Aox1	0	0.00288493	-21.4601	0.925673	0.00144039
Aox4	0	0	0	1	0
Bzw1	7.77338	10.2819	-0.403488	6.60156e-09	2.29746
Clk1	2.59116	3.11173	-0.264119	0.0389088	1.34616
Ppil3	0.872399	1.12574	-0.367813	0.0612907	0.69067
Nif3l1	0.828612	0.567413	0.546296	0.018965	0.526492
Orc2	0.748215	0.802442	-0.100945	0.298641	0.573869
Fam126b	0.434071	0.50159	-0.208579	0.16949	0.383521
Ndufb3	0.330136	0.461653	-0.483748	0.0519013	0.332425
Flacc1	0.0198224	0.027071	-0.449619	0.961207	0.0231698
Cflar	0.630656	0.572327	0.140013	0.970741	0.47077
Casp8	2.17575	2.19959	-0.0157196	0.624998	1.15928
Trak2	1.1947	1.21349	-0.0225224	0.906693	0.790308
Stradb	0.763473	0.583824	0.387046	0.110599	0.513564
C2cd6	0	0	0	1	0
Tmem237	0.774555	0.439369	0.817935	0.557302	0.468877
Mpp4	0.0159688	0.00648711	1.29961	0.997455	0.0111544
Als2	0.395961	0.64708	-0.708585	0.00843699	0.416293
Fzd7	1.84533	1.45048	0.347349	0.0667256	0.97098
Sumo1	5.18717	4.87778	0.0887216	0.350457	1.79683
Nop58	6.30806	4.67291	0.432876	3.10287e-05	1.86234
Bmpr2	1.35746	1.05045	0.369895	0.0355683	0.787822
Fam117b	2.48361	0.572574	2.11691	1.81488e-22	0.850392
Wdr12	0.59557	0.278495	1.09662	0.000514141	0.356457
Carf	0.0163219	0.0434936	-1.41399	0.599266	0.0293822
Nbeal1	0.694528	1.83183	-1.39918	2.86522e-13	0.784163
Cyp20a1	0.564812	0.764773	-0.437261	0.050758	0.507894
Abi2	0.252248	0.214572	0.23338	0.934228	0.209666
Raph1	1.14208	0.707205	0.691468	0.00460555	0.648318
Cd28	0	0.00282718	-21.4309	0.950409	0.0014116
Pard3b	0.63672	0.443158	0.522838	0.0966553	0.429764
Nrp2	0.0365207	0.0099877	1.87049	0.932643	0.0229039
Ino80d	2.24317	1.88757	0.249009	0.025602	1.11848
Ndufs1	2.4006	2.35225	0.0293578	0.95676	1.21679
Eef1b2	22.068	14.8131	0.575086	6.48861e-19	2.94964
Zdbf2	0	0.00660033	-22.6541	0.975192	0.00328932
Adam23	0	0	0	1	0
Mdh1b	0	0	0	1	0
Fastkd2	0.856219	0.680717	0.330924	0.284417	0.568881
Klf7	0.357097	0.296052	0.270466	0.493893	0.282335
Creb1	1.60056	1.27055	0.333125	0.0250799	0.887875
Mettl21a	0.237129	0.365686	-0.624931	0.0329636	0.262225
Ccnyl1	0.636648	0.589818	0.110226	0.930742	0.478135
Fzd5	3.5442	2.76852	0.356346	0.00650114	1.42027
Plekhm3	0.0878433	0.190908	-1.11987	0.0844416	0.129457
Idh1	4.34329	10.6746	-1.29732	8.14445e-26	2.06663
Pikfyve	0.543436	0.480173	0.178554	0.623306	0.413085
Map2	0	0.172436	-27.3615	0.00465752	0.0795419
Unc80	0	0.00139066	-20.4073	0.975192	0.000694848
Rpe	2.47277	4.53475	-0.874894	1.30331e-15	1.478
Kansl1l	0.172402	0.65493	-1.92556	3.12221e-08	0.331407
Acadl	3.73501	6.57191	-0.8152	2.05031e-14	1.78972
Lancl1	1.23663	1.60097	-0.372534	0.0337908	0.880426
Cps1	38.9324	1.86759	4.38172	5.56998e-36	2.37033
Erbb4	0	0	0	1	0
Ikzf2	0.117408	0.276266	-1.23453	0.019026	0.177475
Bard1	1.05155	1.51877	-0.530381	0.0061344	0.821184
Abca12	0.0357262	0.0214567	0.735551	0.520439	0.0281663
Atic	5.5793	2.14888	1.3765	1.01383e-19	1.51549
Fn1	0.0638365	0.0210328	1.60174	0.42017	0.0413482
Mreg	0.64154	0.67614	-0.0757819	0.15535	0.506064
Pecr	0.679904	0.145424	2.22506	2.64471e-09	0.327256
Tmem169	0	0	0	1	0
Xrcc5	1.08478	1.09982	-0.019865	0.625281	0.738257
March4	0	0	0	1	0
Smarcal1	0.489949	0.594773	-0.279707	0.448042	0.432737
Igfbp2	0.0825574	0	26.2989	0.717353	0.0396631
Igfbp5	0.201547	0.237973	-0.239678	0.878326	0.198543
Tns1	0	0.0208822	-24.3158	0.87644	0.0103336
Rufy4	0	0.00079561	-19.6017	0.975192	0.000397647
Arpc2	6.26491	7.81034	-0.318092	0.000134247	2.07949
Gpbar1	0.0120205	0	23.519	0.717353	0.00597442
Aamp	4.59953	4.12017	0.158783	0.0886892	1.67793
Pnkd	1.43401	1.67075	-0.220441	0.172983	0.935948
Tmbim1	3.14096	5.73962	-0.86975	1.80631e-16	1.66447
Ctdsp1	3.8071	4.62929	-0.2821	0.000471577	1.64904
Vil1	6.56842	7.67973	-0.225508	0.00291534	2.09249
Usp37	1.05089	1.01542	0.0495297	0.646036	0.70955
Cnot9	2.88618	2.57533	0.164405	0.467599	1.31574
Plcd4	0.00620797	0.0733537	-3.56267	0.412853	0.0384884
Zfp142	0.336425	0.235719	0.513213	0.843245	0.250826
Bcs1l	1.03671	0.648657	0.676479	0.00528469	0.605648
Rnf25	0.32293	0.368659	-0.191068	0.124708	0.29684
Stk36	0.0125062	0.0146632	-0.229551	0.965656	0.0134927
Ttll4	0.679309	0.454487	0.579828	0.105698	0.446518
Cyp27a1	0.0687661	0.0862043	-0.326063	0.785087	0.074597
Prkag3	0.00342428	0.0138646	-2.01753	0.918391	0.0085939
Wnt6	0.0119308	0.0179971	-0.593066	0.96502	0.0148486
Wnt10a	0.0483896	0.000941667	5.68334	0.382389	0.0240983
Cdk5r2	0	0.00104143	-19.9901	0.975192	0.000520445
Fev	0.00864637	0	23.0437	0.856368	0.0043046
Cryba2	0	0	0	1	0
Cfap65	0	0	0	1	0
Ihh	1.32438	3.21851	-1.28108	5.87e-12	1.14147
Nhej1	0.204748	0.181061	0.177374	0.9771	0.176342
Slc23a3	0.178615	0.140269	0.348658	0.427563	0.147802
Cnppd1	1.01136	1.10779	-0.131376	0.476935	0.722226
Retreg2	1.69361	1.58099	0.0992738	0.378708	0.969529
Zfand2b	1.47261	1.15939	0.345015	0.0416657	0.837549
Abcb6	0.617446	0.649288	-0.0725459	0.515793	0.490596
Atg9a	1.04831	1.14156	-0.122943	0.479904	0.739274
Ankzf1	0.401364	0.322216	0.316884	0.176402	0.308378
Glb1l	0.0336254	0.0880932	-1.38948	0.312185	0.0587496
Stk16	2.2667	2.7572	-0.282613	0.0101268	1.25373
Tuba4a	0.517164	0.460501	0.167417	0.593184	0.397811
Dnajb2	0.487004	0.432766	0.170348	0.720334	0.378185
Ptprn	0	0	0	1	0
Resp18	0.00798442	0	22.9288	0.856368	0.00397635
Dnpep	2.58702	1.88671	0.455417	0.000120432	1.16872
Des	0	0.0335481	-24.9997	0.597051	0.0164988
Speg	0.0180665	0.00283264	2.6731	0.741321	0.010367
Gmppa	1.07817	1.04357	0.0470573	0.817753	0.723093
Chpf	0.648022	0.586614	0.143631	0.865766	0.480589
Obsl1	0.601132	0.252032	1.25408	0.00268175	0.347739
Tmem198	0	0.0114611	-23.4502	0.686022	0.00569796
Inha	0.602663	0.309095	0.963299	0.0894386	0.370502
Stk11ip	0.718941	0.702137	0.0341221	0.940888	0.536796
Slc4a3	0.0422611	0.032731	0.368675	0.949139	0.0367996
Epha4	0.489556	1.38681	-1.50222	1.17378e-12	0.634218
Sgpp2	2.60331	3.62148	-0.476229	1.02531e-05	1.40628
Farsb	5.16392	6.03198	-0.224164	0.0273643	1.88459
BC035947	0	0.0038492	-21.8761	0.950409	0.0019209
Mogat1	0	0.0102461	-23.2886	0.901009	0.005097
Acsl3	5.19005	5.21617	-0.00724418	0.606489	1.82505
Utp14b	1.23896	2.33831	-0.916335	4.25108e-09	1.00574
Kcne4	0	0	0	1	0
Scg2	0	0.00285327	-21.4442	0.950409	0.0014246
Ap1s3	0.595888	3.2397	-2.44275	6.11159e-21	0.955962
Wdfy1	0.256318	0.340955	-0.411649	0.290742	0.260784
Serpine2	0.163818	0.423741	-1.37109	0.0147886	0.252497
Cul3	3.60298	3.91622	-0.12027	0.094043	1.55962
Dock10	0	0.0366607	-25.1277	0.493893	0.0180023
Irs1	0.11635	0.324199	-1.47841	0.00828956	0.195436
Rhbdd1	0.858327	0.859886	-0.00261737	0.827991	0.620096
Mff	2.1374	3.42701	-0.681095	2.2892e-10	1.31556
Tm4sf20	5.38203	5.32606	0.0150832	0.0286738	1.84908
Agfg1	2.79318	3.05919	-0.13124	0.413763	1.36709
Slc19a3	0	0.00776618	-22.8888	0.925673	0.00386809
Krtap28-13	0	0	0	1	0
Ccl20	0.146873	2.49715	-4.08764	1.74133e-16	0.694494
Daw1	0	0.00425453	-22.0206	0.901009	0.00212275
Sphkap	0	0	0	1	0
Pid1	0.1614	0.886211	-2.45701	4.3491e-06	0.392098
Dner	0.00864637	0	23.0437	0.856368	0.0043046
Trip12	4.16295	5.14662	-0.306018	0.000424588	1.72871
Fbxo36	0.276782	0.208619	0.407884	0.571853	0.21691
Sp140	0	0	0	1	0
Cab39	4.75884	5.59344	-0.233127	0.000844662	1.81841
Itm2c	2.03248	2.00587	0.0190139	0.361257	1.10498
Gpr55	0.0373096	0.162036	-2.11869	0.094043	0.093402
Psmd1	3.87459	4.22528	-0.125	0.271006	1.61877
Armc9	0.0910745	0.179145	-0.97601	0.0693129	0.125976
B3gnt7	0.164817	0.159127	0.0506827	0.449236	0.150115
Ncl	13.1872	5.94806	1.14865	8.97547e-29	2.2954
Ptma	15.4344	9.93899	0.634977	3.12069e-14	2.59585
Pde6d	1.14275	1.00097	0.191109	0.134177	0.727859
Cops7b	0.849778	0.880936	-0.051951	0.676375	0.623417
Nppc	0.04235	0.00632923	2.74226	0.764325	0.0238936
Dis3l2	0.660944	0.426331	0.632553	0.0767058	0.431246
Alppl2	0.00839967	0.000743935	3.49708	0.880527	0.00455413
Alpi	0.566296	6.83694	-3.59372	1.0425e-07	1.25378
Akp3	0	0.787085	-29.5519	0.00122039	0.290293
Ecel1	0	0.015	-23.8385	0.755825	0.00744428
Prss56	0	0.00418106	-21.9954	0.901009	0.00208617
Eif4e2	3.82129	3.45791	0.144159	0.0761761	1.53386
Efhd1	0.0229819	0.000965877	4.57251	0.880527	0.0118436
Gigyf2	0.394808	0.552633	-0.485172	0.0375712	0.386354
Ngef	2.54909	1.85532	0.458312	0.000757079	1.15794
Neu2	0.055602	0.0813219	-0.548507	0.566983	0.0661478
Inpp5d	0	0.0018204	-20.7958	0.950409	0.000909375
Atg16l1	0.78119	0.588416	0.408836	0.247451	0.520009
Dgkd	1.9973	2.19386	-0.13542	0.126282	1.12947
Usp40	0.642548	0.874041	-0.443896	0.0339248	0.562173
Ugt1a9	0.0115782	0.139791	-3.5938	0.491881	0.0711783
Ugt1a8	0.0115782	0.0199111	-0.78217	0.709621	0.0156136
Ugt1a7c	0.0795818	0.128352	-0.689596	0.305928	0.098666
Dnajb3	0.0395861	0.0852345	-1.10644	0.465403	0.0603094
Ugt1a1	0.0424938	0.0623281	-0.552628	0.989185	0.0510393
Hjurp	6.16144	5.98736	0.0413473	0.955489	1.95641
Spp2	0.0471176	0.0178486	1.40045	0.492635	0.0318662
Arl4c	0.278899	0.687405	-1.30142	0.000126649	0.384596
Sh3bp4	1.1198	0.755972	0.56683	0.0678588	0.657171
Agap1	1.57957	1.30918	0.270867	0.0579454	0.892259
Gbx2	0	0.00162343	-20.6306	0.950409	0.000811057
Ackr3	0.00714521	0.00656421	0.122355	0.954854	0.00683128
Cops8	1.73518	1.56135	0.152288	0.53582	0.973367
Col6a3	0	0.00327829	-21.6445	0.950409	0.00163646
Mlph	0.764171	1.37393	-0.84634	4.20995e-06	0.716114
Prlh	0.0139062	0.0109808	0.340755	0.837634	0.0123657
Rab17	0.832301	0.526368	0.661036	7.99614e-05	0.514232
Lrrfip1	2.3491	3.29006	-0.486004	2.93162e-07	1.3325
Rbm44	0.0157414	0.0147284	0.0959621	0.982188	0.0151199
Ramp1	0	0.0311662	-24.8935	0.82768	0.0153452
Ube2f	1.52339	1.64856	-0.11392	0.363148	0.94981
Scly	1.02889	1.5076	-0.551163	0.000130396	0.813409
Espnl	0	0	0	1	0
Erfe	1.0202	0.858835	0.248398	0.54267	0.661573
Ilkap	0.952641	0.845974	0.171319	0.254528	0.641095
Hes6	2.45173	1.25228	0.969239	1.43125e-09	1.02541
Per2	1.47343	0.856132	0.78327	5.92699e-06	0.76205
Traf3ip1	0.674947	0.51371	0.393822	0.814967	0.465173
Asb1	0.111456	0.174101	-0.643453	0.259211	0.133087
Twist2	0	0	0	1	0
Hdac4	1.0732	0.714018	0.587889	0.000624709	0.633967
Ndufa10	9.22585	7.30451	0.336894	1.79501e-05	2.22086
Cops9	4.98149	6.28472	-0.335271	1.22498e-05	1.88722
Gpc1	0.164147	0.149582	0.134049	0.546641	0.145694
Dusp28	0.345555	0.290082	0.252454	0.98346	0.275756
Rnpepl1	2.67447	3.27006	-0.290067	0.00415572	1.37652
Capn10	0.520483	0.674597	-0.374175	0.0242889	0.4673
Gpr35	0.608104	0.631593	-0.0546766	0.25089	0.482307
Aqp12	0.0405072	0.00445689	3.18407	0.652633	0.0220776
Kif1a	0.0824004	0.00583623	3.81954	0.835766	0.0425002
Agxt	0.0282556	0.0183851	0.619996	0.930425	0.023041
Mab21l4	0.323554	0.896979	-1.47107	1.95311e-06	0.460292
Crocc2	0	0.0230127	-24.4559	0.663304	0.011376
Sned1	0.0482072	0.0550065	-0.190353	0.820232	0.0503141
Mterf4	0.529601	0.699446	-0.401307	0.0140239	0.477655
Pask	0.556878	0.662656	-0.250897	0.18013	0.475549
Ppp1r7	2.47242	2.84051	-0.200223	0.0338577	1.29523
Ano7	0	0.0292133	-24.8001	0.709028	0.0143974
Hdlbp	7.71195	8.60837	-0.158644	0.00942644	2.21367
Sept2	4.5785	4.53775	0.0128969	0.943426	1.71525
Farp2	0.627398	0.731579	-0.221632	0.223694	0.518008
Stk25	3.36064	3.23706	0.0540536	0.573481	1.45824
Bok	0.57144	0.215154	1.40923	0.00277813	0.323431
Thap4	2.9421	2.4438	0.267719	0.00783313	1.30414
Atg4b	1.78362	1.19084	0.582829	4.26151e-05	0.904018
Dtymk	7.1405	7.78592	-0.124842	0.178967	2.135
Ing5	0.750359	0.8239	-0.134888	0.401795	0.580399
D2hgdh	0.978065	0.583235	0.745852	5.58165e-05	0.570795
Gal3st2	0.00707145	0.00618877	0.192353	0.979962	0.00660813
Gal3st2b	0	0	0	1	0
Fam174a	0.410841	0.508393	-0.307365	0.388281	0.377615
St8sia4	0	0.00123387	-20.2348	0.975192	0.000616556
Slco4c1	0	0.00292235	-21.4787	0.925673	0.00145904
D1Ertd622e	0.513155	0.540372	-0.074559	0.399561	0.42311
Ppip5k2	2.13911	3.46338	-0.695172	3.59072e-09	1.31992
Gin1	0.237036	0.253506	-0.0969125	0.710215	0.219331
Pam	0.360481	0.882565	-1.29178	9.1024e-07	0.470237
Rnf152	0.122303	0.0674528	0.858513	0.272397	0.0903292
Pign	0.677524	0.970436	-0.518361	0.00192924	0.597787
Relch	1.02197	1.53003	-0.582201	0.000542333	0.816152
Tnfrsf11a	1.61742	1.80061	-0.154793	0.516566	0.996012
Zcchc2	0.830023	0.700651	0.244455	0.584389	0.56767
Phlpp1	1.21851	1.10292	0.143783	0.514763	0.770081
Bcl2	0.814491	0.688657	0.242113	0.438794	0.559869
Kdsr	0.99732	1.18693	-0.251105	0.0748649	0.737152
Vps4b	1.27744	1.74552	-0.450396	0.00124099	0.916512
Serpinb5	0.0854268	0.748107	-3.13048	9.58678e-11	0.320253
Serpinb11	0	0.0543782	-25.6965	0.418792	0.0264756
Serpinb8	0	0.00228749	-21.1253	0.950409	0.00114244
Dsel	0.239923	0.141375	0.763048	0.0683407	0.173641
Tsn	3.67357	3.33426	0.139815	0.215017	1.50424
Nifk	2.08567	1.45101	0.523453	0.00185025	1.01163
Clasp1	1.19457	1.02388	0.222436	0.0612907	0.745501
Tfcp2l1	0.0879511	0.6161	-2.80839	1.98189e-11	0.282156
Gli2	0.00859623	0	23.0353	0.856368	0.00427975
Inhbb	0	0	0	1	0
Ralb	2.98656	2.85244	0.0662868	0.763109	1.36582
Tmem185b	0.740658	0.458342	0.692383	0.00771345	0.465782
Epb41l5	1.45543	2.08955	-0.521749	0.000285663	1.01316
Ptpn4	0.399844	0.319665	0.322875	0.66852	0.306869
Tmem177	0.390943	0.401629	-0.0389053	0.368006	0.333809
Tmem37	0.443526	0.558763	-0.333219	0.85324	0.405491
Dbi	10.8132	18.534	-0.777381	2.24601e-19	2.72069
Steap3	0.203621	0.0377964	2.42957	0.0169	0.111217
En1	0	0.0292944	-24.8041	0.640891	0.0144368
Insig2	0.61203	0.95232	-0.637846	0.000429728	0.573256
Ccdc93	0.474528	0.553661	-0.222511	0.316596	0.414476
Htr5b	0	0	0	1	0
Ddx18	2.03994	1.55636	0.39035	0.00923138	1.02521
Actr3	4.66993	6.07725	-0.380018	2.88794e-05	1.84603
Slc35f5	1.57764	2.66974	-0.758933	8.61065e-08	1.1235
Gpr39	0.35821	0.726884	-1.02092	5.33153e-05	0.426243
Lypd1	0	0.00441312	-22.0734	0.975192	0.0022017
Nckap5	0.0415261	0.0394119	0.0753876	0.828301	0.0396711
Mgat5	3.85592	2.53641	0.604284	1.1579e-07	1.42166
Tmem163	0.0237305	0	24.5002	0.717353	0.0117266
Ccnt2	1.59419	1.46272	0.124166	0.469067	0.927269
Rab3gap1	0.803344	1.22642	-0.610367	0.000295066	0.695019
Zranb3	0.54458	0.560653	-0.0419643	0.230752	0.439928
R3hdm1	1.38263	0.959701	0.526759	0.00120851	0.770499
Ubxn4	2.07264	3.17697	-0.616182	8.34884e-08	1.27606
Lct	0.0217137	0.533939	-4.62	0.0947498	0.22466
Mcm6	8.17961	8.4445	-0.0459812	0.956125	2.23121
Dars	6.02404	4.05704	0.570304	5.3008e-11	1.78506
Cxcr4	0.118545	0.473943	-1.99928	0.00019237	0.249985
Cd55b	0	0	0	1	0
Cd55	0.630637	1.26305	-1.00203	1.5825e-05	0.652842
C4bp	0.102159	0.238241	-1.2216	0.545316	0.155481
Pfkfb2	0.956312	1.54976	-0.696495	2.00387e-06	0.803531
Yod1	0.575047	0.638585	-0.151199	0.478418	0.474059
AA986860	1.45215	4.19436	-1.53026	1.42994e-19	1.27227
Fcamr	0.040173	0.00644572	2.63982	0.568604	0.0229061
Pigr	2.11301	0.733223	1.52697	0.275369	0.842786
Fcmr	0.0333723	0.00556059	2.58534	0.978054	0.0191864
Il19	0	0	0	1	0
Mapkapk2	3.97208	4.0937	-0.0435115	0.630088	1.61592
Dyrk3	0.303311	0.502043	-0.727013	0.0363085	0.335867
Eif2d	1.90431	1.96219	-0.0431947	0.989821	1.07606
Rassf5	0.282164	0.0280024	3.33291	0.032218	0.138083
Ikbke	0.764418	1.3199	-0.787994	6.93796e-05	0.704672
Srgap2	0.806116	1.05798	-0.392258	0.190582	0.656453
Fam72a	0.414987	0.247047	0.748279	0.205156	0.28395
Avpr1b	0.00478563	0	22.1903	0.856368	0.00238711
Ctse	0	0.690148	-29.3623	3.7097e-08	0.262408
Rab7b	0	0	0	1	0
Slc26a9	0	0.211329	-27.6549	0.0023076	0.0958589
Pm20d1	0.421969	1.51252	-1.84175	1.87135e-11	0.636665
Slc41a1	0.567343	0.490189	0.210883	0.837011	0.424142
Rab29	0.335016	0.430063	-0.360319	0.0527728	0.323331
Nucks1	4.31727	6.20799	-0.524007	4.89168e-07	1.82308
Slc45a3	0.0971013	1.20917	-3.63838	2.3451e-20	0.442643
Elk4	1.22679	1.54931	-0.336734	0.0243393	0.868191
Mfsd4a	0.429395	0.902924	-1.0723	6.26177e-05	0.500321
Cdk18	1.41816	1.15823	0.292101	0.0643332	0.826148
Klhdc8a	0.00864637	0	23.0437	0.856368	0.0043046
Nuak2	0.749577	0.682944	0.13431	0.56267	0.539959
Tmcc2	0	0.00096481	-19.8799	0.975192	0.000482172
Dstyk	0.287717	0.346126	-0.26665	0.0171585	0.275051
Rbbp5	1.36549	1.11057	0.298113	0.132015	0.803972
Tmem81	0.302846	0.179149	0.757421	0.373333	0.214672
Nfasc	0.00864637	0	23.0437	0.856368	0.0043046
Lrrn2	0	0	0	1	0
Mdm4	2.84309	4.97449	-0.80709	3.10529e-06	1.56689
Pik3c2b	1.41814	0.638081	1.15218	4.73001e-06	0.688261
Ppp1r15b	3.55331	3.51974	0.0136941	0.66852	1.51215
Plekha6	2.11393	1.96506	0.105353	0.612352	1.11139
Etnk2	0.0827963	0.0525977	0.654566	0.470046	0.065404
Sox13	0.531457	0.98617	-0.891884	0.000143886	0.556214
Snrpe	3.57626	3.83404	-0.100414	0.304424	1.54828
Lax1	0	0.0186759	-24.1547	0.618802	0.00925182
Atp2b4	0.0749416	1.52145	-4.34354	3.90733e-22	0.498551
Optc	0	0.0014496	-20.4672	0.975192	0.000724277
Prelp	0.0185697	0.000850547	4.44842	0.740116	0.0096248
Fmod	0	0	0	1	0
Btg2	4.74524	13.1042	-1.46548	2.6887e-18	2.19742
Adora1	1.57341	1.71211	-0.121888	0.425708	0.971479
Ppfia4	0.0340895	0	25.0228	0.469067	0.0167607
Tmem183a	4.06847	3.52917	0.20516	0.0386081	1.56679
Cyb5r1	2.29641	1.8639	0.301059	0.0588472	1.12251
Adipor1	6.99553	6.3598	0.137452	0.0634758	2.03746
Klhl12	0.852481	0.467684	0.866133	0.000523383	0.500106
Rabif	1.01615	1.06936	-0.073635	0.782943	0.714214
Kdm5b	1.69262	1.99961	-0.240461	0.169738	1.0445
Ppp1r12b	0.135687	0.205452	-0.598524	0.296238	0.157046
Ube2t	1.45972	1.44982	0.00982127	0.850114	0.898031
Lgr6	0	0	0	1	0
Arl8a	1.33639	1.35456	-0.0194885	0.465647	0.852481
Gpr37l1	0.0174535	0	24.057	0.856368	0.00865146
Elf3	12.1007	9.73622	0.313662	0.00217066	2.47315
Rnpep	5.22035	5.32728	-0.0292529	0.601762	1.83635
Timm17a	2.70624	3.08009	-0.186686	0.155234	1.35807
Shisa4	0.0274432	0.0164352	0.739661	0.703694	0.0216875
Ipo9	2.56289	2.2413	0.193441	0.0510418	1.22327
Nav1	1.26196	0.773818	0.705597	0.0420267	0.694682
Csrp1	2.09645	3.6687	-0.807322	4.1433e-12	1.33557
Phlda3	2.828	7.24884	-1.35797	3.86562e-19	1.72621
Tnni1	0.00786994	0.00944432	-0.263094	0.946599	0.00861957
Lad1	5.78845	6.42815	-0.151226	0.164593	1.96025
Tnnt2	0.145512	0.0108488	3.74552	0.344524	0.0733211
Pkp1	0.0132295	0.00677058	0.966403	0.885247	0.00994524
Igfn1	0	0	0	1	0
Tmem9	2.05092	1.98289	0.0486626	0.91586	1.10417
Ascl5	0	0	0	1	0
Kif21b	0.958777	0.529284	0.857153	0.000137095	0.54856
Mroh3	0.230958	0.0856824	1.43056	0.0104101	0.145001
Inava	2.11053	3.10761	-0.558204	2.29072e-06	1.27382
Camsap2	0.128531	0.284193	-1.14476	0.0132055	0.185524
Ddx59	0.0731043	0.138147	-0.91818	0.0521904	0.0999787
Kif14	1.09735	1.32882	-0.276121	0.0463063	0.793017
Zfp281	0.672218	0.328192	1.03439	0.014854	0.398984
Nr5a2	0.553225	0.277809	0.993775	0.00580054	0.34274
Nek7	0.394582	1.47088	-1.89829	1.24278e-16	0.618585
Lhx9	0	0	0	1	0
Dennd1b	0.775448	0.789856	-0.0265592	0.761894	0.578094
Zbtb41	0.834047	1.02439	-0.296571	0.00916716	0.655898
Aspm	1.40149	2.55326	-0.86538	1.57346e-06	1.07198
F13b	0	0.00155062	-20.5644	0.950409	0.000774712
Cfhr2	0	0.0788599	-26.2328	0.418792	0.0379524
Cfh	0	0.0999501	-26.5747	0.0538545	0.0476324
Kcnt2	0.00419984	0.649334	-7.27248	8.26658e-13	0.252281
Cdc73	1.38338	1.52139	-0.13719	0.60315	0.896664
Glrx2	1.62029	1.20712	0.424686	0.203734	0.877487
Ro60	0.359736	0.307055	0.228443	0.846366	0.287533
Uchl5	3.49125	2.82778	0.304071	0.00493762	1.42221
Rgs2	0.112123	0.00555495	4.33517	0.204871	0.0559054
Rgs13	0	0	0	1	0
Pla2g4a	1.80798	1.86953	-0.0482985	0.811564	1.04331
Ptgs2	0	0.00479806	-22.194	0.925673	0.00239329
Odr4	0.539416	0.707143	-0.390604	0.0332264	0.483112
Tpr	3.56338	4.37888	-0.297315	0.00322922	1.60027
Hmcn1	0	0	0	1	0
Ivns1abp	12.2208	8.39185	0.542279	1.57638e-07	2.41082
Swt1	0.416685	0.414069	0.00908436	0.597051	0.347395
Trmt1l	0.7475	0.929948	-0.315077	0.0282697	0.607839
Rnf2	1.52433	1.9937	-0.387272	0.00117683	1.01124
Fam129a	0.542638	0.250888	1.11295	0.0666663	0.328674
Edem3	0.632457	0.854825	-0.434661	0.0103386	0.553938
Tsen15	0.816321	0.705334	0.21083	0.951679	0.565287
Colgalt2	0	0	0	1	0
Rgl1	0.289634	0.135645	1.0944	0.0636465	0.19078
Arpc5	5.38528	8.2052	-0.607517	2.31346e-14	2.03688
Ncf2	0.201158	0.0552044	1.86547	0.00879017	0.11851
Smg7	1.74509	1.4356	0.281653	0.0533114	0.950004
Nmnat2	0	0.00588339	-22.4882	0.82768	0.00293308
Lamc2	1.4336	1.92083	-0.422088	0.00141774	0.98062
Lamc1	2.39506	2.43304	-0.0226959	0.940888	1.22788
Shcbp1l	0.0317614	0.0064107	2.30872	0.653784	0.0188288
Dhx9	8.57742	10.1015	-0.235948	5.98283e-05	2.33324
Npl	0.135807	0.30473	-1.16597	0.449475	0.19667
Rgs16	0.0101355	0.0309163	-1.60895	0.964385	0.0202663
Rnasel	0.501982	0.570009	-0.183348	0.610674	0.428933
Teddm2	0	0.00165665	-20.6598	0.950409	0.000827639
Glul	1.38991	2.28358	-0.716301	1.82096e-05	1.0301
Ier5	1.70032	2.73959	-0.688156	6.48134e-07	1.15617
Stx6	1.33916	1.2074	0.149428	0.995229	0.820804
BC034090	0.00319929	0	21.6093	0.856368	0.00159709
Xpr1	1.3048	1.71906	-0.397789	0.00258504	0.917642
Acbd6	2.12096	1.38815	0.611549	9.25133e-05	1.00433
Qsox1	3.11468	4.72823	-0.602215	1.39631e-07	1.57998
Cep350	1.49262	1.77203	-0.247551	0.0364153	0.966458
Tor1aip1	1.51951	1.61838	-0.0909388	0.0778413	0.94331
Tor1aip2	5.33169	5.66581	-0.0876883	0.610674	1.87128
Fam163a	0	0	0	1	0
Tdrd5	0.0780562	0.0121568	2.68275	0.583293	0.0436215
Axdnd1	0.0112975	0.00771571	0.550135	0.908588	0.00946014
Soat1	1.82892	1.49164	0.294087	0.18937	0.976418
Abl2	0.839571	0.598753	0.487692	0.0687039	0.539378
Tor3a	0.164485	0.105137	0.645681	0.362307	0.126124
Fam20b	3.94532	3.5712	0.143733	0.348814	1.55911
Ralgps2	1.52411	1.31046	0.21789	0.478418	0.881668
Angptl1	0	0.0036673	-21.8063	0.950409	0.0018303
Rasal2	0.189719	0.210512	-0.15004	0.716757	0.18238
Cryzl2	0.175226	0.347334	-0.987104	0.00702077	0.229794
Sec16b	0.474223	0.68719	-0.535144	0.0160572	0.455598
Brinp2	0	0	0	1	0
Pappa2	0	0	0	1	0
Cop1	2.39954	2.43406	-0.0206065	0.954219	1.22869
Tnr	0	0	0	1	0
Tnn	0	0.0102186	-23.2847	0.851989	0.00508338
Cacybp	3.95852	2.54837	0.635383	7.42209e-07	1.4338
Rabgap1l	1.98848	2.20557	-0.149481	0.106474	1.12983
Gpr52	0.050847	0.0195818	1.37665	0.651484	0.0344946
Rc3h1	1.72218	2.04771	-0.24978	0.0870582	1.05791
Serpinc1	0.00763814	0.00282008	1.43749	0.929157	0.00521262
Zbtb37	0.286703	0.281497	0.0264373	0.903534	0.250056
Dars2	1.68173	1.08883	0.62717	0.000165416	0.861533
Cenpl	0.653665	1.44076	-1.1402	9.86793e-09	0.697651
Klhl20	0.115911	0.114529	0.0173068	0.490375	0.109052
Prdx6	6.11813	6.94833	-0.183575	0.336646	2.0178
Tnfsf4	0.00627698	0.131765	-4.39175	0.208598	0.065018
Suco	0.947839	0.928348	0.0299772	0.999682	0.661692
Pigc	0.408639	0.638508	-0.643878	0.014936	0.418205
Dnm3	0.0421323	0.123577	-1.55241	0.0680994	0.078893
Eef1aknmt	0.819194	0.370962	1.14293	0.000102282	0.456953
Vamp4	0.940388	0.67812	0.471716	0.0381979	0.590281
Myoc	0	0	0	1	0
Myocos	0.060209	0.0022478	4.74339	0.110688	0.0303556
Prrc2c	6.87307	6.18838	0.151392	0.0586872	2.01796
Fmo4	0.0231563	0.0188276	0.298555	0.947869	0.0207724
Fmo1	0	0	0	1	0
Fmo2	0	0.00120268	-20.1978	0.975192	0.000600979
Prrx1	0	0.0115594	-23.4626	0.87644	0.00574654
Gorab	0.336102	0.339745	-0.0155556	0.914911	0.291118
Kifap3	0.530675	0.520548	0.027798	0.892807	0.42239
Scyl3	0.412742	0.43563	-0.0778612	0.489874	0.353568
BC055324	0.628154	0.752348	-0.260282	0.0167903	0.524202
Mettl18	0.236145	0.213517	0.14532	0.862318	0.20276
F5	0	0.101822	-26.6015	0.152586	0.0484827
Slc19a2	1.58551	3.62975	-1.19492	4.4488e-15	1.24121
Ccdc181	0.275812	0.380673	-0.464868	0.178581	0.283077
Blzf1	0.521799	0.477097	0.129212	0.968516	0.404986
Nme7	0.600802	0.658709	-0.132752	0.218578	0.488272
Atp1b1	28.7876	44.2297	-0.619569	8.63486e-13	3.60292
Dpt	0	0	0	1	0
Sft2d2	3.16833	5.36497	-0.759849	1.29477e-12	1.63916
Tiprl	2.7676	1.95479	0.501623	0.000234886	1.20493
Gpr161	0.0215996	0.0278094	-0.364566	0.947234	0.0243997
Dcaf6	0.504334	0.461424	0.128286	0.679001	0.393881
Mpc2	3.36998	3.58922	-0.090931	0.575655	1.49923
Mpzl1	2.20953	2.09	0.0802387	0.503508	1.14715
Rcsd1	0.021499	0.00659514	1.70479	0.764934	0.0139223
Creg1	1.48779	1.285	0.211408	0.327308	0.86888
Pou2f1	1.01438	1.17157	-0.207848	0.20961	0.737882
Dusp27	0	0.00110276	-20.0727	0.975192	0.000551075
Gpa33	5.95953	11.3232	-0.926016	4.34499e-20	2.2258
Ildr2	0.00342428	0.132159	-5.27033	0.0875006	0.0637724
Tada1	0.695925	0.863858	-0.311862	0.0377179	0.575438
Pogk	0.237635	0.321699	-0.436963	0.250725	0.24606
Fam78b	0	0	0	1	0
Uck2	10.8186	7.05674	0.616443	9.78972e-14	2.27809
Tmco1	3.67566	5.10446	-0.473756	2.44854e-06	1.67569
Aldh9a1	5.73264	4.31601	0.4095	2.94933e-05	1.78885
Mgst3	9.49114	12.8481	-0.436904	0.00178146	2.48934
Lmx1a	0	0.00250405	-21.2558	0.975192	0.00125046
Pbx1	0.753149	0.372778	1.01462	0.00103543	0.439125
Nuf2	1.74874	3.01205	-0.784426	1.11653e-09	1.20022
Rgs5	0.0345855	0.0382663	-0.145908	0.709621	0.0357766
Rgs4	0.00864637	0	23.0437	0.856368	0.0043046
Ccdc190	0.0910258	0.0389473	1.22475	0.395114	0.0626632
Hsd17b7	1.19649	0.998504	0.260972	0.191801	0.73963
Ddr2	0	0.000775478	-19.5647	0.975192	0.000387589
Uap1	2.86054	4.67484	-0.708627	2.21283e-09	1.54343
Uhmk1	1.66106	2.99421	-0.850071	7.2182e-12	1.18179
Nos1ap	0.147317	0.0891994	0.723821	0.257197	0.111435
Olfml2b	0	0.00613146	-22.5478	0.901009	0.00305637
Atf6	1.00505	1.09916	-0.129133	0.606489	0.718603
Dusp12	0.912896	0.755715	0.272608	0.0407943	0.605747
Fcgr3	0	0.0130966	-23.6427	0.82768	0.00650579
Cfap126	0.0731695	0.0634086	0.206564	0.75219	0.0660479
Sdhc	10.04	11.4849	-0.193991	0.0039561	2.46302
Mpz	0	0	0	1	0
Pcp4l1	0	0.000648442	-19.3066	0.975192	0.000324116
Nr1i3	0.0410421	0.0536428	-0.386279	0.877068	0.0462379
Tomm40l	1.74389	1.41985	0.296571	0.024848	0.946541
Apoa2	0.0245306	0.0619842	-1.33732	0.27118	0.0421868
Fcer1g	0.00405518	0.0121633	-1.5847	0.994274	0.00806846
Ndufs2	8.75606	7.27414	0.267506	0.00398623	2.19551
Adamts4	0.00922517	0	23.1371	0.856368	0.00459144
B4galt3	1.32992	0.826873	0.685598	0.00528469	0.724219
Ppox	0.797762	0.944601	-0.243746	0.112031	0.6258
Usp21	0.945798	0.930994	0.0227603	0.66736	0.661854
Ufc1	2.25758	3.83513	-0.764494	2.46463e-11	1.37845
Dedd	1.29765	1.37676	-0.0853753	0.239555	0.848811
Nit1	1.65922	2.27881	-0.457776	0.000516437	1.08276
Pfdn2	3.26449	2.44401	0.417605	0.00274925	1.34348
Klhdc9	0.0125002	0.0131885	-0.077323	0.98346	0.0127625
Nectin4	0.340923	0.946276	-1.47282	2.94278e-08	0.479638
Usf1	1.01497	1.11039	-0.12962	0.461756	0.723738
Tstd1	0.011021	0.0156354	-0.504554	0.918075	0.0132376
F11r	7.4668	12.2471	-0.713882	1.48726e-13	2.35997
Alyref2	0.117981	0.0725818	0.700872	0.399115	0.0907964
Itln1	0.218129	0.488078	-1.16193	0.764021	0.297401
Cd244a	0	0.0122157	-23.5422	0.82768	0.00607085
Ly9	0	0	0	1	0
Vangl2	0.707728	0.396536	0.835744	0.0012102	0.434579
Nhlh1	0.00675919	0.00175289	1.94712	0.881156	0.0042439
Ncstn	3.14148	4.61313	-0.554303	1.39518e-08	1.57308
Copa	5.46367	5.79777	-0.0856293	0.177681	1.8914
Pex19	2.46976	3.05694	-0.307719	0.0329309	1.32226
Dcaf8	2.13173	2.97337	-0.480077	4.16006e-05	1.2606
Pea15a	0.392089	1.30891	-1.73911	1.61739e-13	0.58379
Igsf8	2.06734	1.17398	0.816372	7.86551e-08	0.948685
Atp1a2	0	0	0	1	0
Pigm	0.965896	1.15979	-0.263918	0.0855966	0.722979
Slamf9	0.527879	0.0328777	4.00503	1.04906e-06	0.228115
Igsf9	2.4247	2.08864	0.215237	0.167641	1.17937
Tagln2	19.289	13.6968	0.493932	1.26798e-08	2.84885
Cfap45	0	0.00441312	-22.0734	0.975192	0.0022017
Dusp23	0.0692896	0.121482	-0.81003	0.269447	0.0908227
Crp	0	0.00513775	-22.2927	0.975192	0.0025623
Apcs	0	0.000963313	-19.8776	0.975192	0.000481424
Mptx2	0.0115782	0.0127576	-0.139953	0.874868	0.0120943
Aim2	0.0445342	0.162195	-1.86475	0.105013	0.0969409
Ifi204	0	0	0	1	0
Ifi211	0	0	0	1	0
Ifi203	0	0	0	1	0
Spta1	0	0	0	1	0
Mptx1	0	0.01181	-23.4935	0.82768	0.0058704
Fmn2	0	0	0	1	0
Rgs7	0	0.0273183	-24.7034	0.554628	0.0134759
Fh1	3.92578	4.45771	-0.183324	0.175257	1.64576
Kmo	0	0.00157734	-20.5891	0.975192	0.000788048
Opn3	0.0847085	0.0555231	0.609418	0.19153	0.0676739
Chml	0.556707	0.37848	0.556702	0.154424	0.381777
Exo1	1.09563	1.18797	-0.116731	0.674335	0.761415
Pld5	0	0	0	1	0
Cep170	0.0596926	0.0183121	1.70475	0.904166	0.0380627
Sdccag8	0.257718	0.341602	-0.40652	0.123247	0.261582
Akt3	0	0.0490072	-25.5465	0.276423	0.0239221
Zbtb18	1.80495	1.34225	0.4273	0.0306467	0.941249
Adss	4.70371	3.69914	0.346609	0.000295521	1.64425
Catspere2	0	0.00257425	-21.2957	0.950409	0.00128547
Desi2	1.92502	1.22292	0.654543	0.000151479	0.93606
Cox20	1.72009	3.6708	-1.09361	2.52971e-15	1.271
Hnrnpu	7.39955	7.16443	0.0465868	0.502491	2.11398
Efcab2	0.150376	0.201816	-0.424465	0.120554	0.161961
Kif26b	0.130363	0.0411281	1.66434	0.313332	0.0814219
Smyd3	0.665436	0.282053	1.23833	0.000215831	0.379275
Tfb2m	0.909374	0.879967	0.0474238	0.85762	0.639015
Cnst	0.466484	0.405507	0.202099	0.250068	0.361633
Sccpdh	0.819311	2.04023	-1.31625	7.05941e-10	0.855195
Kif28	0.0232534	0	24.4709	0.717353	0.0114936
Ahctf1	1.74022	1.96936	-0.178463	0.0811217	1.04819
Cdc42bpa	0.251173	0.613971	-1.28949	3.53595e-05	0.35139
Coq8a	0.731175	0.348264	1.07004	0.00731173	0.423809
Psen2	0.307748	0.261593	0.234424	0.890916	0.250341
Itpkb	0.120019	0.03617	1.73039	0.158386	0.0744384
Stum	0	0	0	1	0
Parp1	4.12329	2.51468	0.713421	1.39977e-10	1.44537
Lin9	0.550795	0.932148	-0.759043	4.45618e-05	0.5487
Mixl1	0	0	0	1	0
Acbd3	1.45811	1.64249	-0.17178	0.22491	0.935558
H3f3a	8.25308	6.48934	0.34686	0.000184317	2.11922
Sde2	1.49393	1.34918	0.14703	0.493389	0.883965
Pycr2	1.47695	0.817048	0.854129	2.06808e-06	0.752121
Lefty1	0	0.0283168	-24.7552	0.493893	0.0139616
Tmem63a	1.62109	2.12179	-0.388313	0.000293705	1.051
Ephx1	4.75524	18.2362	-1.93922	3.70585e-36	2.35345
Nvl	2.22821	1.71898	0.374333	0.0055644	1.08609
Cnih4	4.15405	4.06264	0.0320989	0.987913	1.63084
Wdr26	5.34521	5.15952	0.0510089	0.411716	1.83285
Cnih3	0	0	0	1	0
Lbr	9.91578	8.51232	0.220174	0.00940459	2.3214
Enah	1.1501	0.956426	0.266038	0.0582624	0.718317
Srp9	4.27499	4.93233	-0.206346	0.00571618	1.7217
Degs1	1.76645	2.99958	-0.763912	3.02431e-08	1.20188
Fbxo28	1.09941	1.24964	-0.184777	0.372692	0.776214
Trp53bp2	0.804684	0.816329	-0.0207295	0.604262	0.593601
Capn2	2.46433	1.5435	0.67499	0.0297959	1.08803
Capn8	0.0496222	0.0479288	0.0500933	0.95803	0.047623
Susd4	0.192794	0.447603	-1.21516	0.00143743	0.273104
Tlr5	0.230584	0.340746	-0.563403	0.022417	0.250357
Disp1	0.22964	0.198938	0.207049	0.465647	0.194079
Brox	0.901757	0.999908	-0.149057	0.500968	0.66794
Aida	0.967858	1.10155	-0.186669	0.100146	0.709811
Mia3	1.14094	1.5213	-0.415082	0.0152682	0.843011
Taf1a	0.414808	0.269694	0.621118	0.244691	0.292885
Hhipl2	0.0167554	0	23.9981	0.717353	0.0083083
Dusp10	0.259175	0.173727	0.577104	0.50529	0.19532
Hlx	0	0	0	1	0
Marc1	0.0144677	0.00380314	1.92757	0.78754	0.00908
Marc2	5.83507	5.44478	0.0998759	0.0639891	1.89267
Mark1	0.043432	0.00840845	2.36885	0.398001	0.0254443
Rab3gap2	0.680702	0.774438	-0.186126	0.359164	0.546347
Iars2	3.91919	2.78627	0.492219	1.96859e-06	1.46226
Bpnt1	5.96412	7.22569	-0.276826	0.0359192	2.02402
Eprs	3.88847	3.04441	0.353042	0.00152918	1.49211
Slc30a10	0.189843	0.0220983	3.1028	0.0349442	0.0978395
Lyplal1	0.562861	0.649225	-0.205939	0.185898	0.473412
Tgfb2	0	0.00210141	-21.0029	0.975192	0.0010496
Spata17	0	0.0152286	-23.8603	0.755825	0.00755689
Gpatch2	0.541788	0.73576	-0.441508	0.0369172	0.492194
Esrrg	0.472103	0.00345642	7.09368	5.31532e-07	0.195071
Kctd3	1.6078	1.34253	0.260131	0.17123	0.904871
Cenpf	3.53579	5.10341	-0.529428	0.000823108	1.66042
Ptpn14	0.784991	0.889161	-0.179769	0.166051	0.607773
Smyd2	3.62003	1.58863	1.18821	6.5406e-16	1.24077
Prox1	0.0168023	0.0220835	-0.394313	0.918708	0.0192529
Angel2	0.321486	0.430532	-0.421365	0.0153523	0.318402
Vash2	0.155377	0.0279954	2.47251	0.17653	0.0860185
Flvcr1	0.58373	0.274977	1.08599	0.00046458	0.351355
Nsl1	0.451165	0.595197	-0.39971	0.161228	0.419682
Batf3	0.0262201	0.0013866	4.24105	0.880527	0.013634
Fam71a	0.380629	0.00212342	7.48585	0.0322822	0.16233
Atf3	6.12805	3.41242	0.844631	4.28307e-06	1.72423
Nenf	1.96742	0.755333	1.38112	2.45126e-11	0.825176
Pacc1	0.365868	0.133033	1.45954	0.000890621	0.218344
Ppp2r5a	2.20933	1.95346	0.177581	0.0650259	1.12452
Dtl	1.09769	1.38946	-0.340046	0.0938865	0.805952
Ints7	1.56599	1.98149	-0.33951	0.0226055	1.01738
Lpgat1	1.92667	2.17855	-0.177259	0.0765731	1.11515
Nek2	2.5897	5.4157	-1.06436	2.08879e-14	1.56841
Slc30a1	0.785162	1.24829	-0.668892	6.47628e-05	0.69484
Traf5	0.14207	0.0728975	0.962659	0.300498	0.101603
Rcor3	0.691978	0.606605	0.189969	0.899746	0.500011
Kcnh1	0.0124134	0	23.5654	0.856368	0.00616847
Hhat	0.166607	0.06301	1.4028	0.227971	0.107602
Sertad4	0.529148	0.526543	0.00711968	0.758857	0.423858
Syt14	0.168131	0.136322	0.30257	0.741923	0.141601
Utp25	0.692216	0.407415	0.764724	0.0174392	0.433897
Irf6	4.43719	5.06747	-0.19162	0.0405203	1.7481
Traf3ip3	0	0	0	1	0
Lamb3	1.69765	1.93546	-0.189133	0.211207	1.03462
Hsd11b1	0	0	0	1	0
G0s2	0.0476566	0.00155968	4.93336	0.488371	0.0240572
Camk1g	0	0	0	1	0
Plxna2	0.617916	0.419423	0.559005	0.361257	0.415695
Cd34	0	0	0	1	0
Cd46	0.040772	0.0602815	-0.564135	0.651197	0.0492486
Cr1l	0.433195	0.387054	0.162482	0.831099	0.343544
Fam171a1	1.20297	0.588648	1.03113	1.1406e-05	0.626345
Nmt2	2.61136	1.67038	0.644624	4.81177e-06	1.13315
Rpp38	0.536354	0.393532	0.446705	0.0388335	0.380627
Acbd7	0.0379804	0.010523	1.8517	0.741622	0.0238725
Dclre1c	0.24586	0.222766	0.142307	0.464672	0.210471
Suv39h2	0.607261	0.408782	0.570984	0.297345	0.408628
Hspa14	2.42646	2.28617	0.085917	0.200351	1.21062
Cdnf	0.0740569	0.0441919	0.744852	0.614312	0.0573432
Fam107b	1.88659	2.85735	-0.598898	0.000129554	1.20503
Frmd4a	0.492571	0.221932	1.15022	0.0022531	0.300467
Prpf18	1.13297	1.27746	-0.173176	0.438322	0.790288
Bend7	0.209805	0.0157043	3.73981	0.00261577	0.103021
Sephs1	2.71171	2.32959	0.21913	0.130588	1.25717
Phyh	0.840378	0.508335	0.725258	0.0130586	0.510489
Mcm10	1.82545	2.2985	-0.332435	0.0238396	1.11607
Optn	0.501787	1.14202	-1.18644	2.48421e-07	0.584203
Ccdc3	0.735141	0.100976	2.864	1.73097e-06	0.323643
Camk1d	2.62971	2.42889	0.114612	0.00772259	1.26069
Cdc123	3.3276	3.85056	-0.210586	0.011962	1.52205
Nudt5	3.16644	3.16674	-0.000138711	0.760071	1.4271
Sec61a2	0.868062	0.470934	0.882274	0.000679971	0.5054
Dhtkd1	0.0347474	0.00310386	3.48477	0.528232	0.0186282
Upf2	0.876368	1.12433	-0.359457	0.0448833	0.691397
Proser2	2.56856	3.8996	-0.602368	6.17554e-08	1.43066
Echdc3	0.107997	0.105406	0.0350358	0.660991	0.101384
Usp6nl	1.5582	1.27937	0.284448	0.0204541	0.881601
Celf2	0.46779	2.28573	-2.28872	8.01557e-20	0.786674
Gata3	0	0.107254	-26.6765	0.0213822	0.0509414
Taf3	0.463581	0.38567	0.265455	0.533197	0.353535
Atp5c1	1.27112	0.880463	0.529764	0.0999814	0.725895
Kin	0.311257	0.480048	-0.62507	0.0318347	0.33153
Itih2	0	0	0	1	0
Itih5	0.239804	0.0138644	4.1124	0.0221601	0.114361
Sfmbt2	0	0	0	1	0
Prkcq	0	0	0	1	0
Pfkfb3	1.16115	0.319306	1.86255	9.80673e-10	0.523874
Rbm17	4.20252	3.47237	0.275332	0.00278176	1.57353
Il15ra	0.0563779	0.150177	-1.41346	0.223391	0.0973808
Fbh1	1.14995	0.998274	0.204064	0.190717	0.728864
Ankrd16	0.386835	0.23609	0.712383	0.33027	0.269489
Itga8	0	0.00431802	-22.0419	0.925673	0.00215436
Mindy3	0.731312	0.97483	-0.414664	0.0183058	0.614681
Pter	0.813902	0.565371	0.525658	0.17781	0.521802
Rsu1	0.989197	0.691875	0.515746	0.169243	0.606784
Cubn	0.18606	0.108855	0.773357	0.345746	0.136983
Trdmt1	0.231209	0.324683	-0.489833	0.0306467	0.244585
Vim	0.0956133	0.158647	-0.730537	0.64289	0.119284
St8sia6	0.00319929	0.140983	-5.46162	0.163385	0.067542
Hacd1	2.41738	2.1447	0.172668	0.0433318	1.1873
Stam	2.49108	2.64751	-0.0878682	0.578105	1.27213
Tmem236	1.61487	1.88887	-0.226106	0.209755	1.01104
Mrc1	0.101394	0.0576033	0.815747	0.647181	0.076291
Cacnb2	0	0.0232489	-24.4707	0.575655	0.0114914
Nsun6	0.37153	0.306441	0.277869	0.66562	0.291617
Arl5b	0.845692	1.05663	-0.321272	0.0706681	0.666962
Malrd1	0.60129	1.51709	-1.33517	3.51505e-07	0.696957
Plxdc2	0.0128084	0.108269	-3.07946	0.45067	0.057763
Nebl	0.0105049	0.22225	-4.40305	0.00135639	0.105572
Skida1	0	0.0096494	-23.202	0.901009	0.00480157
Mllt10	1.21161	0.939397	0.367114	0.179225	0.728048
Dnajc1	0.276078	0.388547	-0.493015	0.170981	0.286024
Commd3	3.03293	5.58502	-0.880848	5.09954e-16	1.63965
Bmi1	0.593634	0.951675	-0.680894	2.90317e-05	0.567352
Pip4k2a	0.0118863	0.063973	-2.42816	0.209465	0.0369131
Msrb2	0.0757599	0.537928	-2.82791	1.25034e-08	0.251732
Otud1	0.280754	0.482013	-0.779767	8.39624e-06	0.320425
Etl4	2.95765	3.87751	-0.39068	0.000190251	1.48014
Arhgap21	2.52743	2.46603	0.0354814	0.782636	1.25179
Enkur	0.0125272	0.0283684	-1.17922	0.817134	0.0202114
Thnsl1	0.437599	0.315071	0.473931	0.0578401	0.318433
Myo3a	0.00474007	0	22.1765	0.856368	0.00236443
Gad2	0	0	0	1	0
Apbb1ip	0.0924822	0	26.4627	0.147618	0.0442262
Pdss1	2.00522	1.41492	0.503044	0.0211134	0.991008
Abi1	2.98324	3.4658	-0.216308	0.0532622	1.43927
Acbd5	0.874062	1.71059	-0.968685	2.07289e-08	0.812637
Mastl	1.12079	2.24429	-1.00175	2.34686e-11	0.964342
Yme1l1	3.27599	3.34709	-0.0309761	0.784781	1.46126
Spopl	0.719685	0.625034	0.203432	0.709621	0.513835
Hnmt	0	0.00504548	-22.2666	0.901009	0.0025164
Il1f6	0	0	0	1	0
Il1rn	1.91926	6.23983	-1.70096	5.81812e-21	1.52546
Psd4	0.674447	0.662844	0.0250361	0.841998	0.512006
Pax8	0	0.00201182	-20.9401	0.950409	0.0010049
Cacna1b	0.00864637	0.00763312	0.179823	0.972967	0.00810667
Ehmt1	2.14959	1.65729	0.37524	0.0012102	1.06229
Arrdc1	2.28833	2.82439	-0.30364	0.00421366	1.26589
Zmynd19	2.00296	1.36895	0.549062	3.33295e-05	0.981023
Dph7	0.486135	0.369552	0.395581	0.156979	0.355331
Pnpla7	0.236134	0.136736	0.788211	0.492635	0.170075
Nsmf	0.607766	0.537718	0.176668	0.397556	0.452572
Entpd8	0.812155	0.535381	0.601188	0.0155047	0.511648
Noxa1	1.72355	2.11186	-0.293125	0.400677	1.06858
Nrarp	0.8789	0.618953	0.505869	0.0337574	0.556233
Tor4a	0.706289	1.02426	-0.536257	0.00809656	0.619763
Nelfb	2.49304	1.76803	0.495764	0.000220973	1.13445
Stpg3	0.0283531	0.00155968	4.18419	0.608441	0.0147585
Fam166a	0	0.00176502	-20.7513	0.975192	0.00088173
Tubb4b	40.9114	74.8787	-0.872053	1.33823e-20	4.03235
Slc34a3	0	0.00145813	-20.4757	0.975192	0.000728536
Rnf224	0.00454281	0.0246419	-2.43945	0.724814	0.0144379
Cysrt1	0.0485788	0.523566	-3.42997	6.96491e-07	0.234245
Rnf208	0.248287	0.356533	-0.522025	0.0430023	0.263352
Ndor1	0.559781	0.598497	-0.0964819	0.742526	0.456804
Tmem203	0.911816	0.756662	0.269093	0.316596	0.605735
Tprn	1.49019	3.66197	-1.29713	6.94423e-18	1.2259
Ssna1	3.56379	3.83902	-0.107325	0.207159	1.54743
Anapc2	2.52591	3.65406	-0.5327	3.25833e-07	1.39894
Tmem210	0.00763814	0.00600694	0.346591	0.996183	0.00679905
Lrrc26	0.259801	3.67722	-3.82314	1.94972e-32	0.886829
Grin1	0.78188	0.0686274	3.51009	2.58817e-11	0.322022
Man1b1	1.57922	1.54017	0.0361248	0.640321	0.93986
Dpp7	0.196382	0.28604	-0.542552	0.0519013	0.215435
Uap1l1	1.41332	1.79415	-0.344212	0.0225111	0.954267
Sapcd2	1.60819	1.40185	0.19811	0.118002	0.917448
Entpd2	1.63184	1.474	0.146762	0.62077	0.936759
Npdc1	0.944225	0.750095	0.332057	0.0841549	0.612267
Fut7	0	0	0	1	0
Abca2	0.636591	0.260689	1.28804	3.80295e-05	0.362137
Paxx	0.507038	0.917253	-0.855225	8.81139e-06	0.53052
Clic3	0.139283	0.847721	-2.60557	2.34031e-07	0.372176
Ptgds	1.55373	0.148506	3.38714	1.02439e-11	0.538008
Lcn12	0	0.0041233	-21.9754	0.950409	0.00205741
C8g	0.0472446	0.0209123	1.1758	0.517339	0.0334296
Fbxw5	1.32531	1.4156	-0.095079	0.731702	0.862901
Traf2	1.04081	1.18539	-0.187657	0.320464	0.747569
Edf1	5.90569	6.53562	-0.146219	0.00304685	1.97599
Mamdc4	0.0882491	0.389168	-2.14074	0.499447	0.206637
Phpt1	0.510689	0.281282	0.860427	0.00232295	0.330214
Ajm1	0.00615088	0.00148403	2.05128	0.881156	0.00380748
Rabl6	3.42827	2.38129	0.525738	8.46009e-08	1.35313
Ccdc183	0.00419984	0	22.0019	0.856368	0.00209552
Tmem141	0.595076	0.730838	-0.296477	0.321825	0.507764
Fcna	0.00719516	0.00413183	0.800246	0.954219	0.00564636
Bmyc	1.51143	1.9095	-0.337283	0.0254182	0.994417
Kcnt1	0	0	0	1	0
Camsap1	0.297996	0.216926	0.458088	0.725711	0.228575
Ubac1	0.232839	0.264542	-0.18417	0.591806	0.222015
Nacc2	0.720948	0.84892	-0.235733	0.160514	0.578739
Tmem250-ps	3.24594	2.67532	0.278921	0.0294376	1.3738
Lhx3	0.0259006	0	24.6265	0.587131	0.0127854
Qsox2	2.6622	0.830329	1.68086	1.20925e-20	0.951279
Ccdc187	0.0206541	0	24.2999	0.856368	0.0102219
Gpsm1	0.0884197	0.117215	-0.406722	0.726908	0.097783
Dnlz	1.17801	1.15122	0.0331911	0.538186	0.772222
Card9	0.0291696	0	24.798	0.717353	0.0143762
Snapc4	0.788566	0.447204	0.818299	0.00486469	0.475524
Entr1	1.12509	1.13039	-0.00678042	0.346154	0.755061
Pmpca	3.10015	2.52517	0.295959	0.00838759	1.33548
Inpp5e	0.34451	0.381141	-0.145778	0.524588	0.30947
Sec16a	1.29014	1.70753	-0.40438	0.00269936	0.912324
Notch1	1.383	1.46487	-0.0829689	0.124806	0.885249
Egfl7	0.464679	0.192528	1.27116	0.000190854	0.278856
Agpat2	1.48783	2.5263	-0.763814	3.7181e-08	1.08583
Dipk1b	0.229101	0.135875	0.753706	0.179354	0.166843
Abo	0	0.184777	-27.4612	0.00821187	0.0847772
Surf6	0.522252	0.400622	0.382504	0.234182	0.378554
Med22	0.864213	1.26647	-0.551356	0.00867777	0.720532
Surf1	1.29412	1.30592	-0.0130909	0.46516	0.832913
Surf2	0.787064	0.426171	0.885048	0.0383839	0.467784
Surf4	4.57611	5.34734	-0.2247	0.0233003	1.78326
Stkld1	0	0	0	1	0
Rexo4	1.49582	0.957282	0.643922	0.00105462	0.793087
Cacfd1	1.5781	0.983234	0.682579	0.0574204	0.81589
Slc2a6	0.0111837	0.0419744	-1.90811	0.69366	0.0261195
Sardh	0.149748	0.207229	-0.468685	0.181169	0.163935
Vav2	0.75165	0.862199	-0.19796	0.1484	0.591158
Brd3os	0.0285741	0.0159715	0.839207	0.982824	0.0220094
Brd3	1.63821	1.58458	0.0480122	0.907325	0.959832
Wdr5	2.88506	2.14282	0.429088	0.00012583	1.25113
Rxra	2.09361	2.7043	-0.369259	0.00808702	1.21942
Col5a1	0.0262201	0.00177962	3.88103	0.904797	0.0138302
Olfm1	0	0.0238084	-24.505	0.663304	0.0117647
Ppp1r26	0.286583	0.17454	0.715392	0.226284	0.206433
Gbgt1	0	0.0138954	-23.7281	0.732302	0.00689988
Ralgds	1.0331	1.49746	-0.535544	0.000582166	0.812417
Cel	0	0.000634337	-19.2749	0.975192	0.000317068
Gtf3c5	1.6076	1.78268	-0.149139	0.270832	0.990921
Gfi1b	0	0	0	1	0
Tsc1	0.617262	0.587794	0.0705729	0.736506	0.47154
Spaca9	0	0.00720821	-22.7812	0.851989	0.00359118
Ak8	0	0	0	1	0
Gtf3c4	1.29809	0.86112	0.592104	0.000128094	0.726629
Ddx31	0.674047	0.322112	1.06529	0.00265379	0.397237
Cfap77	0	0.00534344	-22.3493	0.975192	0.00266461
Ttf1	0.4224	0.663201	-0.650837	0.0190667	0.430545
Setx	1.0371	1.60768	-0.632426	0.000120824	0.834993
Med27	0.717117	0.672764	0.0921087	0.371197	0.527562
Rapgef1	1.46869	1.61284	-0.135075	0.529275	0.932061
Trub2	0.710955	0.556335	0.353805	0.364622	0.489693
Coq4	0.904028	0.507563	0.83278	0.00197122	0.527233
Slc27a4	0.844917	1.35404	-0.680389	0.000256308	0.734284
Urm1	1.43026	1.94945	-0.446793	0.000608427	0.984809
Cercam	0.258807	0.579854	-1.16382	0.0299765	0.343748
Odf2	3.16575	2.9788	0.0878147	0.806003	1.40394
Gle1	1.0871	1.03508	0.0707484	0.878954	0.723154
Sptan1	4.29909	3.86183	0.154745	0.106994	1.62448
Wdr34	0.288121	0.325679	-0.176778	0.202602	0.267555
Set	5.71072	3.69904	0.626521	1.93363e-09	1.72553
Pkn3	0.942928	0.631735	0.577827	0.00973718	0.57692
Zdhhc12	0.982007	0.998114	-0.0234706	0.94184	0.688157
Zer1	0.479842	0.655015	-0.448969	0.0881676	0.447873
Tbc1d13	1.33345	1.16711	0.192226	0.101553	0.810372
Endog	1.46389	0.965021	0.60117	4.0191e-05	0.788621
Spout1	1.72677	1.0555	0.710156	4.96047e-06	0.861818
Kyat1	0.774421	0.846193	-0.127869	0.896906	0.5933
Lrrc8a	0.872775	1.35651	-0.636221	0.000385487	0.742302
Phyhd1	0.350772	0.143511	1.28937	0.22218	0.21739
Dolk	0.610501	0.77942	-0.352406	0.0273643	0.526416
Nup188	1.8157	0.998078	0.8633	3.38778e-06	0.863698
Sh3glb2	1.39827	1.87949	-0.426694	0.0133538	0.966182
Miga2	0.501169	0.404063	0.310716	0.763717	0.372807
Dolpp1	0.581032	0.754879	-0.377627	0.0453964	0.510239
Crat	0.35598	0.750966	-1.07695	1.67649e-05	0.432346
Ptpa	2.37624	2.5351	-0.0933636	0.536083	1.23975
Ier5l	0.439791	0.275356	0.675518	0.308572	0.303862
Cstad	0	0	0	1	0
Ntmt1	1.14397	0.458189	1.32004	3.42017e-07	0.569928
Asb6	0.420431	0.490644	-0.222809	0.335445	0.375084
Prrx2	0	0	0	1	0
Ptges	0.0495597	0.00107576	5.52574	0.608441	0.0247229
Tor1b	0.385211	0.387487	-0.00849943	0.195628	0.326673
Tor1a	1.85457	1.59274	0.219574	0.10416	1.00082
BC005624	0.786712	0.944122	-0.263138	0.0321218	0.622594
Usp20	0.293186	0.246964	0.247511	0.32241	0.23891
Fnbp1	0.553816	0.517708	0.0972688	0.878954	0.428958
Gpr107	0.993114	1.28565	-0.372467	0.0136244	0.758175
Ncs1	0.208488	0.0457665	2.1876	0.002558	0.11706
Ass1	5.45372	2.2137	1.30078	6.90695e-15	1.51604
Fubp3	1.84801	1.71706	0.106029	0.890286	1.02309
Exosc2	1.35862	0.794328	0.774334	3.439e-05	0.721353
Abl1	1.70932	1.12932	0.59796	5.51634e-06	0.87625
Fibcd1	0	0.00513775	-22.2927	0.975192	0.0025623
Aif1l	0	0.00445672	-22.0876	0.901009	0.00222341
Nup214	1.44341	1.35184	0.0945508	0.914911	0.874297
Fam78a	0.0783955	0.0853361	-0.122386	0.818373	0.078682
Plpp7	0.0237403	0.0254587	-0.100816	0.709621	0.0243015
Prrc2b	3.28132	3.43558	-0.0662787	0.602039	1.47196
Pomt1	1.24298	0.719918	0.787896	0.0196031	0.675041
Uck1	1.24594	1.21804	0.0326762	0.719737	0.802874
Swi5	4.37976	3.55372	0.301525	0.00110326	1.59929
Golga2	1.62288	1.8824	-0.214012	0.0430023	1.01145
Dnm1	2.40157	2.88185	-0.263017	0.0437882	1.29027
Ciz1	1.92241	1.61545	0.250977	0.0733158	1.01692
Lcn2	0	0.0238765	-24.5091	0.87644	0.011798
Ptges2	1.71061	1.31733	0.376893	0.00320021	0.918796
Slc25a25	0.683297	0.676179	0.0151093	0.83141	0.518636
Naif1	0.181435	0.190426	-0.0697835	0.272049	0.17052
Fam102a	1.32116	2.59139	-0.971921	1.05692e-10	1.0603
Dpm2	1.05911	1.15151	-0.12067	0.32319	0.744221
Pip5kl1	0.0143955	0	23.7791	0.717353	0.00714642
St6galnac4	0.14177	0.23932	-0.755384	0.152815	0.173571
St6galnac6	0.23914	1.06684	-2.15742	6.61657e-08	0.470219
Ak1	0.915912	1.99086	-1.12011	6.92074e-11	0.872877
Eng	0	0.0145664	-23.7961	0.709028	0.00723066
Fpgs	1.16196	0.81781	0.506724	0.00739934	0.684324
Cdk9	3.26558	2.79339	0.225322	0.127772	1.39192
Sh2d3c	0.0845742	0.0744477	0.18399	0.914595	0.0764971
Ttc16	0	0.00156852	-20.581	0.950409	0.000783645
Tor2a	0.737915	0.75577	-0.0344942	0.801685	0.557797
Ptrh1	0.70631	0.496041	0.509843	0.168379	0.468578
Cfap157	0	0	0	1	0
Stxbp1	0.198985	0.0773777	1.36267	0.354587	0.128003
Fam129b	2.76292	5.63631	-1.02855	7.21863e-15	1.60888
Lrsam1	0.159613	0.207944	-0.381617	0.149635	0.168503
Slc2a8	0.526817	0.33817	0.639554	0.237966	0.357244
Garnl3	0.016737	0.0276909	-0.726367	0.953266	0.0219565
Ralgps1	0.166661	0.214647	-0.365051	0.38872	0.1743
Angptl2	0.0625505	0.489722	-2.96887	2.05995e-06	0.229631
Zbtb34	0.30596	0.291361	0.0705334	0.672007	0.261317
Zbtb43	0.587172	0.493588	0.250475	0.836077	0.431567
Lmx1b	0	0.00250405	-21.2558	0.975192	0.00125046
Mvb12b	0.364326	0.0571197	2.67317	0.00291534	0.183104
Pbx3	0.152555	0.442691	-1.53697	2.98572e-05	0.254246
Mapkap1	1.75455	1.61658	0.118161	0.495909	0.98756
Gapvd1	2.02627	1.72326	0.233686	0.103991	1.05458
Hspa5	3.21337	4.25218	-0.404117	4.7478e-05	1.54845
Rabepk	0.794793	0.514873	0.626362	0.0262948	0.500111
Fbxw2	1.40367	1.07653	0.382824	0.0633055	0.803848
Psmd5	2.08905	2.42283	-0.213844	0.0311422	1.17917
Cutal	0.140538	0.203521	-0.534214	0.16532	0.158376
Phf19	0.432156	0.590039	-0.449258	0.0100802	0.41147
Traf1	0	0.00261737	-21.3197	0.950409	0.00130698
AI182371	0.0198797	0.0143013	0.475152	0.885876	0.0169424
Cntrl	0.973398	1.56835	-0.688149	1.6525e-05	0.811511
Rab14	5.18775	6.79422	-0.389199	6.36232e-07	1.93798
Gsn	0.925159	0.711314	0.379215	0.766455	0.596135
Stom	0.633487	0.398942	0.667134	0.0709169	0.413217
Ggta1	0.12518	0.70812	-2.49999	3.88131e-08	0.326668
Dab2ip	2.31926	3.43738	-0.567646	6.8093e-07	1.3449
Ttll11	0	0.000743935	-19.5048	0.975192	0.000371829
Ndufa8	8.94316	7.83441	0.190961	0.00772259	2.23777
Rbm18	0.489214	0.720637	-0.558807	0.0027029	0.470472
Mrrf	0.917868	0.65365	0.489767	0.0143699	0.5771
Ptgs1	0.0561792	0.131935	-1.23172	0.410808	0.0892932
Pdcl	1.31347	1.23449	0.0894652	0.763413	0.82138
Rc3h2	1.0818	1.50085	-0.472345	0.00458835	0.824931
Zbtb6	0.533781	0.689218	-0.36871	0.0436633	0.476001
Zbtb26	0.267052	0.298892	-0.1625	0.272223	0.249102
Rabgap1	0.866586	1.44108	-0.733737	4.83793e-05	0.758276
Strbp	1.88407	1.26257	0.577486	7.27359e-06	0.937853
Gpr21	0.317662	0.187165	0.763179	0.327308	0.223714
Crb2	0	0	0	1	0
Dennd1a	0.374795	0.436919	-0.221265	0.350457	0.340403
Lhx2	0	0.00292098	-21.478	0.925673	0.00145836
Nek6	2.17456	1.73685	0.324246	0.00781461	1.08099
Psmb7	3.55051	2.90199	0.290987	0.00352824	1.43836
Nr5a1	0.00970127	0.00283837	1.77311	0.741321	0.00624443
Nr6a1	0.307827	0.222811	0.4663	0.203734	0.23476
Olfml2a	0.020717	0.002728	2.9249	0.788154	0.0116148
Arpc5l	2.3972	3.27425	-0.449818	5.26844e-05	1.33778
Golga1	0.371218	0.748384	-1.01151	9.52375e-06	0.437196
Scai	0.345697	0.435606	-0.333514	0.0468331	0.32925
Ppp6c	1.58502	2.33138	-0.556678	8.34916e-05	1.07656
Kynu	0	0.00486208	-22.2131	0.925673	0.00242515
Gtdc1	0.424643	0.31241	0.442813	0.200491	0.312893
Zeb2	0	0	0	1	0
Acvr2a	0.591385	1.41398	-1.25759	5.08964e-09	0.67294
Orc4	1.67862	1.5576	0.107954	0.717055	0.962185
Mbd5	0.436405	0.358861	0.282243	0.624434	0.334395
Epc2	0.636879	0.886579	-0.477229	0.00747011	0.563778
Kif5c	0	0	0	1	0
Lypd6b	0	0.00608449	-22.5367	0.87644	0.00303303
Lypd6	0.114292	0.0302792	1.91633	0.0861788	0.0690247
Mmadhc	1.46452	2.08138	-0.507108	9.62468e-05	1.01369
Rnd3	3.44529	2.30125	0.58221	7.50548e-05	1.34307
Rbm43	0.23327	0.388031	-0.73417	0.00401657	0.268778
Nmi	0.236535	0.459422	-0.95777	0.00767695	0.295177
Tnfaip6	0	0	0	1	0
Rif1	1.63702	1.693	-0.0485159	0.743129	0.980152
Arl5a	1.85757	1.4247	0.382758	0.0127693	0.96784
Stam2	0.994925	1.59583	-0.681647	0.000117912	0.822256
Fmnl2	0.57293	0.384944	0.573711	0.182343	0.3893
Prpf40a	4.18203	3.89567	0.102332	0.179871	1.61677
Arl6ip6	1.79102	2.32908	-0.378978	0.031962	1.11455
Rprm	0	0.0341307	-25.0246	0.533983	0.0167806
Kcnj3	0	0	0	1	0
Nr4a2	0.393499	0.164364	1.25946	0.0251317	0.241997
Gpd2	1.79456	1.66397	0.109001	0.496918	1.00375
Galnt5	0.0270547	0.211285	-2.96524	0.0122213	0.109188
Cytip	0.0121827	0.0328572	-1.43137	0.676083	0.022219
Acvr1c	0.189877	0.02864	2.72896	0.0039212	0.101044
Acvr1	0.409251	0.383968	0.0919994	0.805077	0.334006
Ccdc148	0.00319929	0.00140897	1.18312	0.906061	0.00230108
Pkp4	3.58378	3.93915	-0.136403	0.161945	1.55986
Tanc1	1.0421	1.12006	-0.104087	0.753401	0.73271
Wdsub1	0.601672	0.477658	0.333001	0.51245	0.430753
Baz2b	0.49765	0.419716	0.24572	0.847615	0.377177
March7	3.19794	3.15948	0.0174546	0.635196	1.42999
Cd302	0.121575	0.0809257	0.58718	0.27292	0.096276
Ly75	0.0453143	0.0611268	-0.431838	0.524068	0.0518245
Pla2r1	0	0.00185314	-20.8215	0.950409	0.000925712
Itgb6	0.999522	1.52042	-0.605162	0.000357854	0.808668
Rbms1	1.00381	3.16734	-1.65778	3.10831e-21	1.06116
Tank	1.06837	1.45483	-0.445436	0.00625452	0.812411
Psmd14	2.87013	2.89708	-0.0134843	0.757037	1.35676
Tbr1	0	0	0	1	0
Slc4a10	0	0	0	1	0
Dpp4	1.27027	0.430806	1.56002	1.51796e-10	0.589067
Gcg	0.00995848	0.00157294	2.66246	0.764325	0.00574046
Fap	0.00419984	0.00887243	-1.079	0.931059	0.00651217
Ifih1	0.321986	0.437957	-0.443792	0.0935742	0.321179
Gca	0.547274	0.576208	-0.0743249	0.386967	0.445758
Kcnh7	0	0	0	1	0
Fign	0	0.00432492	-22.0442	0.950409	0.0021578
Grb14	0.116028	0.0371547	1.64286	0.077105	0.0731285
Cobll1	0.937948	1.19547	-0.349998	0.0381979	0.724013
Slc38a11	0	0	0	1	0
Scn3a	0	0	0	1	0
Scn2a	0	0	0	1	0
Galnt3	1.83546	2.09635	-0.191742	0.334645	1.08621
Ttc21b	0.954875	0.47272	1.01433	0.0190463	0.528719
Scn7a	0	0	0	1	0
B3galt1	0	0	0	1	0
Stk39	1.27179	1.88726	-0.569435	0.00415049	0.940438
Cers6	5.76762	6.06609	-0.0727902	0.652921	1.93373
Nostrin	0.385329	0.595055	-0.626932	0.0343295	0.396423
Spc25	3.14663	6.88984	-1.13066	2.33299e-17	1.74394
G6pc2	0	0	0	1	0
Abcb11	0	0	0	1	0
Dhrs9	0.0200114	0.0174809	0.195039	0.82768	0.0185719
Bbs5	0.190328	0.219526	-0.205908	0.710215	0.186346
Klhl41	0	0.00923445	-23.1386	0.82768	0.00459604
Fastkd1	0.349573	0.224342	0.639895	0.0337908	0.251096
Ppig	2.23391	2.23932	-0.00349203	0.815276	1.17453
Ccdc173	0.0341242	0.0437326	-0.357911	0.697195	0.0381791
Phospho2	0.378426	0.369402	0.0348206	0.448758	0.317658
Klhl23	0.627932	0.163993	1.93697	0.00092561	0.319583
Ssb	9.54898	7.93608	0.26692	0.000166475	2.27306
Mettl5	1.1948	0.857613	0.478365	0.00109091	0.702691
Ubr3	2.09101	2.13091	-0.0272717	0.925673	1.13491
Myo3b	0.00410071	0.0129111	-1.65467	0.968516	0.00846038
Sp5	0.24011	0.38276	-0.672745	0.585485	0.269641
Erich2	0.0153478	0.0189537	-0.304449	0.947234	0.0170038
Gad1	0	0	0	1	0
Gorasp2	3.37058	3.77347	-0.162896	0.165078	1.51899
Tlk1	2.14771	2.22654	-0.0520008	0.626976	1.15904
Mettl8	0.399538	0.248031	0.687809	0.00761346	0.278855
Dcaf17	0.69539	0.668795	0.0562582	0.706063	0.520007
Cybrd1	0.508043	6.19849	-3.60889	7.0056e-35	1.19234
Dync1i2	3.30161	4.23139	-0.357963	0.000335142	1.55683
Slc25a12	0.617953	0.750813	-0.280957	0.150992	0.520621
Hat1	3.96745	5.56299	-0.48765	9.14402e-06	1.74218
Metap1d	0.507667	0.463994	0.129777	0.491128	0.395866
Itga6	5.06951	4.26047	0.250833	0.046219	1.73175
Pdk1	6.80303	1.49358	2.1874	2.27039e-32	1.48412
Rapgef4	0.00458309	0.00151384	1.59811	0.881156	0.00304265
Map3k20	2.98971	2.73291	0.129568	0.401124	1.35045
Cdca7	4.16158	1.63964	1.34375	6.88403e-11	1.30594
Sp3	2.4965	3.20382	-0.359888	0.00146541	1.34388
Ola1	4.95606	3.19518	0.633297	8.31277e-10	1.60917
Sp9	0	0.000734275	-19.486	0.975192	0.000367003
Cir1	0.424692	0.715759	-0.753058	0.000490234	0.446905
Scrn3	0.579887	1.06719	-0.879973	1.12194e-05	0.591772
Gpr155	0.0837789	0.106394	-0.344758	0.70192	0.09078
Wipf1	0.0859404	0.106218	-0.305624	0.83141	0.0916968
Chrna1	0.00864637	0	23.0437	0.856368	0.0043046
Chn1	0.0193587	0.0411527	-1.08801	0.630655	0.0297511
Atf2	1.84417	1.79093	0.0422651	0.751585	1.03582
Atp5g3	5.27965	5.55611	-0.0736326	0.723917	1.85886
Lnpk	1.04899	0.798222	0.394144	0.232463	0.652074
Hoxd8	0	0	0	1	0
Hoxd3	0	0	0	1	0
Hoxd4	0.034465	0	25.0386	0.365466	0.0169422
Hoxd1	0	0	0	1	0
Mtx2	3.57776	3.08171	0.215326	0.0371704	1.46386
Nfe2l2	9.3671	20.8882	-1.15701	1.51767e-30	2.71229
Agps	1.19984	2.43061	-1.01847	2.57415e-11	1.01056
Ttc30b	0.177445	0.310978	-0.809443	0.0716674	0.21706
Ttc30a2	0	0.00350886	-21.7426	0.925673	0.00175136
Ttc30a1	0.131666	0.18181	-0.465546	0.299197	0.145369
Pde11a	0.00394532	0.00350272	0.171667	0.931059	0.00371708
Rbm45	1.24553	1.63559	-0.393058	0.0107988	0.889023
Osbpl6	0.474223	0.283172	0.743888	0.00201944	0.318733
Prkra	1.36974	1.10192	0.313879	0.330666	0.802817
Pjvk	0	0	0	1	0
Fkbp7	0.0471376	0.0601486	-0.351655	0.98028	0.0522347
Plekha3	0.744414	0.877397	-0.237124	0.277127	0.593152
Ccdc141	0.0765748	0.472652	-2.62584	0.000110465	0.230425
Sestd1	0.851931	1.03809	-0.285122	0.141043	0.664121
Zfp385b	0	0.00432175	-22.0432	0.925673	0.00215622
Cwc22	1.00809	0.784469	0.361828	0.042188	0.638151
Ube2e3	1.50725	2.18362	-0.534805	6.49811e-05	1.0386
Itga4	0	0	0	1	0
Cerkl	0	0	0	1	0
Neurod1	0.0605246	0.00110966	5.76933	0.880527	0.0299364
Itprid2	1.63829	2.4306	-0.569125	0.000485868	1.10143
Ppp1r1c	0.0158238	0.00178148	3.15094	0.763109	0.00873989
Pde1a	0	0	0	1	0
Dnajc10	2.26205	4.87725	-1.10844	1.6119e-10	1.47672
Frzb	0	0.000829003	-19.661	0.975192	0.00041433
Nckap1	3.43963	3.92727	-0.191274	0.0240135	1.54268
Dusp19	0.420968	0.439761	-0.063011	0.30143	0.357908
Nup35	0.957541	1.3556	-0.501524	0.0034968	0.764242
Zc3h15	1.93488	1.85986	0.0570522	0.794297	1.06372
Itgav	0.900102	1.01075	-0.16727	0.281379	0.670209
Fam171b	0	0	0	1	0
Calcrl	0	0.000648442	-19.3066	0.975192	0.000324116
Tfpi	0.265916	0.0325106	3.03199	0.00515601	0.133894
Ctnnd1	9.18778	11.9183	-0.375392	5.12634e-09	2.43992
Btbd18	0.00394532	0.0295089	-2.90293	0.844493	0.0165097
Selenoh	3.065	2.51875	0.283183	0.00803945	1.33026
Tmx2	3.66243	4.04343	-0.142779	0.150765	1.57881
Med19	0.768087	1.15014	-0.582471	0.00165089	0.667716
Zdhhc5	2.94868	3.67653	-0.318273	0.000658495	1.45797
Clp1	0.546231	0.641407	-0.231728	0.273269	0.465687
Ypel4	0	0	0	1	0
Serping1	0.0462968	0	25.4644	0.856368	0.0226285
Ube2l6	0.21102	0.288273	-0.450057	0.470046	0.222383
Smtnl1	0	0.00127561	-20.2828	0.975192	0.000637398
Timm10	1.79748	0.915725	0.972986	2.71622e-07	0.839407
Slc43a1	0.0976429	0.0089962	3.44013	0.0672008	0.0510605
Slc43a3	0.157454	0.113421	0.473243	0.390478	0.12683
P2rx3	0.0439844	0.0390849	0.170381	0.781106	0.0406925
Ssrp1	4.8201	3.37834	0.51275	1.69696e-06	1.61899
Tnks1bp1	1.95505	2.68411	-0.457241	5.75454e-05	1.19377
Aplnr	0.00481486	0.00347877	0.468917	0.954854	0.00413802
Lrrc55	0	0	0	1	0
Olfr1257	0	0	0	1	0
Ptprj	1.72144	0.968785	0.82937	0.000113389	0.83929
Nup160	1.70142	1.26726	0.425035	0.014756	0.906174
Fnbp4	1.54796	1.31433	0.236043	0.166051	0.887207
Agbl2	0.0215759	0.0308968	-0.518037	0.688956	0.0258878
Mtch2	1.66968	2.26592	-0.440524	0.00453708	1.08275
C1qtnf4	0.0801959	0.126626	-0.658978	0.193571	0.098185
Ndufs3	5.70126	6.24875	-0.132286	0.0932627	1.94156
Kbtbd4	0.352132	0.426931	-0.277886	0.131606	0.328604
Ptpmt1	1.86668	2.02532	-0.117672	0.696606	1.08009
Celf1	2.45788	1.58973	0.628631	4.09072e-06	1.0961
Rapsn	0	0	0	1	0
Psmc3	5.40351	8.41824	-0.639622	2.84492e-17	2.04975
Slc39a13	0.181753	0.222051	-0.288909	0.154887	0.183765
Madd	0.608747	0.702431	-0.206514	0.307059	0.503757
Nr1h3	0.0839527	0.160439	-0.934375	0.292932	0.114706
Acp2	0.183632	0.444339	-1.27484	0.00138675	0.26812
Ddb2	0.50413	0.509008	-0.0138921	0.767978	0.409834
Pacsin3	0.0970124	0.104445	-0.106501	0.677833	0.0959667
Arfgap2	1.73775	2.16162	-0.314891	0.00739934	1.07911
Lrp4	0.772439	0.172419	2.1635	1.75963e-08	0.365713
Ckap5	4.07146	4.71227	-0.210878	0.0234707	1.68312
F2	0	0	0	1	0
Zfp408	0.44649	0.342547	0.382324	0.959301	0.331854
Arhgap1	3.23943	5.02552	-0.633535	1.07825e-09	1.62022
Atg13	0.449838	0.653645	-0.539103	0.000319123	0.437217
Harbi1	0.403196	0.267202	0.593549	0.244691	0.287782
Ambra1	1.56717	1.18527	0.402943	0.0393255	0.862272
Mdk	0.0758263	0.0219823	1.78636	0.136157	0.0474166
Dgkz	6.25244	3.90739	0.678214	8.60988e-15	1.78604
Creb3l1	1.25167	1.5889	-0.344172	0.0694352	0.881454
Phf21a	0.610571	0.728308	-0.254391	0.168749	0.511866
Large2	0.609046	0.208432	1.54698	2.62175e-05	0.332483
Pex16	0.630416	0.535225	0.236159	0.506054	0.458756
Mapk8ip1	0.09103	0.100607	-0.144311	0.431055	0.0914918
Cry2	0.37269	0.321026	0.215286	0.451149	0.29759
Slc35c1	2.14167	2.38546	-0.155529	0.282985	1.18212
Chst1	0	0	0	1	0
Syt13	0.0330162	0.00696233	2.24553	0.741321	0.0197105
Prdm11	0.468146	0.623759	-0.41403	0.134073	0.434372
Trp53i11	1.96923	1.5899	0.308698	0.553026	1.01996
Tspan18	0	0	0	1	0
Cd82	4.43349	6.25075	-0.495584	7.30141e-07	1.83684
Ext2	1.90991	1.67919	0.185738	0.101637	1.02682
Accs	0.168516	0.158904	0.0847351	0.534245	0.151605
Alkbh3	0.338211	0.512746	-0.600319	0.00687097	0.35263
Hsd17b12	3.98059	3.96261	0.0065312	0.940253	1.60374
Ttc17	0.461619	0.873301	-0.919774	1.05595e-05	0.503623
Api5	3.64493	4.52358	-0.311576	0.00167127	1.6224
Traf6	0.884281	0.69737	0.34258	0.0626279	0.581313
Prr5l	0.119551	0.0203301	2.55594	0.12315	0.0665271
Commd9	0.5457	0.631594	-0.21089	0.0992436	0.462517
Ldlrad3	0.305894	0.057717	2.40596	0.00099661	0.1615
Trim44	2.40388	2.22003	0.11479	0.329874	1.19715
Fjx1	0.00454281	0.0488418	-3.42646	0.375692	0.0261095
Pamr1	0	0.0490611	-25.5481	0.304799	0.0239478
Slc1a2	0	0.000583061	-19.1533	0.975192	0.000291445
Cd44	2.71045	10.2469	-1.91859	7.61738e-27	1.86563
Pdhx	1.10662	1.37487	-0.313132	0.045698	0.805015
Apip	0.343424	1.22266	-1.83197	1.07495e-13	0.546964
Ehf	7.27209	20.8242	-1.51782	3.00886e-33	2.59795
Elf5	0	0.00801783	-22.9348	0.803535	0.00399293
Cat	4.78305	5.31751	-0.15282	0.264124	1.79913
Abtb2	0.0256028	0.0130401	0.973345	0.723917	0.0191182
Nat10	1.55032	0.647844	1.25885	1.34807e-12	0.717844
Caprin1	2.89612	2.54422	0.186896	0.0405593	1.31265
Lmo2	0	0.00657516	-22.6486	0.82768	0.00327682
Fbxo3	1.82681	2.23208	-0.289062	0.0263218	1.10614
Cd59b	0.0123671	0.00211613	2.547	0.632356	0.00720257
Cd59a	0	0	0	1	0
Hipk3	2.55002	2.43475	0.0667343	0.382824	1.25045
Cstf3	1.05029	1.20521	-0.198493	0.214134	0.754402
Tcp11l1	0.110762	0.0809793	0.451833	0.644605	0.0914567
Depdc7	0.899221	1.03847	-0.207717	0.414447	0.676823
Qser1	0.630266	0.374911	0.74941	0.00373186	0.403566
Prrg4	1.26713	2.21608	-0.806448	2.92966e-06	0.993339
Eif3m	1.29794	1.20643	0.105482	0.656375	0.811694
Rcn1	0.731103	0.104492	2.80668	2.45811e-09	0.324072
Pax6	0.0432319	0	25.3656	0.856368	0.0211617
Elp4	0.851216	1.12158	-0.397937	0.0261603	0.684002
Immp1l	1.30978	1.57558	-0.266555	0.215608	0.891613
Dnajc24	0.86975	0.757301	0.199734	0.577287	0.594792
Mpped2	0.342229	0.136468	1.3264	0.00743465	0.211128
Arl14ep	0.81771	0.60863	0.426025	0.306493	0.53648
Mettl15	0.534448	0.309493	0.788141	0.00937189	0.348906
Kif18a	1.40371	1.77605	-0.339423	0.000875467	0.949021
Bdnf	0	0.0086459	-23.0436	0.925673	0.00430437
Lin7c	4.39472	4.81518	-0.131821	0.0274761	1.72295
Lgr4	5.35165	9.58025	-0.84008	1.30761e-10	2.10385
Ccdc34	5.62831	7.02989	-0.320801	0.000282155	1.98726
Bbox1	0	0.0171694	-24.0333	0.803535	0.00851184
Fibin	0	0	0	1	0
Slc5a12	0	0.0122723	-23.5489	0.950409	0.00609882
Ano3	0.515992	2.24235	-2.11959	1.21836e-20	0.796183
Olfr1314	0.0108663	0	23.3734	0.856368	0.00540382
Olfr1316	0.0108663	0.000890371	3.6093	0.880527	0.00584881
Lpcat4	2.57217	1.07435	1.25953	2.01463e-11	1.00141
Nutm1	0	0.00100851	-19.9438	0.975192	0.000504
Nop10	7.87777	4.65172	0.760024	1.62434e-14	1.95776
Slc12a6	0.656632	0.89509	-0.446946	0.0125419	0.572026
Emc4	2.61445	2.70685	-0.050107	0.262593	1.29756
Katnbl1	1.11903	1.70347	-0.606229	2.52144e-06	0.872746
Emc7	1.98988	2.8132	-0.499529	6.47545e-06	1.21685
Aven	1.02749	1.09568	-0.0926962	0.256194	0.723339
Fmn1	0.349254	0.777426	-1.15443	3.44499e-05	0.437359
Scg5	0	0.00118751	-20.1795	0.975192	0.000593402
Arhgap11a	1.86683	3.04576	-0.706215	7.90559e-09	1.22544
Gjd2	0	0	0	1	0
Aqr	1.69982	1.49368	0.186513	0.402467	0.953472
Zfp770	0.348545	0.309423	0.171764	0.947552	0.284307
Dph6	0.853701	0.685355	0.31688	0.314673	0.56958
BC052040	0.570215	0.663873	-0.2194	0.208598	0.48018
Meis2	0.164311	0.839928	-2.35384	2.79307e-14	0.380928
Spred1	2.49738	2.47644	0.0121515	0.963114	1.24901
Fam98b	2.00105	1.89558	0.0781192	0.885876	1.08107
Rasgrp1	0	0.0434438	-25.3726	0.367159	0.0212633
Thbs1	1.30518	6.34043	-2.28033	6.45462e-18	1.41428
Fsip1	0.00942017	0.0106423	-0.175989	0.947234	0.00998109
Gpr176	0	0	0	1	0
Eif2ak4	0.897961	0.578368	0.634665	0.0105302	0.548586
Srp14	1.9673	2.06796	-0.0719873	0.336245	1.10433
Bmf	0.302792	0.238878	0.342056	0.512707	0.239358
Bub1b	3.14889	2.98824	0.0755453	0.992366	1.4031
Pak6	0.479386	0.175544	1.44936	0.00301543	0.276679
Ankrd63	0	0.00119494	-20.1885	0.975192	0.000597111
Plcb2	0	0	0	1	0
Inafm2	0.642481	0.717746	-0.159821	0.219924	0.518611
Ccdc9b	0.0831078	0.130883	-0.655219	0.256194	0.101417
Phgr1	5.67122	14.8481	-1.38854	2.8268e-23	2.33043
Disp2	0.0148324	0.00883878	0.746836	0.748864	0.0117617
Knstrn	3.83121	6.55247	-0.774238	3.27901e-07	1.79849
Ivd	1.72351	1.90113	-0.141504	0.217089	1.03351
Bahd1	0.771116	0.57358	0.426954	0.0712913	0.512481
Chst14	0.158571	0.212066	-0.419377	0.218578	0.169757
Ccdc32	0.347097	0.331694	0.0654837	0.676083	0.292202
Rpusd2	0.539024	0.353987	0.606651	0.207303	0.367101
Knl1	1.3281	1.90812	-0.522792	0.000147399	0.956279
Rad51	3.32607	5.77387	-0.795721	1.38775e-11	1.68887
Rmdn3	0.980946	0.615143	0.673253	0.00815403	0.581499
Gchfr	0.38337	0.167598	1.19373	0.138477	0.239736
Dnajc17	0.28903	0.272616	0.0843476	0.889026	0.247482
Zfyve19	0.960912	0.824796	0.220367	0.364411	0.637439
Ppp1r14d	0.819265	0.626709	0.386535	0.0543024	0.542496
Spint1	5.06796	9.30436	-0.876502	3.09514e-18	2.06779
Rhov	0.0708735	0.0228553	1.63272	0.868275	0.0455364
Vps18	0.557338	0.63371	-0.185268	0.00851658	0.466916
Dll4	0.0319362	0.0530656	-0.732582	0.966927	0.0415712
Chac1	0.766972	0.152721	2.32827	0.00193966	0.355696
Ino80	1.18884	0.843862	0.494478	0.0656079	0.697617
Exd1	0.0233762	0.0330492	-0.499576	0.866079	0.027811
Chp1	2.64971	5.06884	-0.93582	1.78241e-16	1.54891
Oip5	0.516441	1.20266	-1.21955	8.81313e-09	0.603015
Nusap1	5.5027	7.65699	-0.476637	2.35386e-05	2.01529
Ndufaf1	1.01785	0.78697	0.371143	0.103821	0.641276
Rtf1	0.954803	0.956967	-0.00326603	0.720334	0.670843
Itpka	0.603165	0.147292	2.03387	0.000799759	0.304692
Ltk	0.165621	0.0655655	1.33688	0.320464	0.10838
Rpap1	1.00834	0.999168	0.0131778	0.66765	0.695019
Tyro3	0.622376	1.06253	-0.771647	4.23958e-05	0.603913
Mga	0.820444	0.887871	-0.113945	0.92884	0.617265
Mapkbp1	0.192592	0.113619	0.761347	0.636902	0.141872
Jmjd7	0.675727	0.431931	0.645639	0.123053	0.437635
Pla2g4b	0.184543	0.113844	0.696897	0.430588	0.138587
Sptbn5	0.00719516	0.00226549	1.6672	0.904797	0.00471616
Ehd4	1.25835	1.86158	-0.564995	0.00600175	0.933004
Pla2g4f	0.00342428	0.00140224	1.28807	0.906061	0.00240985
Vps39	0.770736	0.73934	0.0599978	0.679877	0.562451
Tmem87a	0.950914	1.55264	-0.707339	6.41488e-06	0.802713
Ganc	0.0574202	0.215815	-1.91017	0.00540297	0.125624
Capn3	0	0.000968466	-19.8853	0.975192	0.000483999
Zfp106	4.12159	2.44944	0.750749	3.84368e-16	1.43584
Snap23	0.373098	0.55102	-0.562549	0.0669034	0.377991
Lrrc57	0.443051	0.470627	-0.0871093	0.693071	0.376224
Haus2	1.57618	1.33407	0.240593	0.0986727	0.89696
Stard9	0.00458309	0.00270681	0.759726	0.930425	0.00363789
Cdan1	0.387974	0.304796	0.348115	0.779576	0.296946
Ttbk2	0.207191	0.138104	0.585204	0.343507	0.15883
Ubr1	0.400476	0.443909	-0.148547	0.107777	0.352083
Tmem62	0.0765284	0.328537	-2.10199	3.4033e-05	0.17891
Ccndbp1	0.845303	1.10936	-0.392189	0.0396693	0.679515
Epb42	0.0192125	0.00272162	2.81951	0.904797	0.0108741
Lcmt2	0.257977	0.508074	-0.977799	0.00353727	0.320169
Adal	0.121558	0.388825	-1.67748	0.000415731	0.221588
Zscan29	0.434805	0.508514	-0.225921	0.166173	0.386077
Tubgcp4	1.01524	0.941835	0.10828	0.411262	0.682186
Trp53bp1	1.50337	1.34075	0.165155	0.443997	0.884055
Map1a	0	0.00119037	-20.183	0.975192	0.000594832
Ppip5k1	1.11028	1.43219	-0.367301	0.0159348	0.817805
Ckmt1	10.3631	25.1026	-1.27637	1.20758e-29	2.8462
Catsper2	0.0835227	0.0612527	0.447397	0.273968	0.0698338
Pdia3	5.57702	7.50767	-0.428869	5.50589e-07	2.01227
Ell3	0.166167	0.0336863	2.3024	0.0945924	0.0934268
Serinc4	0.00840409	0	23.0027	0.856368	0.00418449
Serf2	5.88238	5.14437	0.193404	0.133866	1.87225
Mfap1b	0.142752	0.116173	0.297229	0.801685	0.121673
Mfap1a	0.0461566	0.134225	-1.54005	0.0972169	0.0855364
Wdr76	1.23215	1.08479	0.183752	0.448997	0.768817
Frmd5	0.00808059	0.0145065	-0.844164	0.802302	0.0112252
Casc4	1.64883	0.904646	0.866017	3.00373e-08	0.809207
Mageb3	0.0124559	0.00106301	3.55061	0.609557	0.00672072
Ctdspl2	2.05161	2.56161	-0.320295	0.0224875	1.19294
Eif3j1	0.108296	0.132299	-0.288821	0.492384	0.113537
Spg11	1.09126	0.848999	0.362154	0.0519013	0.676204
B2m	1.20335	1.65541	-0.460138	0.00529771	0.883288
Trim69	0	0.00241999	-21.2066	0.975192	0.00120854
Sord	3.98478	12.9903	-1.70486	1.0211e-22	2.12238
Duox2	0.019639	0.276741	-3.81675	0.289288	0.13188
Duoxa2	0.00634936	0.110758	-4.12466	0.284597	0.0556862
Duoxa1	0	0.00147454	-20.4918	0.975192	0.000736729
Shf	0.1664	0.908832	-2.44936	2.03674e-11	0.400207
Slc28a2	1.5547	3.04733	-0.970916	2.14349e-09	1.168
Gatm	0.407357	0.581796	-0.51422	0.0254969	0.400137
AA467197	1.65548	1.27531	0.376408	0.354172	0.899371
Slc30a4	1.5877	1.19297	0.412382	0.00674835	0.868013
Bloc1s6	1.04443	1.10306	-0.0788021	0.288201	0.729257
Sqor	3.71643	3.60696	0.0431331	0.761286	1.53931
Sema6d	0.603203	0.197178	1.61314	0.000263165	0.325985
Myef2	2.99898	2.83818	0.0795094	0.839504	1.36552
Dut	6.97464	5.74885	0.278845	0.0013715	1.99282
Fbn1	0	0.00597701	-22.511	0.975192	0.00297961
Cep152	0.459702	0.505902	-0.138159	0.633491	0.393812
Shc4	0	0	0	1	0
Eid1	1.49816	2.37555	-0.665072	1.39917e-05	1.06606
Secisbp2l	0.874648	0.823808	0.086393	0.936448	0.614674
Cops2	2.62437	2.36034	0.152979	0.153388	1.24986
Galk2	1.49014	1.56993	-0.0752578	0.0702964	0.928109
Fgf7	0	0.00712926	-22.7653	0.82768	0.00355198
Dtwd1	0.640742	0.462612	0.469942	0.0802913	0.437686
Slc27a2	0.533934	0.0325777	4.0347	3.04565e-06	0.229947
Hdc	0	0	0	1	0
Gabpb1	1.21633	1.08755	0.161457	0.570769	0.765923
Usp8	1.97968	1.46853	0.430893	0.0346698	0.997719
Trpm7	1.36747	1.51337	-0.146251	0.251878	0.891723
Sppl2a	2.6248	4.77122	-0.862148	1.49281e-15	1.52034
Ap4e1	0.457725	0.386486	0.244063	0.217684	0.351825
Blvra	1.5209	2.72898	-0.843441	8.44654e-09	1.12037
Ncaph	4.05797	8.21511	-1.01752	2.6887e-18	1.9209
Itpripl1	2.31595	3.1274	-0.43336	5.53726e-06	1.3082
Snrnp200	3.95723	3.24341	0.286981	0.0482174	1.52311
Ciao1	1.033	0.987704	0.0646943	0.449953	0.698247
Tmem127	0.907939	2.02856	-1.15979	7.13814e-12	0.877056
Stard7	5.34773	4.39171	0.284144	0.00414005	1.76648
Dusp2	0	0	0	1	0
Adra2b	0	0	0	1	0
Fahd2a	0.439623	0.36516	0.267738	0.516823	0.337826
Kcnip3	0	0	0	1	0
Prom2	0	0.0870423	-26.3752	0.135529	0.0417303
Zfp661	0.0963787	0.0726434	0.407882	0.646322	0.0810693
Mal	0.00640418	2.08656	-8.34789	1.50052e-25	0.56672
Mall	1.23585	0.77502	0.673198	0.0100339	0.689216
Nphp1	0.452534	0.577655	-0.352183	0.129577	0.414625
Mtln	2.39289	0.987559	1.27682	6.49182e-12	0.954295
Bub1	1.80097	2.06867	-0.199925	0.307815	1.07561
Acoxl	0	0	0	1	0
Bcl2l11	0.602691	0.624643	-0.0516133	0.987913	0.478486
Anapc1	2.7913	2.49625	0.161172	0.140613	1.2922
Mertk	0.0353026	0.0324047	0.123573	0.680753	0.0332922
Tmem87b	1.10707	0.974881	0.183454	0.145732	0.712904
Fbln7	0	0	0	1	0
Zc3h8	0.121766	0.211705	-0.797939	0.125789	0.153466
Zc3h6	0.458285	0.234618	0.965931	0.0425935	0.294011
Vinac1	0	0	0	1	0
Ttl	0.271762	0.19162	0.504094	0.3661	0.207859
Polr1b	0.816112	0.322156	1.34101	4.48196e-07	0.437981
Chchd5	0.962332	1.11196	-0.208497	0.217981	0.710875
Slc20a1	1.2732	0.760631	0.743192	0.00061381	0.693431
Ckap2l	2.09328	3.16442	-0.596175	3.29982e-07	1.27791
Il1a	0	0.0202206	-24.2693	0.82768	0.0100094
Sirpa	0.00394532	0.0221919	-2.49182	0.968516	0.0129434
Stk35	0.675551	0.976177	-0.531079	0.0171213	0.598653
Snrpb	3.4704	3.54965	-0.0325742	0.850739	1.50626
Nop56	5.54109	2.45646	1.17359	1.65111e-18	1.55917
Idh3b	6.98838	6.68638	0.0637341	0.351693	2.05872
Ebf4	0.0253673	0.00244139	3.3772	0.763109	0.0137447
Cpxm1	0	0.00249437	-21.2502	0.925673	0.00124563
Pced1a	0.324854	0.207979	0.643353	0.242435	0.235126
Vps16	2.00202	1.42054	0.495014	0.000161758	0.991638
Ptpra	1.85754	1.99451	-0.10264	0.113025	1.07337
Oxt	0	0.00697238	-22.7332	0.975192	0.00347409
Avp	0	0	0	1	0
Ubox5	0.103189	0.0520456	0.987448	0.454268	0.0744709
Fastkd5	0.700449	0.592626	0.241157	0.130183	0.498138
Lzts3	0.895396	0.694871	0.365782	0.373119	0.583517
Ddrgk1	2.33058	3.04323	-0.384914	0.000320103	1.30009
Itpa	1.67585	1.90907	-0.187978	0.223088	1.02605
Slc4a11	0.323238	0.541889	-0.745398	0.011277	0.356545
Atrn	0.763759	3.06197	-2.00327	3.99975e-22	0.984557
Hspa12b	0	0.0393708	-25.2306	0.367159	0.0193078
Spef1	0.297978	0.295998	0.00961833	0.852302	0.260045
Cenpb	4.46523	4.84329	-0.117251	0.132015	1.73185
Cdc25b	2.79811	3.67985	-0.395196	0.00767695	1.43888
Ap5s1	0.391605	0.649545	-0.730032	0.000250008	0.415478
Mavs	0.910919	0.946134	-0.0547208	0.13869	0.656715
Pank2	2.44221	2.07439	0.2355	0.103229	1.17961
Rnf24	0.0892682	0.12155	-0.445328	0.209176	0.100109
Smox	0.606225	0.632757	-0.0617978	0.806312	0.482078
Prnp	0.0522254	0.161363	-1.62748	0.03031	0.100251
Prnd	0	0.00422118	-22.0092	0.925673	0.00210615
Rassf2	0.133064	0.00577987	4.52494	0.00955852	0.0653444
Slc23a2	0.573009	0.205296	1.48085	3.72477e-05	0.319858
Tmem230	1.62235	0.922227	0.814893	0.000691958	0.808778
Pcna	12.4286	13.1489	-0.08127	0.608441	2.62351
Cds2	1.47597	1.0053	0.554045	0.0213822	0.801213
Gpcpd1	0.533742	0.567755	-0.0891259	0.386967	0.438677
Shld1	0.0821722	0.114831	-0.482795	0.411489	0.0938367
Chgb	0.363393	0.0154222	4.55845	0.435032	0.16264
Trmt6	1.34209	0.978617	0.455661	0.0101735	0.76672
Mcm8	0.619388	0.785637	-0.343019	0.136576	0.530912
Crls1	1.51492	1.73041	-0.19187	0.21546	0.963347
Lrrn4	0.0284891	0	24.7639	0.469067	0.0140454
Fermt1	2.44558	3.04634	-0.316897	0.014196	1.31745
Bmp2	0.405973	0.221969	0.871028	0.0339919	0.270596
Tmx4	0.428245	0.209853	1.02906	0.18039	0.273473
Plcb1	0.0349706	0.100506	-1.52307	0.231373	0.0650717
Plcb4	0.0193577	0.00651456	1.57117	0.677249	0.0128331
Snap25	0	0	0	1	0
Mkks	0.366933	0.442188	-0.269144	0.0590076	0.339365
Slx4ip	0.419712	0.361396	0.21582	0.809091	0.329482
Jag1	1.41151	1.80749	-0.356753	0.0758465	0.956271
Btbd3	0.617088	0.841351	-0.447233	0.119984	0.545563
Tasp1	0.358559	0.303727	0.239439	0.6969	0.285826
Esf1	1.1135	0.858621	0.375015	0.0527728	0.684091
Ndufaf5	0.804082	0.524629	0.616045	0.00648547	0.505902
Macrod2	0.421181	0.330243	0.350914	0.896276	0.318425
Flrt3	0.902755	2.40754	-1.41516	6.25495e-11	0.934647
Kif16b	0.642194	0.540308	0.249227	0.447088	0.464008
Snrpb2	2.64434	2.10897	0.326371	0.00607512	1.21373
Pcsk2	0	0	0	1	0
Bfsp1	0.179178	0.097719	0.874683	0.918075	0.129026
Dstn	16.6082	21.9507	-0.402372	2.10884e-12	3.00086
Rrbp1	5.51567	5.15706	0.0969884	0.148624	1.8459
Banf2	0	0.00225066	-21.1019	0.925673	0.00112407
Snx5	3.00191	2.57386	0.221947	0.136366	1.33021
Mgme1	0.727208	0.865278	-0.250797	0.197424	0.584958
Ovol2	0.369079	0.338296	0.125641	0.6662	0.302768
Kat14	1.4706	1.20928	0.282257	0.100146	0.848565
Dzank1	0	0.00607227	-22.5338	0.87644	0.00302696
Polr3f	0.50134	0.629601	-0.328648	0.0400542	0.447347
Rbbp9	0.437483	0.504443	-0.205465	0.0889883	0.385658
Sec23b	2.33543	3.00438	-0.363378	5.25054e-05	1.296
Smim26	0.876656	0.505202	0.795149	0.000847089	0.519209
Dtd1	1.00694	0.46522	1.114	9.80404e-08	0.539309
Slc24a3	0	0	0	1	0
Rin2	1.12787	0.976861	0.207379	0.722125	0.718317
Naa20	2.89514	3.10638	-0.101603	0.399784	1.38614
Crnkl1	1.05024	1.16374	-0.148048	0.353138	0.744896
Cfap61	0.0157234	0	23.9064	0.856368	0.00780055
Insm1	0.069171	0	26.0437	0.856368	0.0334418
Ralgapa2	3.7484	3.99095	-0.0904559	0.474961	1.58272
Kiz	0.456913	0.771009	-0.754827	0.00031043	0.473935
Xrn2	4.28129	4.02278	0.0898537	0.139542	1.63908
Nkx2-2	0.0172927	0	24.0437	0.856368	0.00857246
Foxa2	0.310294	0.573683	-0.886616	0.00112361	0.361835
Thbd	0	0	0	1	0
Cd93	0	0	0	1	0
Nxt1	1.32523	1.07231	0.30553	0.381955	0.786241
Gzf1	0.895871	0.727731	0.299886	0.134904	0.593244
Napb	0.00808059	0.0433634	-2.42394	0.456435	0.0252488
Cst9	0	0.000912902	-19.8001	0.975192	0.000456243
Cst3	5.16382	5.25111	-0.0241835	0.629805	1.82573
Zfp120	0.366616	0.363039	0.0141445	0.662147	0.311027
Zfp937	0.110683	0.178504	-0.68952	0.136366	0.13461
Zfp442	0.0651837	0.0564759	0.206875	0.958666	0.059043
Apmap	0.789174	1.13224	-0.52077	0.00257149	0.669464
Acss1	1.53305	2.00535	-0.387448	0.0300974	1.01491
Entpd6	0.63427	0.669245	-0.0774366	0.994274	0.501784
Pygb	2.25586	3.83251	-0.76461	1.95941e-10	1.37791
Abhd12	1.01952	2.38311	-1.22495	7.38098e-12	0.960827
Gins1	1.03908	1.12195	-0.110708	0.603428	0.732416
Ninl	0.232619	0.20837	0.15882	0.539767	0.199207
Nanp	0.950571	1.71185	-0.848692	1.41461e-07	0.832877
Nsfl1c	1.49603	1.44193	0.0531328	0.811564	0.903745
Fkbp1a	2.77204	1.90648	0.540038	1.42977e-06	1.19728
Sdcbp2	0.51867	1.08366	-1.06303	3.91637e-05	0.575982
Snph	0.00808059	0.000964563	3.06651	0.880527	0.00450611
Rad21l	0	0	0	1	0
Tmem74b	0.0123881	0.00218938	2.50036	0.904797	0.0072495
Psmf1	1.24397	1.42487	-0.195879	0.112753	0.847011
Rspo4	0	0	0	1	0
Angpt4	0	0	0	1	0
Fam110a	0.84831	1.49296	-0.815509	5.55825e-06	0.763871
Slc52a3	0.584455	0.729739	-0.32029	0.285675	0.504105
Scrt2	0	0	0	1	0
Srxn1	1.34798	2.16666	-0.684675	9.03991e-05	1.00312
Tcf15	0.0272489	0.0018426	3.88638	0.763109	0.0143626
Csnk2a1	3.92897	3.23104	0.282156	0.00472763	1.51879
Tbc1d20	1.01809	1.44225	-0.502458	0.00157813	0.797537
Rbck1	2.38821	1.87503	0.349012	0.000485868	1.13818
Trib3	0.581072	0.0921649	2.65643	7.35655e-05	0.273132
Sox12	0.554543	0.076546	2.8569	1.31929e-08	0.25747
Zcchc3	0.613295	0.532142	0.20477	0.417417	0.452473
Defb25	0	0	0	1	0
Rem1	0	0	0	1	0
H13	1.8872	2.11643	-0.165385	0.123441	1.09849
Mcts2	0.498283	0.422466	0.238129	0.541877	0.378356
Id1	3.011	1.7526	0.780748	0.925356	1.20079
Cox4i2	0	0	0	1	0
Bcl2l1	1.82046	7.73149	-2.08645	7.77813e-28	1.60192
Tpx2	5.70961	8.40986	-0.558691	1.52409e-08	2.07265
Mylk2	0	0	0	1	0
Foxs1	0	0	0	1	0
Dusp15	0	0.0224038	-24.4172	0.732302	0.0110782
Ttll9	0.00458309	0.0208334	-2.18451	0.868589	0.012596
Pdrg1	1.18108	2.062	-0.803937	0.000303823	0.949445
Xkr7	0	0	0	1	0
Hck	0	0.00220551	-21.0727	0.975192	0.00110154
Tm9sf4	1.22402	1.51243	-0.305248	0.0671412	0.860284
Tspyl3	0.0750721	0.00446836	4.07046	0.252208	0.0384231
Plagl2	4.79279	5.13824	-0.100409	0.129074	1.78558
Pofut1	1.66382	1.77947	-0.0969435	0.580287	1.00101
Kif3b	0.841074	1.03955	-0.305652	0.175003	0.661539
Asxl1	2.14604	1.89101	0.18252	0.541349	1.10388
Nol4l	0.695385	0.918527	-0.401512	0.0690079	0.589734
Commd7	1.21928	1.65907	-0.444336	0.00112203	0.88758
Dnmt3b	0.15345	0.0861729	0.83246	0.546641	0.112709
Mapre1	4.56526	6.39084	-0.48531	2.75444e-08	1.85839
Efcab8	0	0.00229515	-21.1302	0.925673	0.00114626
Bpifb4	0	0.00715624	-22.7708	0.82768	0.00356538
Bpifb5	0	0.008653	-23.0448	0.82768	0.00430789
Cdk5rap1	0.664464	0.520482	0.352342	0.114025	0.464265
Snta1	0.131939	0.168762	-0.355117	0.341076	0.139939
Cbfa2t2	0.716125	0.852513	-0.25151	0.0385333	0.578306
Necab3	0.015008	0.0034836	2.10708	0.654359	0.00918702
Actl10	0.0401569	0.000823374	5.60796	0.487871	0.0200973
E2f1	0.582413	0.833724	-0.517527	0.0423093	0.53265
Pxmp4	0.458098	0.800566	-0.805365	7.34426e-05	0.482617
Zfp341	0.143295	0.0763709	0.90789	0.512194	0.103755
Chmp4b	1.88791	2.77958	-0.558076	6.27169e-06	1.19507
Raly	9.87167	8.66883	0.187457	0.00761346	2.32753
Eif2s2	3.82146	2.84506	0.425665	0.000630225	1.45993
Ahcy	0.911606	0.68048	0.421859	0.0931849	0.583512
Itch	1.48618	2.02623	-0.447183	0.00105165	1.00903
Dynlrb1	6.33999	7.10434	-0.164221	0.0394398	2.04287
Map1lc3a	0.686546	1.40018	-1.02818	2.1859e-09	0.699113
Pigu	1.39166	1.82033	-0.38739	0.00473941	0.954422
Trp53inp2	0.480211	1.10238	-1.19888	2.5812e-07	0.567628
Ncoa6	1.70883	1.94005	-0.183079	0.107428	1.03747
Ggt7	0.0268154	0.0130882	1.03479	0.769805	0.0197327
Acss2	2.23028	0.846636	1.39741	5.38284e-13	0.892967
Gss	4.89798	6.996	-0.514345	1.04707e-07	1.92678
Myh7b	0.0824011	0.0118969	2.79208	0.159447	0.0455043
Trpc4ap	2.55301	2.59441	-0.0232085	0.941522	1.27359
Edem2	1.88995	1.00691	0.908411	5.61964e-05	0.878917
Procr	0.0161612	0.00662452	1.28664	0.978054	0.0113173
Mmp24	0	0	0	1	0
BC029722	0.658855	0.623663	0.0791952	0.604262	0.495406
Eif6	2.13864	1.73222	0.30407	0.423395	1.07445
Fam83c	0	0.000707871	-19.4331	0.975192	0.00035381
Uqcc1	0.998356	0.811553	0.298869	0.299012	0.643255
Cep250	1.22858	0.987083	0.315745	0.0722345	0.744015
Ergic3	2.21229	2.12458	0.0583674	0.561595	1.15314
Fer1l4	0.011598	0.128842	-3.47365	0.0147073	0.0663617
Spag4	0.0956376	0.0403098	1.24645	0.715864	0.0654275
Cpne1	1.81399	0.77584	1.22534	3.40382e-10	0.804438
Nfs1	1.49953	1.15087	0.381783	0.0046113	0.840987
Romo1	2.57812	2.01165	0.357942	0.0113027	1.18866
Rbm39	2.64981	2.04663	0.372641	0.0103862	1.20436
Phf20	0.782999	0.605298	0.371364	0.19784	0.525803
Scand1	2.28084	2.9509	-0.371588	4.2762e-05	1.28102
Cnbd2	0.00939335	0.0395257	-2.07308	0.644891	0.024057
Epb41l1	0.506122	1.00746	-0.99316	7.23289e-06	0.553203
Aar2	0.274807	0.269415	0.0285934	0.815276	0.240675
Dlgap4	2.1063	2.14196	-0.0242184	0.899746	1.13914
Myl9	0.0545616	0.0538989	0.0176291	0.655222	0.0528108
Tgif2	0.863945	0.115885	2.89825	1.74762e-11	0.366171
Rab5if	5.88509	6.01653	-0.0318659	0.258539	1.93881
Ndrg3	1.14555	1.02634	0.158526	0.099735	0.734814
Dsn1	0.943539	1.11306	-0.238382	0.108653	0.706325
Soga1	0.204919	0.0272141	2.91263	0.115492	0.106631
Tldc2	0.00864637	0.169312	-4.29144	0.00983899	0.0825122
Samhd1	0.988274	0.414287	1.25428	6.19412e-07	0.516946
Rbl1	1.92796	2.72123	-0.497179	0.000147874	1.19418
Mroh8	0	0	0	1	0
Rpn2	4.14427	4.51119	-0.122392	0.2367	1.67233
Manbal	1.8886	1.97935	-0.0677108	0.695132	1.07624
Src	2.9307	4.99861	-0.770281	3.86116e-12	1.58017
Blcap	0.765964	1.03448	-0.43356	0.060631	0.639469
Nnat	0	0.00092097	-19.8128	0.975192	0.000460273
Ctnnbl1	1.14734	0.820436	0.483825	0.0229626	0.681652
Vstm2l	0.0115694	0.0101756	0.185201	0.800144	0.0108136
Tti1	1.18362	0.877272	0.432108	0.0111876	0.705401
Rprd1b	1.506	2.09006	-0.472819	0.00251793	1.02344
Tgm2	3.97914	5.37422	-0.433599	0.00715637	1.72876
Lbp	0	0.0926209	-26.4648	0.19153	0.0442896
Snhg11	0.00410215	0.00080009	2.35815	0.881156	0.00244677
Ralgapb	1.70519	1.46818	0.215909	0.443523	0.949326
Adig	0.14061	0.00253488	5.79364	0.0802224	0.0670473
Arhgap40	0.295039	0.318656	-0.111093	0.164956	0.267577
Actr5	0.547263	0.4841	0.17693	0.998728	0.415648
Ppp1r16b	0.0312092	0.0025567	3.60961	0.608999	0.0166427
Fam83d	0.788127	1.39801	-0.826873	3.38558e-05	0.727904
Dhx35	0.836489	0.633827	0.400259	0.0527728	0.54939
Mafb	0.00454281	0.0438504	-3.27093	0.525628	0.0237244
Top1	4.81535	4.53004	0.0881176	0.27118	1.73535
Plcg1	0.580868	0.276698	1.0699	0.0197288	0.351126
Zhx3	0.136513	0.443496	-1.69989	5.54775e-06	0.247516
Lpin3	0.46041	0.748872	-0.701801	0.00573717	0.468844
Emilin3	0	0	0	1	0
Chd6	1.01043	0.862105	0.229035	0.53215	0.660028
Ptprt	0.0129296	0.0040933	1.65933	0.905429	0.00846581
Srsf6	8.09968	8.12164	-0.00390706	0.927573	2.20944
L3mbtl1	0.0359492	0.0038866	3.20938	0.307815	0.0195986
Sgk2	0.0189171	0.13422	-2.82683	0.0535084	0.0723426
Ift52	1.71975	1.57223	0.129388	0.181951	0.972658
Mybl2	3.54152	2.55439	0.471386	8.68805e-05	1.39072
Tox2	0	0.00174409	-20.734	0.975192	0.000871288
Jph2	0.0211852	0	24.3366	0.856368	0.010482
Oser1	2.38163	1.96524	0.277242	0.0810523	1.15266
Gdap1l1	0.00864637	0	23.0437	0.856368	0.0043046
Fitm2	0.58402	0.482402	0.275783	0.592632	0.426815
R3hdml	0	0.0225305	-24.4254	0.554628	0.0111402
Hnf4a	13.5931	5.56668	1.28799	2.53039e-30	2.28128
Ttpal	0.731023	0.840555	-0.201424	0.125592	0.57939
Serinc3	20.6142	6.75886	1.60878	3.88818e-24	2.56109
Pkig	2.79268	0.785396	1.83016	2.95855e-19	0.956356
Ada	0.57819	0.300921	0.94216	0.0598689	0.359676
Ccn5	0	0.00119747	-20.1916	0.975192	0.000598379
Rims4	0	0	0	1	0
Ywhab	6.02943	6.99654	-0.214619	0.00124445	2.01456
Pabpc1l	0	0.0148613	-23.8251	0.851989	0.00737598
Tomm34	1.47078	1.35423	0.119102	0.677833	0.880374
Stk4	0.690272	0.74227	-0.10478	0.434563	0.540039
Kcns1	0	0	0	1	0
Wfdc15b	0.0105007	0.972325	-6.53288	3.85027e-12	0.344829
Slpi	0	0.00330332	-21.6555	0.925673	0.00164894
Matn4	0.0259391	0.0186092	0.479111	0.923456	0.0220233
Rbpjl	0.00620797	0	22.5657	0.856368	0.00309439
Sdc4	6.11471	4.93444	0.309398	0.011124	1.87147
Sys1	1.92398	2.02242	-0.071995	0.289107	1.0895
Dbndd2	1.2649	1.19556	0.0813328	0.845742	0.801983
Pigt	5.28732	5.41196	-0.0336159	0.676083	1.84835
Wfdc2	0.789428	10.1091	-3.6787	3.68518e-37	1.49483
Wfdc13	0.00619406	0	22.5625	0.856368	0.00308748
Wfdc3	0.0239188	0.00974194	1.29587	0.858872	0.016666
Dnttip1	1.14306	1.11221	0.0394748	0.606768	0.754986
Ube2c	16.8631	26.9702	-0.6775	1.53831e-08	3.10694
Tnnc2	0	0.00157351	-20.5856	0.975192	0.000786135
Snx21	0.512372	0.408825	0.325706	0.334246	0.378218
Acot8	0.758961	0.627214	0.275068	0.303299	0.525797
Zswim3	0.178762	0.174332	0.0362018	0.637756	0.162582
Zswim1	0.302925	0.32242	-0.0899781	0.539503	0.272038
Spata25	0	0	0	1	0
Neurl2	0	0.00329361	-21.6512	0.925673	0.0016441
Ctsa	2.46642	3.42373	-0.473149	0.00189064	1.36505
Pltp	0.418225	0.00691147	5.91914	0.812182	0.178147
Pcif1	1.79429	1.19321	0.588571	0.000343431	0.906471
Zfp335	1.01459	0.744857	0.445863	0.0213597	0.628544
Mmp9	0	0	0	1	0
Slc12a5	0	0.00145813	-20.4757	0.975192	0.000728536
Ncoa5	1.10142	1.17997	-0.0993841	0.691012	0.760962
Cd40	0.0931352	0.00191109	5.60686	0.487371	0.0454796
Slc35c2	0.957815	0.652839	0.553021	0.0101035	0.587162
Elmo2	0.634903	0.953992	-0.587442	0.00211348	0.580729
Zfp334	0.243384	0.140135	0.796424	0.466135	0.174492
Trp53rka	0.286359	0.365857	-0.353454	0.068947	0.281799
Slc2a10	0	0	0	1	0
Eya2	0.00342428	0.342615	-6.64464	1.00949e-06	0.149019
Zmynd8	2.30092	1.91084	0.268001	0.0732519	1.13132
Ncoa3	1.24447	1.46026	-0.230693	0.0417858	0.854369
Sulf2	3.20099	11.7819	-1.87998	4.1024e-37	1.99168
Prex1	0.0308735	0.185551	-2.58737	0.00498062	0.100307
Trp53rkb	0.122507	0.0455676	1.42679	0.760071	0.0800623
Arfgef2	0.443482	0.519819	-0.229134	0.285675	0.392825
Cse1l	4.58531	4.35073	0.0757643	0.553026	1.69869
Stau1	1.6019	1.72141	-0.103814	0.508608	0.978696
Ddx27	1.94331	1.23729	0.651331	8.34956e-06	0.942402
Znfx1	0.437242	0.471217	-0.107958	0.212082	0.374408
Kcnb1	0	0	0	1	0
Ptgis	0	0	0	1	0
B4galt5	1.8802	0.889015	1.0806	1.12137e-06	0.846957
Slc9a8	0.624179	0.849429	-0.444533	0.00195538	0.54994
Spata2	0.37071	0.577511	-0.639557	0.0127264	0.385589
Rnf114	1.82498	1.76271	0.0500808	0.821783	1.02736
Snai1	0	0.00203793	-20.9587	0.950409	0.00101793
Ube2v1	5.9124	6.32225	-0.096695	0.121607	1.96212
Tmem189	0.360639	1.10955	-1.62134	7.13814e-12	0.527214
Cebpb	2.74746	3.27796	-0.254701	0.0836549	1.38728
Ptpn1	0.881299	0.899288	-0.0291525	0.851364	0.636721
Ripor3	0.0267303	0.016604	0.686947	0.728105	0.0214234
Pard6b	2.97617	6.26841	-1.07464	2.2062e-13	1.68193
Adnp	3.10021	3.40027	-0.133282	0.169243	1.44635
Dpm1	1.06027	1.35779	-0.356836	0.0442908	0.790281
Mocs3	0.30148	0.33605	-0.156613	0.593736	0.27661
Nfatc2	0.244627	0.297195	-0.280822	0.329874	0.23952
Atp9a	2.61925	3.90255	-0.575266	5.84074e-08	1.43801
Sall4	0	0	0	1	0
Zfp64	0.887376	0.903697	-0.0262941	0.628956	0.639493
Tshz2	0.296074	0.294244	0.00894609	0.825196	0.258633
Zfp217	1.26035	0.758516	0.732575	4.78101e-07	0.689995
Bcas1	0.0299475	0.148286	-2.30787	0.144741	0.0838891
Pfdn4	1.71655	1.59619	0.104886	0.815895	0.976703
Dok5	0	0	0	1	0
Fam210b	0.542617	0.560888	-0.0477786	0.37914	0.439367
Aurka	3.91484	4.30091	-0.135691	0.0972169	1.63007
Cstf1	1.15276	1.25792	-0.12595	0.134281	0.790598
Rtf2	1.35575	1.45867	-0.105561	0.115124	0.878241
Tfap2c	0	0	0	1	0
Bmp7	1.73503	0.437521	1.98754	3.80701e-15	0.684532
Spo11	0	0	0	1	0
Rae1	3.50002	1.68663	1.05322	6.90695e-15	1.24618
Rbm38	3.11492	0.956061	1.70402	5.57783e-17	1.04278
Pck1	0.00410071	0.161584	-5.30027	0.503762	0.0769385
Zbp1	0.00362471	0	21.7894	0.856368	0.00180908
Pmepa1	1.24708	1.65658	-0.409652	0.00175986	0.893336
Ankrd60	0	0	0	1	0
Rab22a	1.09059	1.59214	-0.545861	0.00023452	0.844966
Vapb	2.82651	2.714	0.0586	0.628956	1.32703
Stx16	1.55804	1.31236	0.247576	0.110956	0.888754
Npepl1	2.81406	2.36074	0.253414	0.0465691	1.27543
Gnas	9.90498	5.5259	0.841945	8.06398e-18	2.1325
Nelfcd	1.80093	1.6722	0.107002	0.372692	1.00643
Ctsz	4.69603	2.52057	0.897692	4.10532e-16	1.4992
Atp5e	5.30496	5.89679	-0.152588	0.0457845	1.8862
Prelid3b	2.92158	2.93423	-0.00623553	0.990457	1.36811
Edn3	0	0.00207731	-20.9863	0.950409	0.00103758
Ppp1r3d	0.0164331	0.00854021	0.94426	0.934545	0.0124017
Fam217b	0.029936	0.0219209	0.449576	0.982506	0.0255904
Cdh26	0	0.00733664	-22.8067	0.82768	0.00365493
Taf4	1.33602	1.34033	-0.00463713	0.780188	0.84937
Lsm14b	2.04822	1.80315	0.183856	0.291288	1.07265
Psma7	3.00289	2.43593	0.301879	0.0350131	1.31065
Ss18l1	0.162964	0.162722	0.00214647	0.714376	0.150868
Mtg2	0.555283	0.513629	0.112495	0.920607	0.428084
Hrh3	0	0	0	1	0
Osbpl2	0.824173	1.19456	-0.535456	0.00290777	0.693553
Adrm1	1.15133	1.05702	0.12329	0.584937	0.743672
Lama5	1.83752	2.32937	-0.342177	0.0329964	1.12286
Cables2	0.79769	1.42712	-0.839205	2.32042e-07	0.736604
Rbbp8nl	0.470291	0.633433	-0.429638	0.0578401	0.438072
Gata5	1.15446	3.8171	-1.72526	4.63293e-24	1.16986
Slco4a1	0.304379	0.202502	0.587929	0.647754	0.225066
Ntsr1	0	0	0	1	0
Mrgbp	0.778082	0.471992	0.721157	0.00245241	0.481076
Ogfr	0.802846	1.08127	-0.429534	0.00342149	0.661173
Col9a3	0.0465249	0.0723356	-0.636704	0.512194	0.057657
Tcfl5	0.0410317	0.000681471	5.91194	0.381521	0.0204467
Dido1	0.613664	0.759124	-0.306885	0.108477	0.521662
Gid8	1.8835	3.08219	-0.710542	9.50338e-09	1.23282
Slc17a9	0.0427135	0.0103282	2.0481	0.473976	0.0260508
Ythdf1	2.18678	1.72684	0.340671	0.0066918	1.08108
Nkain4	0	0.011112	-23.4056	0.779576	0.00552536
Arfgap1	1.59477	1.53492	0.0551856	0.62839	0.941829
Col20a1	0.0630829	0.0117715	2.42195	0.351899	0.0364379
Chrna4	0	0	0	1	0
Kcnq2	0	0	0	1	0
Ppdpf	7.47005	6.00345	0.315327	0.000321085	2.04147
Ptk6	0	0.0119872	-23.515	0.779576	0.00595797
Srms	0	0.00342431	-21.7074	0.925673	0.00170923
Fndc11	0	0.0070025	-22.7394	0.87644	0.00348905
Helz2	0.640199	0.451358	0.504249	0.0764405	0.433659
Gmeb2	0.685085	0.883273	-0.366578	0.0988356	0.577414
Rtel1	0.296338	0.33044	-0.157143	0.5485	0.272526
Arfrp1	1.21682	1.02592	0.246197	0.231217	0.751048
Zgpat	1.06839	1.03482	0.0460589	0.806621	0.71859
Zbtb46	0	0.00774153	-22.8842	0.851989	0.00385586
Tpd52l2	2.19533	1.87571	0.226998	0.0502411	1.109
Dnajc5	2.13971	3.16379	-0.564238	6.56118e-06	1.28528
Uckl1	0.667535	0.844099	-0.338569	0.0470098	0.561669
Zfp512b	0.201906	0.660131	-1.70907	6.026e-08	0.345403
Prpf6	1.69916	2.06006	-0.277861	0.0207595	1.05569
Samd10	0.719932	0.882935	-0.294446	0.118096	0.587558
Tcea2	0.0855326	0.024894	1.78068	0.240193	0.05333
Rgs19	0.330708	0.269986	0.292672	0.390038	0.262358
Myt1	0	0.00513775	-22.2927	0.975192	0.0025623
Pcmtd2	0.713086	1.10442	-0.631147	0.000260321	0.641169
Polr3k	3.68387	3.11292	0.242956	0.0064933	1.47913
Hnf4g	1.8212	2.65545	-0.544071	0.00309454	1.16669
Zfhx4	0	0.00366912	-21.807	0.975192	0.0018312
Pex2	1.66998	2.76988	-0.729991	9.84475e-09	1.15456
Pkia	0.0379151	0.0280859	0.43293	0.845742	0.0324563
Zc2hc1a	0.261248	0.300042	-0.199745	0.0891382	0.247249
Il7	0	0.025425	-24.5997	0.575655	0.0125536
Hey1	0.0172927	0.00108086	3.99991	0.880527	0.0091126
Tpd52	2.38475	2.40994	-0.0151581	0.77011	1.22299
Zbtb10	0.26432	0.0656826	2.0087	0.025734	0.149075
[truncated: 12,503 more rows]

## Sheet: SSC5F
Supplementary Table S7: Differential expression of genes in stem cell subpopulations from fetal 3-D organoid cultures (WT vs MycΔ2-540/Δ2-540)
Gene	Expression in SSC5F cells Mean [normalised readcounts]		log2 Fold change WT vs MycΔ2-540/Δ2-540	P Value	Average log2 [Mean (Normalised readcounts)+1]
	Wildtype	MycΔ2-540/Δ2-540
Xkr4	0	0.0306655	-24.8701	0.810216	0.0151024
Sox17	0	0.0584847	-25.8016	0.880692	0.0284192
Lypla1	3.67499	4.06379	-0.145086	0.16503	1.58217
Tcea1	3.26726	2.83181	0.206357	0.392261	1.39716
Rgs20	0	0	0	1	0
Atp6v1h	2.40417	3.26093	-0.439748	0.00154052	1.33724
Rb1cc1	0.733276	1.23939	-0.757206	0.00128427	0.678109
St18	0	0	0	1	0
Pcmtd1	0.855259	1.19267	-0.479759	0.0122439	0.701572
Sntg1	0	0.00130203	-20.3123	0.976052	0.000650592
Rrs1	1.29891	0.61428	1.08034	0.0524784	0.655663
Adhfe1	0.0171425	0.0668134	-1.96256	0.555787	0.0408366
Mybl1	0	0.0552662	-25.7199	0.435109	0.0268965
Vcpip1	0.868128	1.11722	-0.36393	0.0547094	0.68752
Sgk3	0.36258	0.137868	1.39502	0.663914	0.219268
Mcmdc2	0	0	0	1	0
Tcf24	0.0488386	0.0550795	-0.173493	0.677589	0.0506498
Ppp1r42	0	0	0	1	0
Cops5	3.23082	3.17725	0.024119	0.795127	1.43602
Cspp1	1.06813	0.789813	0.435506	0.735019	0.654378
Arfgef1	5.40922	4.88126	0.148169	0.423717	1.81475
Cpa6	0	0	0	1	0
Prex2	0	0	0	1	0
Sulf1	0	0.0895062	-26.4155	0.384009	0.0428623
Slco5a1	0	0	0	1	0
Prdm14	0	0	0	1	0
Ncoa2	1.00997	1.78753	-0.823655	8.78524e-05	0.861637
Tram1	4.47152	7.14748	-0.676667	1.97353e-05	1.89863
Lactb2	1.44728	1.73044	-0.257791	0.1377	0.94972
Xkr9	0.0400469	0.151924	-1.92358	0.243528	0.0903495
Eya1	0	0	0	1	0
Msc	0	0	0	1	0
Trpa1	0	0	0	1	0
Kcnb2	0	0.00165278	-20.6565	0.976052	0.00082571
Terf1	0.492978	0.588548	-0.255636	0.0339387	0.431796
Sbspon	0	0.560266	-29.0615	0.00630135	0.222428
Rdh10	1.66675	11.3255	-2.76447	1.37477e-17	1.74627
Stau2	1.51928	1.38819	0.130187	0.867683	0.897255
Ube2w	1.08393	1.48951	-0.458567	0.0406331	0.82317
Eloc	1.63361	0.968683	0.753967	0.0159317	0.82286
Tmem70	2.19679	1.86197	0.238565	0.598317	1.10683
Ly96	0.226991	1.03055	-2.18271	7.3065e-07	0.456436
Jph1	0.111978	0.0106909	3.38876	0.66664	0.0583873
Gdap1	0	0.00671727	-22.6794	0.928243	0.0033474
Pkhd1	0	0.230619	-27.7809	0.028427	0.103758
Il17f	0	0.00283639	-21.4356	0.976052	0.00141619
Mcm3	1.52228	1.23799	0.298232	0.444439	0.86537
Paqr8	0.552124	2.61509	-2.2438	4.18145e-09	0.862371
Efhc1	0	0.0227103	-24.4368	0.810216	0.0112281
Tram2	0.147307	0.159011	-0.110293	0.520618	0.142492
Tmem14a	0.56438	0.503417	0.164914	0.646032	0.427615
Gsta3	3.18347	6.85989	-1.10759	5.26879e-06	1.74646
Khdc1a	0	0	0	1	0
Kcnq5	0	0.0197965	-24.2387	0.810216	0.00980153
Rims1	0	0.00374114	-21.835	0.976052	0.00186708
Ogfrl1	0	0.0129197	-23.6231	0.880692	0.00641846
Smap1	1.89108	1.95762	-0.0498883	0.500367	1.07301
Sdhaf4	0.553122	1.13032	-1.03107	0.00121225	0.59827
Fam135a	2.67435	2.3023	0.216112	0.764037	1.248
Col9a1	0.0603866	0	25.8477	0.795706	0.0293168
Col19a1	0	0	0	1	0
Lmbrd1	1.24985	2.10021	-0.748779	3.92639e-05	0.971168
Phf3	1.90228	1.16891	0.70257	0.0470648	0.91986
Prim2	0.123254	0.234917	-0.93052	0.298974	0.163617
Rab23	0.0823863	0.399796	-2.27879	0.00321595	0.207747
Bag2	1.29282	0.379162	1.76964	0.000210749	0.57563
Zfp451	0.76982	0.806207	-0.0666296	0.54377	0.581053
Dst	0.325305	0.617693	-0.925098	0.0052552	0.381322
Ccdc115	1.33484	0.83975	0.668636	0.11538	0.728787
Imp4	2.29201	1.43167	0.678908	0.0693531	1.04004
Ptpn18	1.19515	1.70782	-0.51497	0.0218247	0.891197
Arhgef4	0.182377	0.275488	-0.59507	0.239907	0.205428
Fam168b	3.45284	3.47663	-0.00990677	0.803243	1.49621
Plekhb2	7.51157	8.40879	-0.162783	0.0898785	2.19154
Hs6st1	3.13996	3.2693	-0.0582353	0.240508	1.43607
Uggt1	2.50555	2.75703	-0.137989	0.217854	1.28899
Neurl3	4.20591	6.42631	-0.611571	0.00241848	1.82741
Arid5a	0.080619	0.0806965	-0.00138556	0.880692	0.0775699
Kansl3	0.905598	0.829753	0.12619	0.569968	0.624488
Lman2l	0.638994	0.664091	-0.0555793	0.127275	0.501681
Cnnm4	1.35521	2.54696	-0.910254	0.000224907	1.06136
Cnnm3	0.819127	0.542302	0.594991	0.84765	0.515816
Ankrd23	0.0754754	0.117362	-0.636889	0.590522	0.0918668
Ankrd39	0.88053	0.354514	1.31253	0.0096231	0.467498
Sema4c	1.30426	0.555262	1.23199	0.0354843	0.638201
Cox5b	8.6027	7.99786	0.105177	0.432465	2.22952
Actr1b	2.59957	3.05668	-0.233693	0.056337	1.34059
Zap70	0	0	0	1	0
Tmem131	2.72295	3.96441	-0.541936	0.00531644	1.45841
Vwa3b	0	0.0579856	-25.7892	0.609832	0.0281834
Cnga3	0	0	0	1	0
Inpp4a	0.414932	0.274751	0.594751	0.734453	0.294916
Coa5	2.62161	2.45922	0.0922497	0.687503	1.26398
Unc50	0.869674	1.46731	-0.75463	0.00748098	0.764447
Mgat4a	2.81069	9.20302	-1.71118	4.26761e-15	1.83025
Tsga10	0.103219	0.107109	-0.0533655	0.583805	0.0999919
Lipt1	0.2154	0.220202	-0.0318101	0.732193	0.197045
Mitd1	0.621307	0.744864	-0.261671	0.0394692	0.519954
Txndc9	2.03588	3.43203	-0.753408	2.50241e-05	1.29968
Eif5b	1.69704	2.3083	-0.443808	0.0158662	1.0943
Rev1	0.798639	1.40839	-0.81843	0.00166413	0.732994
Aff3	0	0	0	1	0
Chst10	0	0.000839368	-19.6789	0.976052	0.000419508
Pdcl3	2.34474	2.5161	-0.101761	0.440427	1.23237
Npas2	1.83126	1.47099	0.316049	0.297579	0.972671
Tbc1d8	0.283996	0.380295	-0.421245	0.168251	0.286137
Cnot11	1.45294	1.12036	0.375012	0.0753071	0.824438
Rnf149	2.48391	0.700095	1.82699	1.58165e-08	0.88942
Map4k4	1.6285	1.55355	0.0679779	0.782418	0.951948
Il1r2	0	0.0109638	-23.3862	0.904425	0.00545206
Il1r1	0	0.368956	-28.4589	0.00243054	0.157024
Il1rl2	0	0.00170954	-20.7052	0.976052	0.00085404
Il18r1	0	0.0196348	-24.2269	0.810216	0.00972224
Il18rap	0	0	0	1	0
Slc9a4	0	3.76662	-31.8106	2.8207e-19	0.780819
Slc9a2	0.613904	1.79844	-1.55066	1.68507e-06	0.753858
Mfsd9	0.782145	0.4819	0.698702	0.741247	0.485571
Tmem182	0.0899537	0.00401153	4.48696	0.455693	0.0450694
Tgfbrap1	0.841527	0.766675	0.134394	0.978447	0.589847
AI597479	0.390601	0.552205	-0.499509	0.0369534	0.384706
Fhl2	3.54307	2.11495	0.744379	0.0415251	1.32491
Nck2	1.21636	1.4911	-0.29381	0.106801	0.854294
Uxs1	0.716164	0.853789	-0.253591	0.0923206	0.578662
Tpp2	2.01131	3.16151	-0.652474	0.000674887	1.26413
Tex30	0.843701	0.289634	1.5425	0.196776	0.433067
Poglut2	1.20496	0.622312	0.953274	0.0366825	0.63728
Bivm	0.774181	0.885119	-0.1932	0.120315	0.603665
Ercc5	0.429001	1.0002	-1.22123	0.000396849	0.525111
Gulp1	0.0351266	0.301427	-3.10118	0.0342559	0.148993
Col3a1	0.0156845	0.00579835	1.43562	0.843537	0.0106722
Col5a2	0	0	0	1	0
Wdr75	0.70341	0.487109	0.530122	0.940178	0.464733
Slc40a1	0.800037	8.85819	-3.46887	3.83268e-17	1.43805
Dnah7b	0	0.0321503	-24.9383	0.741247	0.0158222
Slc39a10	0.940435	1.10254	-0.229434	0.0550888	0.70303
Tmeff2	0	0	0	1	0
Cavin2	0.0547732	0.184532	-1.75233	0.184322	0.111337
Nabp1	0.775171	0.325603	1.2514	0.126528	0.427882
Myo1b	2.53271	1.12879	1.1659	2.38847e-05	1.00881
Stat4	0	0.00139695	-20.4139	0.976052	0.000697989
Stat1	0.676188	1.09901	-0.700704	0.024744	0.628993
Gls	11.1837	1.98393	2.49497	9.80691e-20	1.79667
Nab1	1.35626	1.10416	0.296686	0.680888	0.800494
Nemp2	0	0.106464	-26.6658	0.241712	0.0505848
Mfsd6	1.14516	0.823927	0.474956	0.673201	0.682102
Inpp1	0.0924961	0.371112	-2.00439	0.0252295	0.202043
Hibch	0.762559	0.717454	0.0879641	0.73898	0.553805
Pms1	0.501171	0.255325	0.972968	0.206581	0.31682
Ormdl1	0.426942	0.779279	-0.8681	0.00340827	0.465871
Osgepl1	0.266849	0.258628	0.0451429	0.643878	0.233278
Asnsd1	2.28517	1.98071	0.206282	0.988025	1.14079
Stk17b	1.66739	1.2989	0.360294	0.154339	0.906766
Ccdc150	0	0	0	1	0
Gtf3c3	0.970408	0.79411	0.289253	0.983834	0.631375
Pgap1	2.99105	6.95254	-1.21689	1.66144e-07	1.72877
Ankrd44	0.0517803	0.242503	-2.22753	0.0555661	0.133806
Sf3b1	6.25458	5.91325	0.08096	0.446677	1.95754
Coq10b	0.653169	0.784984	-0.265208	0.0229273	0.541052
Hspd1	8.50785	4.14762	1.03651	5.76044e-09	1.94533
Hspe1	4.40608	2.90393	0.601488	0.00897248	1.52475
Mob4	2.07229	5.27887	-1.34901	8.27595e-12	1.47981
Rftn2	0	0.0182662	-24.1227	0.857066	0.00905067
Mars2	0.59515	0.822269	-0.466359	0.0300957	0.533525
Boll	0	0.0274616	-24.7109	0.69636	0.0135456
Plcl1	0	0	0	1	0
Satb2	0.110262	0.0139004	2.98773	0.598317	0.0592003
Tyw5	0.0996193	0.323339	-1.69855	0.0206448	0.187561
Maip1	1.06274	1.01331	0.0687112	0.229563	0.711908
Spats2l	0.0311464	0.646364	-4.37521	0.000370599	0.26462
Kctd18	0.2191	0.227774	-0.0560133	0.430268	0.201658
Sgo2a	0	0.0621668	-25.8896	0.548261	0.0301555
Aox1	0	0.00120532	-20.201	0.976052	0.000602297
Aox4	0	0.00228543	-21.124	0.976052	0.00114141
Bzw1	6.60821	8.18584	-0.30887	0.00796321	2.12345
Clk1	3.73215	4.67403	-0.324661	0.0225249	1.64514
Ppil3	0.678052	0.807279	-0.251672	0.113485	0.554728
Nif3l1	0.881617	0.570291	0.628455	0.596234	0.541696
Orc2	0.362492	0.315693	0.199425	0.569459	0.291839
Fam126b	0.466299	0.411614	0.179963	0.423282	0.363738
Ndufb3	0.471868	0.369969	0.35098	0.663369	0.35066
Flacc1	0	0.000865918	-19.7239	0.976052	0.000432772
Cflar	0.401664	0.663293	-0.723657	0.032695	0.42323
Casp8	1.76683	2.02608	-0.197529	0.0785643	1.06248
Trak2	0.946237	1.07911	-0.189568	0.0824642	0.698919
Stradb	1.33444	0.963746	0.469512	0.532376	0.761313
C2cd6	0	0	0	1	0
Tmem237	0.420164	0.468493	-0.157074	0.305303	0.367504
Mpp4	0	0.0211744	-24.3358	0.810216	0.0104767
Als2	0.41734	0.562643	-0.430997	0.110941	0.39758
Fzd7	2.49331	0.959203	1.37815	5.47959e-06	0.961694
Sumo1	4.75791	5.02145	-0.0777785	0.491817	1.77295
Nop58	3.00581	2.14426	0.48727	0.0554704	1.26666
Bmpr2	2.64949	1.56742	0.75732	0.00364585	1.11874
Fam117b	2.40744	0.874955	1.46022	6.80312e-06	0.927272
Wdr12	0.71065	0.226349	1.65059	0.208475	0.370457
Carf	0.130516	0.0643264	1.02074	0.734453	0.0925081
Nbeal1	1.2831	2.35779	-0.877802	6.96621e-05	1.01841
Cyp20a1	0.716761	0.667478	0.102771	0.568441	0.525876
Abi2	0.0639117	0.21576	-1.75527	0.15304	0.128661
Raph1	0.861004	0.645781	0.414975	0.851179	0.559666
Cd28	0	0	0	1	0
Pard3b	0.692269	1.055	-0.607839	0.00494689	0.623173
Nrp2	0	0.0125884	-23.5856	0.880692	0.0062549
Ino80d	2.61684	2.37958	0.137118	0.245353	1.25168
Ndufs1	2.30626	2.18002	0.0812159	0.884246	1.17635
Eef1b2	25.3023	14.642	0.789156	2.44657e-14	3.00981
Zdbf2	0	0.00138275	-20.3991	0.976052	0.000690897
Adam23	0	0	0	1	0
Mdh1b	0	0.00263386	-21.3287	0.976052	0.0013152
Fastkd2	0.425221	0.591222	-0.475488	0.195737	0.409415
Klf7	0.758067	0.390277	0.957826	0.15304	0.446859
Creb1	1.23799	1.62808	-0.395174	0.00319262	0.885914
Mettl21a	0.565729	0.516898	0.130232	0.2693	0.43251
Ccnyl1	0.154895	0.367954	-1.24824	0.0296427	0.228663
Fzd5	2.5476	3.74635	-0.556349	0.0155426	1.41182
Plekhm3	0	0.107026	-26.6734	0.207391	0.0508383
Idh1	5.23618	15.2168	-1.53908	2.63368e-16	2.30821
Pikfyve	0.546733	0.619472	-0.180203	0.242316	0.459123
Map2	0	0.0720429	-26.1024	0.508994	0.034783
Unc80	0	0.00102498	-19.9672	0.976052	0.000512227
Rpe	2.51528	4.06279	-0.691753	4.31362e-05	1.43952
Kansl1l	0.232455	1.08484	-2.22246	7.91438e-06	0.471851
Acadl	2.52824	5.98507	-1.24323	7.80869e-09	1.60229
Lancl1	0.965434	1.43217	-0.568957	0.0251805	0.782249
Cps1	74.2045	3.5306	4.39352	2.14473e-23	2.91553
Erbb4	0	0	0	1	0
Ikzf2	0.0528574	0.419629	-2.98894	0.00320815	0.200952
Bard1	0.144563	0.0355991	2.02178	0.770915	0.0850013
Abca12	0.0416702	0	25.3125	0.795706	0.0204127
Atic	3.79354	1.5819	1.26189	6.89984e-06	1.2579
Fn1	0	0.0373532	-25.1547	0.764037	0.0183363
Mreg	1.14505	0.105438	3.44094	0.000810154	0.431702
Pecr	1.12556	0.374418	1.58793	0.0119866	0.536034
Tmem169	0	0.00237062	-21.1768	0.976052	0.00118391
Xrcc5	0.987049	0.882621	0.161327	0.628886	0.659658
March4	0	0	0	1	0
Smarcal1	0.437966	0.551328	-0.33209	0.135722	0.401171
Igfbp2	0.0500216	0	25.576	0.604586	0.0244054
Igfbp5	2.13604	1.44872	0.560159	0.0126125	1.01926
Tns1	0	0.0105801	-23.3348	0.928243	0.00526225
Rufy4	0	0.000881409	-19.7495	0.976052	0.000440511
Arpc2	4.83004	6.74763	-0.482346	6.13765e-05	1.90521
Gpbar1	0	0	0	1	0
Aamp	5.14948	5.58118	-0.116143	0.232779	1.85029
Pnkd	2.42606	2.17327	0.158747	0.786456	1.19309
Tmbim1	4.07936	7.51655	-0.881728	1.77152e-08	1.8836
Ctdsp1	4.00487	3.84097	0.0602818	0.887209	1.59376
Vil1	7.33195	12.4827	-0.767658	4.35541e-09	2.36075
Usp37	0.609836	0.627392	-0.0409439	0.516728	0.481556
Cnot9	1.88313	1.10582	0.768011	0.0168042	0.90179
Plcd4	0	0.0319928	-24.9312	0.741247	0.0157459
Zfp142	0.321487	0.288704	0.155171	0.942567	0.266197
Bcs1l	0.765292	0.504486	0.601195	0.930629	0.488384
Rnf25	0.461285	0.525301	-0.187485	0.221803	0.400754
Stk36	0	0.0742515	-26.1459	0.435109	0.035812
Ttll4	0.809883	0.29076	1.47789	0.35911	0.424247
[truncated: 14,244 more rows]
