# Supplementary material for: Shared requirement for MYC upstream super-enhancer region in tissue regeneration and cancer
Source: Life Sci Alliance. 2025 Apr 3;8(6):e202403090. doi: 10.26508/lsa.202403090 (PMC11969384; doi:10.26508/lsa.202403090)
Supplement: Supplementary file 9 [file LSA-2024-03090_TableS8.xlsx]

## Sheet: Marker gene expression
Supplementary Table S8: Expression of stem cell marker and proliferation genes in fetal organoid stem cell subclusters.
Marker genes of organoid stem cell subclusters SSC1F -SSC5F
SSC1F
Marker gene	Mean normalized read counts
	WT	MycΔ2-540/Δ2-540
Cps1	85.959	48.8306
Lgr5	19.9148	13.228
Aldh1b1	24.366	10.354
Smoc2	19.483	16.1092
Ifitm2	24.7011	8.78286
SSC2F
Marker gene	Mean normalized read counts
	WT	MycΔ2-540/Δ2-540
Clu	14.5516	168.933
Msln	6.71442	70.1938
Krt19	98.4599	159.924
Car2	9.30401	95.0373
Rdh10	2.76897	17.2542
SSC3F
Marker gene	Mean normalized read counts
	WT	MycΔ2-540/Δ2-540
Ptms	34.5462	24.426
Aldh1b1	25.8757	10.7824
Ccnb2	9.10471	9.16182
Cps1	75.4138	33.5478
Ldha	57.7251	33.5353
SSC4F
Marker gene	Mean normalized read counts
	WT	MycΔ2-540/Δ2-540
Top2a	18.7206	19.7457
Mki67	18.1171	26.0873
Cdk1	10.9214	17.3304
Ccna2	11.4344	17.3591
Birc5	5.63972	9.08654
SSC5F
Marker gene	Mean normalized read counts
	WT	MycΔ2-540/Δ2-540
Plac8	16.2785	54.6609
Prom1	6.05271	17.8573
Tmprss2	9.98936	26.4078
Clu	7.99088	151.156
Cldn2	12.1427	28.3006

## Sheet: Proliferation gene expression
Supplementary Table S8: Expression of selected genes in fetal organoid stem cell subclusters
Proliferation gene expression in fetal organoid stem cell subclusters SSC1F -SSC5F
SC subcluster	Gene	MycΔ2-540/Δ2-540	Wildtype	logFC	P_Value
SSC1F	Ccna2	0.498837	1.18716	-1.25088	0.0851758
SSC2F	Ccna2	1.20855	1.82292	-0.59298	0.00487015
SSC3F	Ccna2	5.47789	6.7151	-0.293788	0.0317184
SSC4F	Ccna2	17.3591	11.4344	0.602308	5.75606e-12
SSC5F	Ccna2	0.302717	0.351208	-0.214354	0.865322
SC subcluster	Gene	MycΔ2-540/Δ2-540	Wildtype	logFC	P_Value
SSC1F	Mki67	1.39242	2.0273	-0.541958	0.109131
SSC2F	Mki67	1.97714	2.37307	-0.263343	0.0688852
SSC3F	Mki67	7.67779	7.35854	0.0612715	0.794466
SSC4F	Mki67	26.0873	18.1171	0.525996	4.97888e-10
SSC5F	Mki67	1.04714	0.565709	0.888323	0.457509
SC subcluster	Gene	MycΔ2-540/Δ2-540	Wildtype	logFC	P_Value
SSC1F	Cdk1	1.05803	1.62596	-0.619905	0.248705
SSC2F	Cdk1	1.31525	1.5445	-0.231811	0.0916098
SSC3F	Cdk1	2.71105	2.4249	0.160925	0.643743
SSC4F	Cdk1	17.3304	10.9214	0.666146	2.06709e-12
SSC5F	Cdk1	0.577131	0.769787	-0.415561	0.710841
SC subcluster	Gene	MycΔ2-540/Δ2-540	Wildtype	logFC	P_Value
SSC1F	Top2a	1.17286	1.85484	-0.661269	0.173377
SSC2F	Top2a	0.930101	1.85556	-0.996395	0.00112367
SSC3F	Top2a	1.73882	3.11117	-0.839352	0.0013754
SSC4F	Top2a	19.7457	18.7206	0.0769077	0.159684
SSC5F	Top2a	0.484466	0.585059	-0.272187	0.600403
